# Supplementary material for: CTNNB1 and CDH1 Regulate Trophoblast Cell Adhesion and Junction Formation in Yak Placental Tissue at Different Gestational Stages
Source: Animals (Basel). 2025 Mar 19;15(6):876. doi: 10.3390/ani15060876 (PMC11939409; doi:10.3390/ani15060876)
Supplement: Supplementary file 1 [file animals-15-00876-s001.zip]

Archive with 10 entries (10 files):
- Figure S1 CTNNB1.Tif
- Figure S2 CDH1.Tif
- Figure S3 β-actin.Tif
- Table S1 (Antibodies and dilution ratio).xlsx
- Table S2 (Primer information).xlsx
- Table S3 (DEPs RAW Data).xlsx
- Table S4 (GO P<0.01).xlsx
- Table S5 (KEGG P<0.05).xlsx
- Table S6 (GO analysis).xlsx
- Table S7 (KEGG analysis).xlsx
