# Supplementary material for: CTNNB1 and CDH1 Regulate Trophoblast Cell Adhesion and Junction Formation in Yak Placental Tissue at Different Gestational Stages
Source: Animals (Basel). 2025 Mar 19;15(6):876. doi: 10.3390/ani15060876 (PMC11939409; doi:10.3390/ani15060876)
Supplement: Supplementary file 1 [file animals-15-00876-s001.zip › Table S1 (Antibodies and dilution ratio).xlsx]

## Sheet: Sheet1
Table S1 The used antibodies and dilution ratio in the present study.
NO.	Antibody	Full Name	Company	Cat No	Host / Isotype	Molecular weight	Application	Dilution
1	β-actin	Beta Actin	Bioss, Beijing, China	bs-0061R	Rabbit / IgG	42 KDa	WB	1:4000
2	IgG	Goat Anti-Rabbit IgG H&L/HRP	Bioss, Beijing, China	bs-80295G-HRP	Rabbit / IgG		WB	1:5000
3	CTNNB1	Beta Catenin	Proteintech, Wuhan, China	51067-2-AP	Rabbit / IgG	86 KDa	WB	1:5000
							IHC	1:1000
							IF	1:200
4	CDH1	E-cadherin	Proteintech, Wuhan, China	20874-1-AP	Rabbit / IgG	121 KDa	WB	1:5000
							IHC	1:5000
							IF	1:200
5	CK-7	Cytokeratin 7	Bioss, Beijing, China	bs-1610R	Rabbit / IgG	54 KDa	IF	1:300
6	Occludin	Occludin	Servicebio, Wuhan, China	GB111401	Rabbit / IgG	59 KDa	IF	1:1000
7	ICAM1	Intercellular adhesion molecule 1	Servicebio, Wuhan, China	GB11106	Rabbit / IgG	58 KDa	IF	1:1000
8	IgG(Alexa Fluor® 488)	Goat Anti-Rabbit IgG H&L (Alexa Fluor® 488)	Abcam, Cambridge, UK	ab150077	Goat/ IgG		IF	1:350
9	IgG(Alexa Fluor® 647)	Goat Anti-Rabbit IgG H&L (Alexa Fluor® 647)	Abcam, Cambridge, UK	ab150079	Goat/ IgG		IF	1:350
10	IgG(Alexa Fluor® 594)	Goat Anti-Rabbit IgG H&L (Alexa Fluor® 594)	Abcam, Cambridge, UK	ab150080	Goat/ IgG		IF	1:350
