# Supplementary material for: CTNNB1 and CDH1 Regulate Trophoblast Cell Adhesion and Junction Formation in Yak Placental Tissue at Different Gestational Stages
Source: Animals (Basel). 2025 Mar 19;15(6):876. doi: 10.3390/ani15060876 (PMC11939409; doi:10.3390/ani15060876)
Supplement: Supplementary file 1 [file animals-15-00876-s001.zip › Table S2 (Primer information).xlsx]

## Sheet: Primer
Table S2 qPCR primer sequences.
Gene	Primer sequence(5'-3')	Gene entry number	Product length
β-actin	F: CAAGTACCCCATTGAGCACG R: GTCATCTTCTCACGGTTGGC	DQ838049.1	159 bp
CTNNB1	F: AAGTGGGTGGCATAG R: TGAAGGCGAACAGC	NM_005898093.2	145 bp
CDH1	F: CACGTATCGGATTTGGAGGGAC R: CATCATCGAGGAACAAGAGCAG	XM_005896515	200 bp
