# Supplementary material for: CTNNB1 and CDH1 Regulate Trophoblast Cell Adhesion and Junction Formation in Yak Placental Tissue at Different Gestational Stages
Source: Animals (Basel). 2025 Mar 19;15(6):876. doi: 10.3390/ani15060876 (PMC11939409; doi:10.3390/ani15060876)
Supplement: Supplementary file 1 [file animals-15-00876-s001.zip › Table S3 (DEPs RAW Data).xlsx]

## Sheet: 1622 DEPs
ID	Accession	Gene Name	Description	Ear1	Ear2	Ear3	Mid1	Mid2	Mid3	Imputation(E)	Imputation(M)	Keep(E)	Keep(M)	|LOG2FC|	LOG2FC	FC(M_E)	pValue(M_E)	Sig(M_E)	GO_CC	GO_MF	GO_BP	KEGG
A0A8B9X4B2_BOSMU	A0A8B9X4B2	—	Uncharacterized protein	0	0	0	1	1.33727	5.96225	989.329	2.76651		2.76651	8.48242	-8.48241992394874	0.002796	0.008572	-1	GO:0034451,centriolar satellite;GO:0005829,cytosol;GO:0005654,nucleoplasm;GO:0005634,nucleus	GO:0043998,H2A histone acetyltransferase activity;GO:0010485,H4 histone acetyltransferase activity;GO:1990189,peptide-serine-N-acetyltransferase activity	GO:0043968,histone H2A acetylation;GO:0043967,histone H4 acetylation;GO:0006629,lipid metabolic process;GO:0006474,N-terminal protein amino acid acetylation
A0A8B9WEZ4_BOSMU	A0A8B9WEZ4	RNF149	Ring finger protein 149	149.04	1.4549	1.2364	3879.56	3475.08	3490.95	50.5771	3615.19	50.5771	3615.19	6.15944	6.15944490188848	71.4789	1.5e-05	1	GO:0005737,cytoplasm;GO:0016021,integral component of membrane	GO:0046872,metal ion binding;GO:0061630,ubiquitin protein ligase activity	GO:0006511,ubiquitin-dependent protein catabolic process
A0A8B9W8D3_BOSMU	A0A8B9W8D3	—	Pyr_redox_2 domain-containing protein	0	0	0	1013359	1.16628e+06	938137	17010.4	1.03926e+06		1.03926e+06	5.93299	5.93299308342143	61.0955	0.000109	1	GO:0005829,cytosol;GO:0009897,external side of plasma membrane;GO:0005739,mitochondrion	GO:0050660,flavin adenine dinucleotide binding;GO:0004362,glutathione-disulfide reductase (NADPH) activity;GO:0050661,NADP binding	GO:0045454,cell redox homeostasis;GO:0034599,cellular response to oxidative stress;GO:0006749,glutathione metabolic process	bta:506406,path:bta00480,Glutathione metabolism;bta:506406,path:bta04918,Thyroid hormone synthesis
A0A8B9XCR4_BOSMU	A0A8B9XCR4	FYN	Tyrosine-protein kinase	9859.71	6834.65	5835.2	12.59	11.8567	370.037	7509.86	131.495	7509.86	131.495	5.83568	-5.83567710600325	0.01751	0.003723	-1	GO:0005884,actin filament;GO:0044297,cell body;GO:0005829,cytosol;GO:0030425,dendrite;GO:0005768,endosome;GO:0031234,extrinsic component of cytoplasmic side of plasma membrane;GO:0097386,glial cell projection;GO:0045121,membrane raft;GO:0005634,nucleus;GO:0014069,postsynaptic density;GO:0098685,Schaffer collateral - CA1 synapse	GO:0043014,alpha-tubulin binding;GO:0005524,ATP binding;GO:0097718,disordered domain specific binding;GO:0046875,ephrin receptor binding;GO:0001664,G protein-coupled receptor binding;GO:0070851,growth factor receptor binding;GO:0042802,identical protein binding;GO:0046872,metal ion binding;GO:0004715,non-membrane spanning protein tyrosine kinase activity;GO:0016004,phospholipase activator activit…	GO:0050798,activated T cell proliferation;GO:0002250,adaptive immune response;GO:0030154,cell differentiation;GO:1904646,cellular response to amyloid-beta;GO:0036120,cellular response to platelet-derived growth factor stimulus;GO:0071560,cellular response to transforming growth factor beta stimulus;GO:0048813,dendrite morphogenesis;GO:0050966,detection of mechanical stimulus involved in sensory p…	bta:527263,path:bta04072,Phospholipase D signaling pathway;bta:527263,path:bta04071,Sphingolipid signaling pathway;bta:527263,path:bta04510,Focal adhesion;bta:527263,path:bta04520,Adherens junction;bta:527263,path:bta04611,Platelet activation;bta:527263,path:bta04650,Natural killer cell mediated cytotoxicity;bta:527263,path:bta04660,T cell receptor signaling pathway;bta:527263,path:bta04664,Fc ep…
A0A8B9YNZ5_BOSMU	A0A8B9YNZ5	TACSTD2	Tumor associated calcium signal transducer 2	8087.68	4831.55	6019.33	331016	263156	329319	6312.85	307830	6312.85	307830	5.6077	5.60769944848306	48.7625	0.000175	1	GO:0005615,extracellular space;GO:0016021,integral component of membrane;GO:0005634,nucleus		GO:2000738,positive regulation of stem cell differentiation
A0A8B9WGB1_BOSMU	A0A8B9WGB1	CYP11A1	Cholesterol side-chain cleavage enzyme, mitochondrial	21689.1	15756.3	6122.24	614618	539300	606142	14522.6	586687	14522.6	586687	5.33622	5.33622303624026	40.3983	1.9e-05	1	GO:0005743,mitochondrial inner membrane;GO:0005739,mitochondrion	GO:0008386,cholesterol monooxygenase (side-chain-cleaving) activity;GO:0020037,heme binding;GO:0005506,iron ion binding	GO:0006700,C21-steroid hormone biosynthetic process;GO:0008203,cholesterol metabolic process;GO:0042359,vitamin D metabolic process;GO:0071375,cellular response to peptide hormone stimulus;GO:0034650,cortisol metabolic process;GO:0006704,glucocorticoid biosynthetic process	bta:338048,path:bta00140,Steroid hormone biosynthesis;bta:338048,path:bta04913,Ovarian steroidogenesis;bta:338048,path:bta04925,Aldosterone synthesis and secretion;bta:338048,path:bta04927,Cortisol synthesis and secretion;bta:338048,path:bta04934,Cushing syndrome
A0A8B9XTM4_BOSMU	A0A8B9XTM4	FAT1	FAT atypical cadherin 1	5.17075	845.897	702.398	10498.8	31609.3	16742.4	517.822	19616.8	517.822	19616.8	5.24349	5.24349200791884	37.8834	0.038113	1	GO:0016021,integral component of membrane;GO:0005886,plasma membrane;GO:0016324,apical plasma membrane;GO:0005911,cell-cell junction;GO:0030175,filopodium;GO:0030027,lamellipodium;GO:0005634,nucleus;GO:0048471,perinuclear region of cytoplasm	GO:0005509,calcium ion binding	GO:0007156,homophilic cell adhesion via plasma membrane adhesion molecules;GO:0007015,actin filament organization;GO:0098609,cell-cell adhesion;GO:0003382,epithelial cell morphogenesis;GO:0003412,establishment of epithelial cell apical/basal polarity involved in camera-type eye morphogenesis;GO:0002088,lens development in camera-type eye
A0A8B9WK23_BOSMU	A0A8B9WK23	—	2-oxo-4-hydroxy-4-carboxy-5-ureidoimidazoline decarboxylase	15840.7	16740.3	10542.3	486820	435656	317164	14374.4	413213	14374.4	413213	4.84531	4.84530908800175	28.7464	0.001367	1	GO:0005777,peroxisome	GO:0051997,2-oxo-4-hydroxy-4-carboxy-5-ureidoimidazoline decarboxylase activity;GO:0016831,carboxy-lyase activity	GO:0000255,allantoin metabolic process;GO:0006144,purine nucleobase metabolic process;GO:0019628,urate catabolic process;GO:0006154,adenosine catabolic process;GO:0006196,AMP catabolic process;GO:0046059,dAMP catabolic process;GO:0006157,deoxyadenosine catabolic process;GO:0006161,deoxyguanosine catabolic process;GO:0006149,deoxyinosine catabolic process;GO:0046055,dGMP catabolic process;GO:00460…	bta:518364,path:bta00230,Purine metabolism
A0A8B9Y5I9_BOSMU	A0A8B9Y5I9;A0A8B9Y745;A0A8B9YAK6	PLOD2	Procollagen-lysine 5-dioxygenase	16320.1	18061.1	8639.86	851.452	562.781	87.9992	14340.3	500.744	14340.3	500.744	4.83984	-4.83984394568992	0.034919	0.008855	-1	GO:0005783,endoplasmic reticulum;GO:0005789,endoplasmic reticulum membrane	GO:0005506,iron ion binding;GO:0031418,L-ascorbic acid binding;GO:0008475,procollagen-lysine 5-dioxygenase activity	GO:0046947,hydroxylysine biosynthetic process;GO:0017185,peptidyl-lysine hydroxylation;GO:0001666,response to hypoxia	bta:533642,path:bta00310,Lysine degradation
A0A8C0AJV7_BOSMU	A0A8C0AJV7	—	MISP family member 3	5747.42	2121.72	4410.4	116000	91825	128884	4093.18	112236	4093.18	112236	4.77717	4.77717097713159	27.4203	0.000582	1
A0A8B9Y8V6_BOSMU	A0A8B9Y8V6	AFP	Alpha fetoprotein	69503.4	36333.2	43312.2	1.24376e+06	1.13036e+06	1.06486e+06	49716.3	1.14632e+06	49716.3	1.14632e+06	4.52715	4.52715174136338	23.0573	3.3e-05	1	GO:0005737,cytoplasm;GO:0005615,extracellular space	GO:0005504,fatty acid binding;GO:0008270,zinc ion binding	GO:0001542,ovulation from ovarian follicle;GO:0042448,progesterone metabolic process;GO:0060395,SMAD protein signal transduction	bta:506011,path:bta04390,Hippo signaling pathway
A0A8B9Y974_BOSMU	A0A8B9Y974;A0A8C0AGH6	WIPI2	WD repeat domain phosphoinositide-interacting protein 2	774.371	739.219	946.844	18120	16303.6	20563.5	820.145	18329	820.145	18329	4.48211	4.48210732441007	22.3485	0.000144	1	GO:0005776,autophagosome;GO:0005829,cytosol;GO:0019898,extrinsic component of membrane;GO:0005654,nucleoplasm;GO:0034045,phagophore assembly site membrane;GO:0032991,protein-containing complex	GO:0080025,phosphatidylinositol-3,5-bisphosphate binding;GO:0032266,phosphatidylinositol-3-phosphate binding	GO:0000422,autophagy of mitochondrion;GO:0044804,autophagy of nucleus;GO:0009267,cellular response to starvation;GO:0006497,protein lipidation;GO:0061739,protein lipidation involved in autophagosome assembly;GO:0034497,protein localization to phagophore assembly site;GO:0098792,xenophagy	bta:512685,path:bta04140,Autophagy - animal;bta:512685,path:bta04136,Autophagy - other;bta:512685,path:bta05017,Spinocerebellar ataxia
A0A8B9WR10_BOSMU	A0A8B9WR10;A0A8B9WUS9	DAAM1	Dishevelled associated activator of morphogenesis 1	0	0	0	0.67306	0	1.80004	1011	47.8927		1.23655	4.39982	-4.39982160738103	0.047372	0.002237	-1	GO:0036064,ciliary basal body;GO:0005829,cytosol;GO:0031514,motile cilium;GO:0005886,plasma membrane;GO:0001725,stress fiber	GO:0003779,actin binding;GO:0031267,small GTPase binding;GO:0042802,identical protein binding	GO:0030036,actin cytoskeleton organization	bta:513742,path:bta04310,Wnt signaling pathway
A0A8B9XI77_BOSMU	A0A8B9XI77;A0A8B9XIU6	FOLH1	Folate hydrolase 1	30224.5	38944.9	87573.7	2606.31	2485.42	2730.18	52247.7	2607.3	52247.7	2607.3	4.32473	-4.32472964164656	0.049903	0.049703	-1	GO:0009986,cell surface;GO:0016021,integral component of membrane;GO:0005886,plasma membrane	GO:1904492,Ac-Asp-Glu binding;GO:0004180,carboxypeptidase activity;GO:0004181,metallocarboxypeptidase activity;GO:1904493,tetrahydrofolyl-poly(glutamate) polymer binding	GO:0035609,C-terminal protein deglutamylation
A0A8B9YTM1_BOSMU	A0A8B9YTM1	FOXO4	Forkhead box O4	3542.67	2366.45	3701.48	64257.7	61900.4	54915.6	3203.53	60357.9	3203.53	60357.9	4.23581	4.23580753914785	18.8411	3.6e-05	1	GO:0005829,cytosol;GO:0016607,nuclear speck;GO:0005634,nucleus	GO:0008013,beta-catenin binding;GO:0001228,DNA-binding transcription activator activity, RNA polymerase II-specific;GO:0000981,DNA-binding transcription factor activity, RNA polymerase II-specific;GO:0140297,DNA-binding transcription factor binding;GO:0019899,enzyme binding;GO:0042802,identical protein binding;GO:0000978,RNA polymerase II cis-regulatory region sequence-specific DNA binding	GO:0008286,insulin receptor signaling pathway;GO:0007095,mitotic G2 DNA damage checkpoint signaling;GO:0016525,negative regulation of angiogenesis;GO:0008285,negative regulation of cell population proliferation;GO:0070317,negative regulation of G0 to G1 transition;GO:0051151,negative regulation of smooth muscle cell differentiation;GO:0006357,regulation of transcription by RNA polymerase II;GO:00…	bta:618793,path:bta04014,Ras signaling pathway;bta:618793,path:bta04068,FoxO signaling pathway
A0A8C0A9E8_BOSMU	A0A8C0A9E8	SLC16A7	Monocarboxylate transporter 2	11.3821	674.157	1136.28	10596.3	8507.01	11741.6	607.274	10281.6	607.274	10281.6	4.08158	4.08157696058117	16.9308	0.000643	1	GO:0016021,integral component of membrane;GO:0005887,integral component of plasma membrane;GO:0005654,nucleoplasm	GO:0015129,lactate transmembrane transporter activity;GO:0008028,monocarboxylic acid transmembrane transporter activity;GO:0050833,pyruvate transmembrane transporter activity	GO:0015718,monocarboxylic acid transport;GO:1901475,pyruvate transmembrane transport
A0A8B9WSC8_BOSMU	A0A8B9WSC8	DHRS9	Dehydrogenase/reductase 9	19698.1	12570.4	4224.45	201508	176619	193498	12164.3	190542	12164.3	190542	3.96938	3.96938021232594	15.664	3.2e-05	1	GO:0030176,integral component of endoplasmic reticulum membrane	GO:0004022,alcohol dehydrogenase (NAD+) activity;GO:0047044,androstan-3-alpha,17-beta-diol dehydrogenase activity;GO:0047023,androsterone dehydrogenase activity;GO:0004745,NAD-retinol dehydrogenase activity;GO:0047035,testosterone dehydrogenase (NAD+) activity	GO:0042904,9-cis-retinoic acid biosynthetic process;GO:0008209,androgen metabolic process;GO:0042448,progesterone metabolic process	bta:282851,path:bta00830,Retinol metabolism
A0A8B9W2T0_BOSMU	A0A8B9W2T0	EPHX2	Epoxide hydrolase 2	106367	96073.8	43282.9	1.32454e+06	1.23823e+06	1247725	81907.8	1.27017e+06	81907.8	1.27017e+06	3.95487	3.95487105462216	15.5073	4e-06	1	GO:0005829,cytosol;GO:0005777,peroxisome	GO:0003824,catalytic activity;GO:0004301,epoxide hydrolase activity;GO:0016787,hydrolase activity;GO:0042577,lipid phosphatase activity;GO:0052642,lysophosphatidic acid phosphatase activity;GO:0000287,magnesium ion binding;GO:0042803,protein homodimerization activity;GO:0015643,toxic substance binding	GO:0042632,cholesterol homeostasis;GO:0097176,epoxide metabolic process;GO:0046839,phospholipid dephosphorylation;GO:0010628,positive regulation of gene expression;GO:0090181,regulation of cholesterol metabolic process;GO:0046272,stilbene catabolic process
A0A8B9WWB2_BOSMU	A0A8B9WWB2;A0A8C0A8J3	IL18	Interleukin-18	13243	22895.1	42784.6	3285.76	1245.8	611.885	26307.6	1714.48	26307.6	1714.48	3.93963	-3.93962605757978	0.065171	0.048037	-1	GO:0005737,cytoplasm;GO:0005615,extracellular space	GO:0005125,cytokine activity;GO:0045515,interleukin-18 receptor binding	GO:0032148,activation of protein kinase B activity;GO:0001525,angiogenesis;GO:0008283,cell population proliferation;GO:0071407,cellular response to organic cyclic compound;GO:0042632,cholesterol homeostasis;GO:0006954,inflammatory response;GO:0035655,interleukin-18-mediated signaling pathway;GO:0031663,lipopolysaccharide-mediated signaling pathway;GO:0000165,MAPK cascade;GO:0030101,natural killer…	bta:281249,path:bta04060,Cytokine-cytokine receptor interaction;bta:281249,path:bta04061,Viral protein interaction with cytokine and cytokine receptor;bta:281249,path:bta04621,NOD-like receptor signaling pathway;bta:281249,path:bta04623,Cytosolic DNA-sensing pathway;bta:281249,path:bta05323,Rheumatoid arthritis;bta:281249,path:bta05321,Inflammatory bowel disease (IBD);bta:281249,path:bta05132,Sal…
A0A8B9W532_BOSMU	A0A8B9W532;A0A8B9WA13;A0A8C0A264	—	Branched-chain-amino-acid aminotransferase	1963.3	1976.25	978.253	26922.7	24283.6	22919.4	1639.27	24708.6	1639.27	24708.6	3.91389	3.91388549342777	15.0729	4.6e-05	1	GO:0005739,mitochondrion	GO:0052656,L-isoleucine transaminase activity;GO:0052654,L-leucine transaminase activity;GO:0050048,L-leucine;GO:0052655,L-valine transaminase activity;GO:0004084,branched-chain-amino-acid transaminase activity	GO:0009082,branched-chain amino acid biosynthetic process;GO:0008652,cellular amino acid biosynthetic process;GO:0009098,leucine biosynthetic process;GO:0009099,valine biosynthetic process	bta:505926,path:bta00270,Cysteine and methionine metabolism;bta:505926,path:bta00280,Valine, leucine and isoleucine degradation;bta:505926,path:bta00290,Valine, leucine and isoleucine biosynthesis;bta:505926,path:bta00770,Pantothenate and CoA biosynthesis
A0A8B9X7L9_BOSMU	A0A8B9X7L9	—	Sulfotransferase	451942	442750	136026	5061655	4874489	4.99735e+06	343572	4.97783e+06	343572	4.97783e+06	3.85683	3.85683165469756	14.4885	2e-06	1	GO:0005737,cytoplasm;GO:0005829,cytosol	GO:0004062,aryl sulfotransferase activity;GO:0004304,estrone sulfotransferase activity;GO:0005496,steroid binding;GO:0050294,steroid sulfotransferase activity;GO:0008146,sulfotransferase activity	GO:0008210,estrogen metabolic process;GO:0051923,sulfation	bta:280934,path:bta00140,Steroid hormone biosynthesis
A0A8B9YKS7_BOSMU	A0A8B9YKS7;A0A8B9YLF3;A0A8B9YRZ0;A0A8C0AIM8	OSMR	Oncostatin M receptor	56153.6	71068.7	132082	3592.99	8478.88	6695.27	86434.9	6255.72	86434.9	6255.72	3.78836	-3.78836474667285	0.072375	0.02616	-1	GO:0009897,external side of plasma membrane;GO:0043235,receptor complex	GO:0005127,ciliary neurotrophic factor receptor binding;GO:0019955,cytokine binding;GO:0004896,cytokine receptor activity;GO:0004923,leukemia inhibitory factor receptor activity	GO:0019221,cytokine-mediated signaling pathway;GO:0038165,oncostatin-M-mediated signaling pathway;GO:0008284,positive regulation of cell population proliferation
A0A8B9XZ02_BOSMU	A0A8B9XZ02	—	Uncharacterized protein	3238.02	3885.67	1110.4	39912	34652.1	38996.4	2744.7	37853.5	2744.7	37853.5	3.78571	3.78570987757123	13.7915	4.3e-05	1	GO:0005737,cytoplasm	GO:0016790,thiolester hydrolase activity;GO:0047617,acyl-CoA hydrolase activity	GO:0006637,acyl-CoA metabolic process;GO:0006631,fatty acid metabolic process	bta:511033,path:bta00062,Fatty acid elongation;bta:511033,path:bta01040,Biosynthesis of unsaturated fatty acids;bta:511033,path:bta04913,Ovarian steroidogenesis
A0A8B9Y8H0_BOSMU	A0A8B9Y8H0	DES	Desmin	2.97906e+06	3.56582e+06	5.48007e+06	319666	289218	268774	4008318	292552	4008318	292552	3.77624	-3.77623643355726	0.072986	0.00793	-1	GO:0097512,cardiac myofibril;GO:0005737,cytoplasm;GO:0005916,fascia adherens;GO:0014704,intercalated disc;GO:0005882,intermediate filament;GO:0031594,neuromuscular junction;GO:0005634,nucleus;GO:0042383,sarcolemma;GO:0030018,Z disc	GO:0008092,cytoskeletal protein binding;GO:0042802,identical protein binding	GO:0045109,intermediate filament organization	bta:280765,path:bta05410,Hypertrophic cardiomyopathy (HCM);bta:280765,path:bta05412,Arrhythmogenic right ventricular cardiomyopathy (ARVC);bta:280765,path:bta05414,Dilated cardiomyopathy (DCM)
A0A8B9WYQ7_BOSMU	A0A8B9WYQ7;A0A8B9WZ77;A0A8B9WZR5;A0A8B9X0I0;A0A8B9X254;A0A8B9X3X0;A0A8B9X6K7;A0A8C0A849;A0A8C0A9A5	SCUBE2	Signal peptide, CUB domain and EGF like domain containing 2	3913.03	4459.95	9797.97	309.212	333.734	0	6056.98	444.391	6056.98	321.473	3.76871	-3.76870523171605	0.073368	0.040596	-1	GO:0009986,cell surface;GO:0005615,extracellular space	GO:0005509,calcium ion binding;GO:0097108,hedgehog family protein binding	GO:0003413,chondrocyte differentiation involved in endochondral bone morphogenesis;GO:1902732,positive regulation of chondrocyte proliferation;GO:0045778,positive regulation of ossification;GO:0045669,positive regulation of osteoblast differentiation;GO:0045880,positive regulation of smoothened signaling pathway;GO:0007165,signal transduction
A0A8B9YLI5_BOSMU	A0A8B9YLI5	CAPN6	Calpain 6	25791.1	16286.3	9133.11	254876	201694	235850	17070.2	230807	17070.2	230807	3.75714	3.75713763317709	13.5211	0.000195	1	GO:0005737,cytoplasm;GO:0048471,perinuclear region of cytoplasm;GO:0005876,spindle microtubule	GO:0016787,hydrolase activity;GO:0008017,microtubule binding	GO:0001578,microtubule bundle formation;GO:0051493,regulation of cytoskeleton organization
A0A8B9YBZ6_BOSMU	A0A8B9YBZ6	WNT5A	Protein Wnt	18186.1	17527	23416.5	1593.63	1447.87	1340.22	19709.9	1460.57	19709.9	1460.57	3.7543	-3.75430477107071	0.074104	0.000611	-1	GO:0009986,cell surface;GO:0031012,extracellular matrix;GO:0005615,extracellular space;GO:0098978,glutamatergic synapse;GO:0098794,postsynapse	GO:1902379,chemoattractant activity involved in axon guidance;GO:0005125,cytokine activity;GO:0005109,frizzled binding;GO:0019904,protein domain specific binding;GO:0005115,receptor tyrosine kinase-like orphan receptor binding	GO:0090630,activation of GTPase activity;GO:0032148,activation of protein kinase B activity;GO:0008595,anterior/posterior axis specification, embryo;GO:0003283,atrial septum development;GO:0007411,axon guidance;GO:0060070,canonical Wnt signaling pathway;GO:0045165,cell fate commitment;GO:0034613,cellular protein localization;GO:0071277,cellular response to calcium ion;GO:0071346,cellular response…	bta:530005,path:bta04310,Wnt signaling pathway;bta:530005,path:bta04390,Hippo signaling pathway;bta:530005,path:bta04150,mTOR signaling pathway;bta:530005,path:bta04550,Signaling pathways regulating pluripotency of stem cells;bta:530005,path:bta04916,Melanogenesis;bta:530005,path:bta04360,Axon guidance;bta:530005,path:bta05200,Pathways in cancer;bta:530005,path:bta05205,Proteoglycans in cancer;bt…
A0A8B9W0K9_BOSMU	A0A8B9W0K9;A0A8B9W0L9;A0A8B9W5J1;A0A8B9W741	—	Phosphodiesterase	8578.25	5808.36	2127.92	77273.4	76600.3	65128.9	5504.84	73000.9	5504.84	73000.9	3.72914	3.72914051297413	13.2612	0.000102	1	GO:0005737,cytoplasm;GO:0043025,neuronal cell body	GO:0004114,3',5'-cyclic-nucleotide phosphodiesterase activity;GO:0048101,calcium- and calmodulin-regulated 3',5'-cyclic-GMP phosphodiesterase activity;GO:0005516,calmodulin binding;GO:0004117,calmodulin-dependent cyclic-nucleotide phosphodiesterase activity;GO:0046872,metal ion binding;GO:0004115,3',5'-cyclic-AMP phosphodiesterase activity;GO:0047555,3',5'-cyclic-GMP phosphodiesterase activity	GO:0007165,signal transduction;GO:0097011,cellular response to granulocyte macrophage colony-stimulating factor stimulus;GO:0036006,cellular response to macrophage colony-stimulating factor stimulus;GO:0007626,locomotory behavior;GO:0030224,monocyte differentiation;GO:0042053,regulation of dopamine metabolic process;GO:0001505,regulation of neurotransmitter levels;GO:0001975,response to amphetami…	bta:281970,path:bta00230,Purine metabolism;bta:281970,path:bta04020,Calcium signaling pathway;bta:281970,path:bta04924,Renin secretion;bta:281970,path:bta04740,Olfactory transduction;bta:281970,path:bta04742,Taste transduction;bta:281970,path:bta05032,Morphine addiction
A0A8B9WIM6_BOSMU	A0A8B9WIM6	—	Uncharacterized protein	35072.5	16151.7	38810.7	2796.83	3845.8	403.958	30011.6	2348.86	30011.6	2348.86	3.67549	-3.67548890927303	0.078265	0.017493	-1	GO:0005881,cytoplasmic microtubule;GO:0016020,membrane	GO:0004090,carbonyl reductase (NADPH) activity;GO:0050038,L-xylulose reductase (NADP+) activity;GO:0042802,identical protein binding;GO:0043621,protein self-association;GO:0016491,oxidoreductase activity	GO:0042732,D-xylose metabolic process;GO:0006006,glucose metabolic process;GO:0005997,xylulose metabolic process	bta:526937,path:bta00040,Pentose and glucuronate interconversions;bta:782391,path:bta00590,Arachidonic acid metabolism;bta:782391,path:bta00980,Metabolism of xenobiotics by cytochrome P450
A0A8B9Y921_BOSMU	A0A8B9Y921	FLRT2	Fibronectin leucine rich transmembrane protein 2	59764.1	75847.8	146513	4060.46	10868.3	7390.31	94041.8	7439.69	94041.8	7439.69	3.66	-3.6599961178511	0.07911	0.031626	-1	GO:0005615,extracellular space;GO:0016021,integral component of membrane
A0A8B9YQB1_BOSMU	A0A8B9YQB1	—	Uncharacterized protein	146421	142481	39170.6	1.57988e+06	1.3879e+06	1.17135e+06	109358	1.37971e+06	109358	1.37971e+06	3.65724	3.65724178013902	12.6165	0.000498	1	GO:0005615,extracellular space;GO:0005576,extracellular region;GO:0016021,integral component of membrane	GO:0005179,hormone activity;GO:0046872,metal ion binding;GO:0005148,prolactin receptor binding	GO:0007565,female pregnancy;GO:0030879,mammary gland development;GO:0008284,positive regulation of cell population proliferation;GO:1903489,positive regulation of lactation;GO:0046427,positive regulation of receptor signaling pathway via JAK-STAT;GO:0031667,response to nutrient levels;GO:0009893,positive regulation of metabolic process
A0A8B9XC80_BOSMU	A0A8B9XC80	FDX1	Ferredoxin 1	7169.25	3767.79	10092.9	89723.8	84184.6	84236.5	7009.97	86048.3	7009.97	86048.3	3.61767	3.61766651592769	12.2751	7e-06	1	GO:0005759,mitochondrial matrix;GO:0005739,mitochondrion	GO:0051537,2 iron, 2 sulfur cluster binding;GO:0009055,electron transfer activity;GO:0046872,metal ion binding;GO:0008022,protein C-terminus binding;GO:0042803,protein homodimerization activity	GO:0071320,cellular response to cAMP;GO:1904322,cellular response to forskolin;GO:0008203,cholesterol metabolic process;GO:0022900,electron transport chain;GO:0042446,hormone biosynthetic process;GO:0022904,respiratory electron transport chain;GO:0006694,steroid biosynthetic process
A0A8B9WXH6_BOSMU	A0A8B9WXH6	SMOC1	SPARC related modular calcium binding 1	1826.98	2849.83	853.627	22683.7	18820.2	25068.5	1843.48	22190.8	1843.48	22190.8	3.58946	3.58945849969353	12.0375	0.000439	1	GO:0005604,basement membrane;GO:0005615,extracellular space	GO:0005509,calcium ion binding;GO:0050840,extracellular matrix binding;GO:0008201,heparin binding	GO:0030198,extracellular matrix organization;GO:0001654,eye development;GO:0060173,limb development;GO:0045667,regulation of osteoblast differentiation
A0A8B9X1X8_BOSMU	A0A8B9X1X8	LAMC3	Laminin subunit gamma 3	29314.2	19368.7	21527.1	4106.95	1015.58	719.438	23403.3	1947.32	23403.3	1947.32	3.58715	-3.58715128592184	0.083207	0.002601	-1	GO:0005604,basement membrane;GO:0005576,extracellular region;GO:0016020,membrane		GO:0009887,animal organ morphogenesis;GO:0014002,astrocyte development;GO:0016477,cell migration;GO:0060041,retina development in camera-type eye;GO:0034446,substrate adhesion-dependent cell spreading;GO:0009888,tissue development;GO:0007601,visual perception
A0A8B9YR07_BOSMU	A0A8B9YR07	PLA2G12B	Phospholipase A2 group XIIB	1227.14	975.627	1561.52	17346.7	16033.8	11831.7	1254.76	15070.7	1254.76	15070.7	3.58626	3.58626286476072	12.0108	0.00117	1	GO:0005576,extracellular region	GO:0005509,calcium ion binding;GO:0004623,phospholipase A2 activity	GO:0050482,arachidonic acid secretion;GO:0016042,lipid catabolic process;GO:0006644,phospholipid metabolic process;GO:0042632,cholesterol homeostasis;GO:0070328,triglyceride homeostasis	bta:100337447,path:bta00564,Glycerophospholipid metabolism;bta:100337447,path:bta00565,Ether lipid metabolism;bta:100337447,path:bta00590,Arachidonic acid metabolism;bta:100337447,path:bta00591,Linoleic acid metabolism;bta:100337447,path:bta00592,alpha-Linolenic acid metabolism;bta:100337447,path:bta04014,Ras signaling pathway;bta:100337447,path:bta04270,Vascular smooth muscle contraction;bta:100…
A0A8B9WB14_BOSMU	A0A8B9WB14	KDELR3	ER lumen protein-retaining receptor	27655.7	20542.5	32144	3382.44	2182.91	1201.99	26780.7	2255.78	26780.7	2255.78	3.5695	-3.56950489573091	0.084231	0.002037	-1	GO:0005801,cis-Golgi network;GO:0030663,COPI-coated vesicle membrane;GO:0005783,endoplasmic reticulum;GO:0005789,endoplasmic reticulum membrane;GO:0000139,Golgi membrane;GO:0016021,integral component of membrane	GO:0046923,ER retention sequence binding;GO:0005046,KDEL sequence binding	GO:0006888,endoplasmic reticulum to Golgi vesicle-mediated transport;GO:0006621,protein retention in ER lumen;GO:0015031,protein transport;GO:0006890,retrograde vesicle-mediated transport, Golgi to endoplasmic reticulum
A0A8B9WRT4_BOSMU	A0A8B9WRT4	OLFML3	Olfactomedin like 3	60944.9	86893.2	150696	9697.82	7414.07	8291.3	99511.4	8467.73	99511.4	8467.73	3.55482	-3.55481573331185	0.085093	0.026949	-1	GO:0005576,extracellular region
A0A8B9X0F4_BOSMU	A0A8B9X0F4;A0A8B9X2N3	—	Uncharacterized protein	14454.3	0	6080.39	97491.3	79974.7	84457.9	7516.62	87308	10267.3	87308	3.53796	3.53795823763507	11.6153	0.000239	1	GO:0005789,endoplasmic reticulum membrane;GO:0016020,membrane	GO:0047442,17-alpha-hydroxyprogesterone aldolase activity;GO:0020037,heme binding;GO:0005506,iron ion binding;GO:0004508,steroid 17-alpha-monooxygenase activity;GO:0004497,monooxygenase activity;GO:0016705,oxidoreductase activity, acting on paired donors, with incorporation or reduction of molecular oxygen	GO:0006704,glucocorticoid biosynthetic process;GO:0042446,hormone biosynthetic process;GO:0042448,progesterone metabolic process;GO:0008202,steroid metabolic process	bta:281739,path:bta00140,Steroid hormone biosynthesis;bta:281739,path:bta04913,Ovarian steroidogenesis;bta:281739,path:bta04917,Prolactin signaling pathway;bta:281739,path:bta04927,Cortisol synthesis and secretion;bta:281739,path:bta04934,Cushing syndrome
A0A8B9WDU6_BOSMU	A0A8B9WDU6	P4HA3	Procollagen-proline 4-dioxygenase	85647.6	114339	192611	15466	11876.6	7017.9	130866	11453.5	130866	11453.5	3.51423	-3.51422696756292	0.087521	0.020388	-1	GO:0005783,endoplasmic reticulum;GO:0005788,endoplasmic reticulum lumen	GO:0005506,iron ion binding;GO:0031418,L-ascorbic acid binding;GO:0004656,procollagen-proline 4-dioxygenase activity	GO:0018401,peptidyl-proline hydroxylation to 4-hydroxy-L-proline	bta:414348,path:bta00330,Arginine and proline metabolism
A0A8B9W6P4_BOSMU	A0A8B9W6P4;A0A8B9W8N8;A0A8B9WDI3	—	Uncharacterized protein	5573.63	6190.06	9158.73	704.909	707.315	444.303	6974.14	618.842	6974.14	618.842	3.49437	-3.49436918521806	0.088734	0.004608	-1	GO:0005887,integral component of plasma membrane;GO:0009986,cell surface	GO:0019864,IgG binding;GO:0004888,transmembrane signaling receptor activity;GO:0019767,IgE receptor activity;GO:0019770,IgG receptor activity	GO:0007166,cell surface receptor signaling pathway;GO:0050776,regulation of immune response;GO:0042119,neutrophil activation;GO:0045780,positive regulation of bone resorption	bta:281766,path:bta04145,Phagosome;bta:281766,path:bta04650,Natural killer cell mediated cytotoxicity;bta:281766,path:bta04666,Fc gamma R-mediated phagocytosis;bta:281766,path:bta04380,Osteoclast differentiation;bta:281766,path:bta05322,Systemic lupus erythematosus;bta:281766,path:bta05150,Staphylococcus aureus infection;bta:281766,path:bta05152,Tuberculosis;bta:281766,path:bta05140,Leishmaniasis
A0A8B9YJH6_BOSMU	A0A8B9YJH6	BDH1	3-hydroxybutyrate dehydrogenase 1	46186.7	59881.3	128216	7208.69	5769.25	7992.58	78094.6	6990.17	78094.6	6990.17	3.48182	-3.48182343921267	0.089509	0.048726	-1	GO:0099617,matrix side of mitochondrial inner membrane;GO:0005759,mitochondrial matrix	GO:0003858,3-hydroxybutyrate dehydrogenase activity	GO:0006629,lipid metabolic process	bta:534090,path:bta00650,Butanoate metabolism;bta:534090,path:bta00072,Synthesis and degradation of ketone bodies
A0A8B9XR04_BOSMU	A0A8B9XR04	—	CDI domain-containing protein	3332.26	1543.66	0	25563.5	24996.3	25255	2263.73	25271.6	2437.96	25271.6	3.48074	3.48074115872671	11.1637	2e-06	1	GO:0005634,nucleus;GO:0005737,cytoplasm	GO:0004861,cyclin-dependent protein serine/threonine kinase inhibitor activity;GO:0044877,protein-containing complex binding	GO:0007346,regulation of mitotic cell cycle;GO:0045736,negative regulation of cyclin-dependent protein serine/threonine kinase activity;GO:0050680,negative regulation of epithelial cell proliferation;GO:0045930,negative regulation of mitotic cell cycle;GO:0045892,negative regulation of transcription, DNA-templated;GO:0045893,positive regulation of transcription, DNA-templated;GO:0030511,positive …
A0A8B9W739_BOSMU	A0A8B9W739	NECTIN4	Nectin cell adhesion molecule 4	3693.1	1526.29	1460.43	28407	24259.4	21662.4	2226.61	24776.3	2226.61	24776.3	3.47604	3.47604138917177	11.1274	0.000424	1	GO:0005912,adherens junction;GO:0016021,integral component of membrane;GO:0005886,plasma membrane	GO:0042802,identical protein binding	GO:0007157,heterophilic cell-cell adhesion via plasma membrane cell adhesion molecules;GO:0007156,homophilic cell adhesion via plasma membrane adhesion molecules;GO:0046718,viral entry into host cell;GO:0007155,cell adhesion	bta:507718,path:bta04520,Adherens junction
A0A8B9YJ28_BOSMU	A0A8B9YJ28;A0A8C0AJG7	PABIR2	Family with sequence similarity 122B	49526.2	28846.9	11659.3	362847	316875	317015	30010.8	332246	30010.8	332246	3.4687	3.46869604351602	11.0709	8.8e-05	1		GO:0004865,protein serine/threonine phosphatase inhibitor activity
A0A8B9YKP3_BOSMU	A0A8B9YKP3	METTL9	Methyltransferase like 9	5915.32	2109.51	7726.12	10.6514	649.073	900.828	5250.32	520.184	5250.32	520.184	3.33531	-3.33530600458415	0.099077	0.047733	-1	GO:0005783,endoplasmic reticulum;GO:0005739,mitochondrion	GO:0106370,protein-L-histidine N-pros-methyltransferase activity	GO:0032259,methylation
A0A8B9XW89_BOSMU	A0A8B9XW89	—	Peptidase A1 domain-containing protein	39264.5	33905.7	11894.7	276488	290855	281494	28355	282946	28355	282946	3.31885	3.31885202169151	9.9787	1.1e-05	1		GO:0004190,aspartic-type endopeptidase activity		bta:337903,path:bta04974,Protein digestion and absorption
A0A8B9XAE9_BOSMU	A0A8B9XAE9	TMEM119	Transmembrane protein 119	20016.2	29315.4	26506.2	31.263	4216.48	3430.54	25279.3	2559.43	25279.3	2559.43	3.30406	-3.3040631833756	0.101246	0.00171	-1	GO:0005783,endoplasmic reticulum;GO:0016021,integral component of membrane;GO:0005886,plasma membrane		GO:0001958,endochondral ossification;GO:0045779,negative regulation of bone resorption;GO:0010832,negative regulation of myotube differentiation;GO:0001649,osteoblast differentiation;GO:1903012,positive regulation of bone development;GO:0030501,positive regulation of bone mineralization;GO:0010628,positive regulation of gene expression;GO:0045669,positive regulation of osteoblast differentiation;…
A0A8B9Y6S8_BOSMU	A0A8B9Y6S8	PTK7	Protein tyrosine kinase 7 (inactive)	96938.8	103975	176413	13111.5	13229.3	11899	125775	12746.6	125775	12746.6	3.30267	-3.30266741729598	0.101344	0.011252	-1	GO:0005911,cell-cell junction;GO:0016021,integral component of membrane;GO:0005886,plasma membrane	GO:0005524,ATP binding;GO:0050839,cell adhesion molecule binding;GO:0004672,protein kinase activity	GO:0031532,actin cytoskeleton reorganization;GO:0003401,axis elongation;GO:0007155,cell adhesion;GO:0016477,cell migration;GO:0071300,cellular response to retinoic acid;GO:0090103,cochlea morphogenesis;GO:0060026,convergent extension;GO:0060976,coronary vasculature development;GO:0045198,establishment of epithelial cell apical/basal polarity;GO:0001736,establishment of planar polarity;GO:0001822,…
A0A8B9XHV8_BOSMU	A0A8B9XHV8;A0A8B9XNH4;A0A8C0ACK1	—	Uncharacterized protein	12048.5	9820.18	12592	120962	98507.1	115509	11486.9	111659	11486.9	111659	3.28104	3.28104373375227	9.72059	0.000125	1	GO:0005737,cytoplasm;GO:0005634,nucleus	GO:0000981,DNA-binding transcription factor activity, RNA polymerase II-specific;GO:0046872,metal ion binding;GO:0000978,RNA polymerase II cis-regulatory region sequence-specific DNA binding	GO:0006915,apoptotic process;GO:0006357,regulation of transcription by RNA polymerase II
A0A8B9XDX5_BOSMU	A0A8B9XDX5	—	Uncharacterized protein	23442.6	9377.91	24121.1	793.72	97.4873	5003.9	18980.6	1965.04	18980.6	1965.04	3.27189	-3.27189315039082	0.103529	0.027952	-1	GO:0005576,extracellular region;GO:0043202,lysosomal lumen	GO:0004521,endoribonuclease activity;GO:0033897,ribonuclease T2 activity;GO:0003723,RNA binding	GO:0006401,RNA catabolic process
A0A8C0AK14_BOSMU	A0A8C0AK14	CRABP2	Cellular retinoic acid binding protein 2	96110.4	98500.2	124727	10679.9	12020.5	10572.1	106446	11090.8	106446	11090.8	3.26268	-3.26268358505793	0.104192	0.000485	-1	GO:0005737,cytoplasm;GO:0005829,cytosol;GO:0005783,endoplasmic reticulum;GO:0005634,nucleus;GO:0005654,nucleoplasm	GO:0005504,fatty acid binding;GO:0016918,retinal binding;GO:0001972,retinoic acid binding;GO:0019841,retinol binding;GO:0030332,cyclin binding;GO:0008289,lipid binding	GO:0015908,fatty acid transport;GO:0035115,embryonic forelimb morphogenesis;GO:0048672,positive regulation of collateral sprouting;GO:0042573,retinoic acid metabolic process
A0A8B9WEX6_BOSMU	A0A8B9WEX6	SURF4	Surfeit locus protein 4	73524.8	29112.8	43724.2	7800.48	2362.75	5236.6	48787.3	5133.28	48787.3	5133.28	3.24855	-3.24854656241163	0.105218	0.029472	-1	GO:0005789,endoplasmic reticulum membrane;GO:0033116,endoplasmic reticulum-Golgi intermediate compartment membrane;GO:0000139,Golgi membrane;GO:0016021,integral component of membrane;GO:0005737,cytoplasm	GO:0038024,cargo receptor activity	GO:0007030,Golgi organization;GO:0055088,lipid homeostasis;GO:0042953,lipoprotein transport;GO:0010638,positive regulation of organelle organization;GO:0032368,regulation of lipid transport
A0A8B9Y6Q0_BOSMU	A0A8B9Y6Q0	—	Peptidase A1 domain-containing protein	12017.7	11733.5	5077.83	105905	59786.7	106795	9609.69	90828.9	9609.69	90828.9	3.24059	3.24059017068018	9.45181	0.006619	1		GO:0004190,aspartic-type endopeptidase activity
A0A8B9XI48_BOSMU	A0A8B9XI48;A0A8B9XKA2;A0A8C0AD84	LAMA2	Laminin subunit alpha 2	110801	133197	171196	13640.4	17525.5	13245.8	138398	14803.9	138398	14803.9	3.22478	-3.22477579757207	0.106966	0.002203	-1	GO:0005604,basement membrane;GO:0005576,extracellular region;GO:0016020,membrane	GO:0005102,signaling receptor binding;GO:0005201,extracellular matrix structural constituent	GO:0030155,regulation of cell adhesion;GO:0030334,regulation of cell migration;GO:0045995,regulation of embryonic development;GO:0009887,animal organ morphogenesis;GO:0007411,axon guidance;GO:0009888,tissue development
A0A8C0AJN8_BOSMU	A0A8C0AJN8	PHOSPHO1	Phosphoethanolamine/phosphocholine phosphatase 1	4950.23	820.344	0	31026.2	27824.2	25503.1	3099.77	28117.9	2885.29	28117.9	3.18125	3.18125444725157	9.07095	0.000239	1	GO:0031012,extracellular matrix;GO:0065010,extracellular membrane-bounded organelle	GO:0046872,metal ion binding;GO:0016791,phosphatase activity;GO:0052731,phosphocholine phosphatase activity;GO:0052732,phosphoethanolamine phosphatase activity;GO:0016462,pyrophosphatase activity	GO:0035630,bone mineralization involved in bone maturation;GO:0001958,endochondral ossification	bta:524639,path:bta00564,Glycerophospholipid metabolism
A0A8B9XYI6_BOSMU	A0A8B9XYI6;A0A8B9XZU7;A0A8B9Y0I6;A0A8B9Y0V9	SLC1A3	Amino acid transporter	8372.63	0	0	54453.1	40958.6	64399	5888.8	53270.2	8372.63	53270.2	3.17728	3.17728350461981	9.04602	0.002555	1	GO:0009986,cell surface;GO:0031410,cytoplasmic vesicle;GO:0005887,integral component of plasma membrane;GO:0043005,neuron projection;GO:0043025,neuronal cell body;GO:0048471,perinuclear region of cytoplasm;GO:0005886,plasma membrane;GO:0045202,synapse	GO:0016595,glutamate binding;GO:0015501,glutamate;GO:0005314,high-affinity glutamate transmembrane transporter activity;GO:0005313,L-glutamate transmembrane transporter activity;GO:0046872,metal ion binding;GO:0015175,neutral amino acid transmembrane transporter activity	GO:0031223,auditory behavior;GO:0048667,cell morphogenesis involved in neuron differentiation;GO:0071314,cellular response to cocaine;GO:0006883,cellular sodium ion homeostasis;GO:1902476,chloride transmembrane transport;GO:0021545,cranial nerve development;GO:0070779,D-aspartate import across plasma membrane;GO:0009449,gamma-aminobutyric acid biosynthetic process;GO:0140009,L-aspartate import ac…	bta:282354,path:bta04724,Glutamatergic synapse;bta:282354,path:bta04721,Synaptic vesicle cycle
A0A8C0AGN2_BOSMU	A0A8C0AGN2	NT5DC3	5'-nucleotidase domain containing 3	488.297	0	1.10021	5836.1	3283.47	6684	583.111	5267.86	244.698	5267.86	3.17537	3.17537497459795	9.03406	0.012496	1	GO:0043235,receptor complex	GO:0008253,5'-nucleotidase activity;GO:0046872,metal ion binding
A0A8B9WGA6_BOSMU	A0A8B9WGA6	RAB15	RAB15, member RAS oncogene family	1809.29	3252.17	0	18494.6	23738	22819.2	2446.09	21684	2530.73	21684	3.14808	3.14807913168498	8.86474	0.000325	1	GO:0005929,cilium;GO:0005768,endosome;GO:0010008,endosome membrane;GO:0005794,Golgi apparatus;GO:0032593,insulin-responsive compartment;GO:0048471,perinuclear region of cytoplasm;GO:0005886,plasma membrane;GO:0055037,recycling endosome;GO:0008021,synaptic vesicle	GO:0005525,GTP binding;GO:0003924,GTPase activity	GO:0032869,cellular response to insulin stimulus;GO:1903307,positive regulation of regulated secretory pathway;GO:0072659,protein localization to plasma membrane;GO:0009306,protein secretion;GO:0032482,Rab protein signal transduction;GO:0017157,regulation of exocytosis;GO:0006904,vesicle docking involved in exocytosis
A0A8B9YE31_BOSMU	A0A8B9YE31;A0A8B9YIS0	SLC37A2	Solute carrier family 37 member 2	20797	12091	34706.9	455.867	6292.71	889.701	22531.7	2546.09	22531.7	2546.09	3.14559	-3.14559255509064	0.113001	0.043317	-1	GO:0030176,integral component of endoplasmic reticulum membrane;GO:0016021,integral component of membrane	GO:0061513,glucose 6-phosphate	GO:0008643,carbohydrate transport;GO:0015760,glucose-6-phosphate transport;GO:0035435,phosphate ion transmembrane transport
A0A8B9WAJ6_BOSMU	A0A8B9WAJ6	ATP6V0A4	V-type proton ATPase subunit a	6132.62	4480.45	3831.1	44193.6	39727.4	43768.4	4814.72	42563.2	4814.72	42563.2	3.14408	3.14408015178605	8.84021	1.8e-05	1	GO:0016324,apical plasma membrane;GO:0031526,brush border membrane;GO:0005768,endosome;GO:0016021,integral component of membrane;GO:0005886,plasma membrane;GO:0016471,vacuolar proton-transporting V-type ATPase complex;GO:0000220,vacuolar proton-transporting V-type ATPase, V0 domain	GO:0051117,ATPase binding;GO:0015078,proton transmembrane transporter activity	GO:0007588,excretion;GO:0001503,ossification;GO:0007605,sensory perception of sound;GO:0007035,vacuolar acidification
A0A8B9WMN4_BOSMU	A0A8B9WMN4	S100A4	Protein S100	1.72936e+06	1.8179e+06	1.63243e+06	270525	180135	141572	1.72656e+06	197411	1.72656e+06	197411	3.12864	-3.12863575276441	0.114337	2e-05	-1	GO:0005576,extracellular region;GO:0005634,nucleus;GO:0048471,perinuclear region of cytoplasm	GO:0005509,calcium ion binding;GO:0048306,calcium-dependent protein binding;GO:0042802,identical protein binding;GO:0050786,RAGE receptor binding;GO:0046914,transition metal ion binding	GO:0043123,positive regulation of I-kappaB kinase/NF-kappaB signaling
A0A8B9XUE5_BOSMU	A0A8B9XUE5	RTN4	Reticulon	8940.5	6643.43	4722.61	64137.7	51084.6	61575.2	6768.85	58932.5	6768.85	58932.5	3.12208	3.12208094343158	8.70643	0.000236	1	GO:0005789,endoplasmic reticulum membrane;GO:0016021,integral component of membrane;GO:0042995,cell projection;GO:0098826,endoplasmic reticulum tubular network membrane;GO:0030176,integral component of endoplasmic reticulum membrane;GO:0005635,nuclear envelope;GO:0014069,postsynaptic density	GO:0031625,ubiquitin protein ligase binding	GO:0007413,axonal fasciculation;GO:0001825,blastocyst formation;GO:0060317,cardiac epithelial to mesenchymal transition;GO:0090156,cellular sphingolipid homeostasis;GO:0021801,cerebral cortex radial glia-guided migration;GO:0071787,endoplasmic reticulum tubular network formation;GO:1990809,endoplasmic reticulum tubular network membrane organization;GO:1902430,negative regulation of amyloid-beta f…	bta:359718,path:bta05010,Alzheimer disease
A0A8B9YWS1_BOSMU	A0A8B9YWS1	ARL8B	ADP ribosylation factor like GTPase 8B	3825.62	0	0	546.166	219.865	615.126	3981.23	460.386	3825.62	460.386	3.1123	-3.11230005675775	0.115639	0.007481	-1	GO:0030424,axon;GO:0005829,cytosol;GO:0031902,late endosome membrane;GO:0005765,lysosomal membrane;GO:0005764,lysosome;GO:0005819,spindle;GO:0045202,synapse;GO:0005774,vacuolar membrane;GO:1904115,axon cytoplasm;GO:0101004,cytolytic granule membrane;GO:0030496,midbody;GO:0051233,spindle midzone	GO:0003925,G protein activity;GO:0005525,GTP binding;GO:0043014,alpha-tubulin binding;GO:0048487,beta-tubulin binding;GO:0019003,GDP binding;GO:0003924,GTPase activity	GO:0002747,antigen processing and presentation following phagocytosis;GO:0002505,antigen processing and presentation of polysaccharide antigen via MHC class II;GO:0061909,autophagosome-lysosome fusion;GO:1990927,calcium ion regulated lysosome exocytosis;GO:0007049,cell cycle;GO:0051301,cell division;GO:0007059,chromosome segregation;GO:0090117,endosome to lysosome transport of low-density lipopro…
A0A8B9YDR1_BOSMU	A0A8B9YDR1	—	Transthyretin	22647.8	46606.6	73958.5	6908.06	4546.82	5365.97	47737.7	5606.95	47737.7	5606.95	3.08984	-3.08984453155983	0.117453	0.046907	-1	GO:0005615,extracellular space	GO:0005179,hormone activity;GO:0070324,thyroid hormone binding;GO:0042802,identical protein binding	GO:0006144,purine nucleobase metabolic process;GO:0042572,retinol metabolic process;GO:0070327,thyroid hormone transport	bta:280948,path:bta04918,Thyroid hormone synthesis
A0A8B9YSC5_BOSMU	A0A8B9YSC5;A0A8B9YT64;A0A8B9YU94;A0A8B9YUC7;A0A8B9YVK7;A0A8B9Z3Y9	—	Family with sequence similarity 107 member A	123090	144306	222395	8555.18	25742.9	23795.9	163264	19364.7	163264	19364.7	3.0757	-3.07570244636749	0.11861	0.009374	-1	GO:0043005,neuron projection;GO:0001725,stress fiber;GO:0045202,synapse		GO:0051017,actin filament bundle assembly;GO:0030041,actin filament polymerization;GO:0032956,regulation of actin cytoskeleton organization
A0A8B9YC04_BOSMU	A0A8B9YC04	SP6	Sp6 transcription factor	1707.74	2588.64	0	22726	19472.7	13876.8	2219.74	18691.8	2148.19	18691.8	3.07395	3.07394616376391	8.42074	0.003167	1		GO:0000981,DNA-binding transcription factor activity, RNA polymerase II-specific;GO:0000978,RNA polymerase II cis-regulatory region sequence-specific DNA binding	GO:0042481,regulation of odontogenesis;GO:0006357,regulation of transcription by RNA polymerase II
A0A8B9Y8N2_BOSMU	A0A8B9Y8N2	—	Uncharacterized protein	19867.1	19682.2	31980.5	3748.76	2253.05	2499.77	23843.3	2833.86	23843.3	2833.86	3.07274	-3.07273763726915	0.118854	0.006838	-1	GO:0045180,basal cortex		GO:1904261,positive regulation of basement membrane assembly involved in embryonic body morphogenesis;GO:0010717,regulation of epithelial to mesenchymal transition;GO:0010470,regulation of gastrulation;GO:0070507,regulation of microtubule cytoskeleton organization
A0A8B9XDC2_BOSMU	A0A8B9XDC2	—	Cytochrome P450	2588.97	2765.25	9510.71	39455.1	40765.5	44025.6	4954.98	41415.4	4954.98	41415.4	3.06322	3.06321713612876	8.35834	0.000162	1	GO:0005737,cytoplasm;GO:0005789,endoplasmic reticulum membrane;GO:0043231,intracellular membrane-bounded organelle;GO:0016021,integral component of membrane	GO:0070330,aromatase activity;GO:0020037,heme binding;GO:0005506,iron ion binding;GO:0016712,oxidoreductase activity, acting on paired donors, with incorporation or reduction of molecular oxygen, reduced flavin or flavoprotein as one donor, and incorporation of one atom of oxygen;GO:0008395,steroid hydroxylase activity	GO:0019369,arachidonic acid metabolic process;GO:0006082,organic acid metabolic process;GO:0006805,xenobiotic metabolic process	bta:282211,path:bta00140,Steroid hormone biosynthesis;bta:282211,path:bta04726,Serotonergic synapse
A0A8B9YD29_BOSMU	A0A8B9YD29	ESM1	Endothelial cell specific molecule 1	69609.6	46652.2	27827	450060	432463	317103	48029.6	399876	48029.6	399876	3.05756	3.05755580601516	8.32561	0.00126	1	GO:0005576,extracellular region	GO:0005171,hepatocyte growth factor receptor binding;GO:0005520,insulin-like growth factor binding;GO:0005178,integrin binding	GO:0001525,angiogenesis;GO:0008284,positive regulation of cell population proliferation;GO:1902204,positive regulation of hepatocyte growth factor receptor signaling pathway;GO:0002040,sprouting angiogenesis
A0A8B9XNQ1_BOSMU	A0A8B9XNQ1	CASK	Calcium/calmodulin dependent serine protein kinase	21010.6	4105.13	7774.73	97256.6	91299.1	85247.4	10963.5	91267.7	10963.5	91267.7	3.0574	3.0573962025998	8.32469	0.000204	1	GO:0005604,basement membrane;GO:0005923,bicellular tight junction;GO:0005737,cytoplasm;GO:0005652,nuclear lamina;GO:0016363,nuclear matrix;GO:0005730,nucleolus;GO:0005886,plasma membrane;GO:0098793,presynapse	GO:0005524,ATP binding;GO:0004674,protein serine/threonine kinase activity;GO:0004672,protein kinase activity	GO:0051179,localization;GO:0001953,negative regulation of cell-matrix adhesion;GO:0090288,negative regulation of cellular response to growth factor stimulus;GO:0010839,negative regulation of keratinocyte proliferation;GO:0061045,negative regulation of wound healing
A0A8B9Z4E2_BOSMU	A0A8B9Z4E2;A0A8C0AMF2	SATB2	DNA-binding protein SATB	7991.1	3572.59	2334.41	35900.9	35462.1	44136.9	4632.7	38500	4632.7	38500	3.05493	3.05493215435346	8.31048	0.00051	1	GO:0000118,histone deacetylase complex;GO:0005667,transcription regulator complex	GO:0003682,chromatin binding;GO:0001228,DNA-binding transcription activator activity, RNA polymerase II-specific;GO:0000981,DNA-binding transcription factor activity, RNA polymerase II-specific;GO:0000978,RNA polymerase II cis-regulatory region sequence-specific DNA binding	GO:0051216,cartilage development;GO:0071310,cellular response to organic substance;GO:0006338,chromatin remodeling;GO:0021902,commitment of neuronal cell to specific neuron type in forebrain;GO:0009880,embryonic pattern specification;GO:0048704,embryonic skeletal system morphogenesis;GO:0000122,negative regulation of transcription by RNA polymerase II;GO:0001764,neuron migration;GO:0002076,osteob…
A0A8C0A7L1_BOSMU	A0A8C0A7L1	—	Methyltransferase like 7B	1122.96	1765.23	744.178	9806.48	11227.1	9093.4	1210.79	10042.3	1210.79	10042.3	3.05208	3.05207535289113	8.29404	0.00022	1	GO:0016021,integral component of membrane	GO:0008168,methyltransferase activity;GO:0018708,thiol S-methyltransferase activity
A0A8B9WED7_BOSMU	A0A8B9WED7;A0A8C0A508	TYW3	tRNA wybutosine-synthesizing protein 3 homolog	29701.6	20760.8	31135.7	0	0	0	27199.4	219430	27199.4		3.01212	3.01211827497586	8.06748	0.000129	1	GO:0005737,cytoplasm	GO:0008175,tRNA methyltransferase activity	GO:0030488,tRNA methylation
A0A8B9XDR1_BOSMU	A0A8B9XDR1;A0A8C0AAA9	—	MHC_I-like_Ag-recog domain-containing protein	83151.8	88393.5	74578.3	16438.6	6438.89	7876.67	82041.2	10251.4	82041.2	10251.4	3.00053	-3.00053100948679	0.124954	0.000147	-1	GO:0042613,MHC class II protein complex;GO:0016021,integral component of membrane;GO:0009897,external side of plasma membrane;GO:0005615,extracellular space;GO:0071556,integral component of lumenal side of endoplasmic reticulum membrane;GO:0030670,phagocytic vesicle membrane;GO:0009986,cell surface;GO:0031902,late endosome membrane;GO:0005765,lysosomal membrane	GO:0023026,MHC class II protein complex binding	GO:0002250,adaptive immune response;GO:0019886,antigen processing and presentation of exogenous peptide antigen via MHC class II;GO:0002503,peptide antigen assembly with MHC class II protein complex;GO:0050870,positive regulation of T cell activation;GO:0002504,antigen processing and presentation of peptide or polysaccharide antigen via MHC class II;GO:0002476,antigen processing and presentation …	bta:100848815,path:bta04514,Cell adhesion molecules (CAMs);bta:100848815,path:bta04145,Phagosome;bta:100848815,path:bta04640,Hematopoietic cell lineage;bta:100848815,path:bta04612,Antigen processing and presentation;bta:100848815,path:bta04658,Th1 and Th2 cell differentiation;bta:100848815,path:bta04659,Th17 cell differentiation;bta:100848815,path:bta04672,Intestinal immune network for IgA produc…
A0A8C0ALD2_BOSMU	A0A8C0ALD2	—	GAGE domain-containing protein	868362	594869	225643	4563695	3882978	4888055	562958	4.44491e+06	562958	4.44491e+06	2.98105	2.98105475016067	7.89563	0.000375	1	GO:0005739,mitochondrion;GO:0005634,nucleus	GO:0003677,DNA binding;GO:0003713,transcription coactivator activity	GO:0043066,negative regulation of apoptotic process;GO:1903202,negative regulation of oxidative stress-induced cell death;GO:1903427,negative regulation of reactive oxygen species biosynthetic process;GO:0006979,response to oxidative stress;GO:0042594,response to starvation
A0A8B9YR73_BOSMU	A0A8B9YR73	RTKN2	Rhotekin 2	1700.89	838.786	298.441	7124.47	7361.32	7919.19	946.038	7468.32	946.038	7468.32	2.98081	2.98081390423652	7.89431	0.000158	1	GO:0005737,cytoplasm;GO:0005634,nucleus;GO:0005886,plasma membrane		GO:0030097,hemopoiesis;GO:2001243,negative regulation of intrinsic apoptotic signaling pathway;GO:0008284,positive regulation of cell population proliferation;GO:0051092,positive regulation of NF-kappaB transcription factor activity;GO:1901224,positive regulation of NIK/NF-kappaB signaling;GO:0007165,signal transduction
A0A8B9XUM2_BOSMU	A0A8B9XUM2	—	Peptidase A1 domain-containing protein	1.04849e+06	935774	309079	6.49376e+06	5.73687e+06	5.82458e+06	764449	6.0184e+06	764449	6.0184e+06	2.97689	2.97688819006761	7.87286	9.3e-05	1	GO:0016021,integral component of membrane;GO:0045121,membrane raft;GO:0005886,plasma membrane	GO:0004190,aspartic-type endopeptidase activity;GO:0042169,SH2 domain binding	GO:0035556,intracellular signal transduction;GO:0050868,negative regulation of T cell activation
A0A8B9YI45_BOSMU	A0A8B9YI45	NRGN	Neurogranin	1545.64	1101.66	951.213	6787.76	11006.9	10433.7	1199.5	9409.44	1199.5	9409.44	2.97167	2.97167266650547	7.84445	0.003529	1		GO:0005516,calmodulin binding
A0A8B9YBH5_BOSMU	A0A8B9YBH5	—	Glutathione transferase	36816.8	39619.4	38898.2	307787	283228	312289	38444.8	301101	38444.8	301101	2.96939	2.96938960676359	7.83205	8e-06	1	GO:0005737,cytoplasm	GO:0004364,glutathione transferase activity	GO:0006749,glutathione metabolic process
A0A8B9XZ62_BOSMU	A0A8B9XZ62;A0A8B9XZY0	—	Peptidase A1 domain-containing protein	31766.4	49755.7	0	253329	237255	188573	28994.1	226386	40761	226386	2.96495	2.96495286812939	7.808	0.00107	1		GO:0004190,aspartic-type endopeptidase activity
A0A8B9X146_BOSMU	A0A8B9X146	LPIN3	Phosphatidate phosphatase	7150.08	9578.59	6618.23	59830.3	71173.4	49839.4	7782.3	60281	7782.3	60281	2.95343	2.95343492499184	7.74591	0.001086	1	GO:0005634,nucleus	GO:0008195,phosphatidate phosphatase activity;GO:0003713,transcription coactivator activity	GO:0044255,cellular lipid metabolic process;GO:0032869,cellular response to insulin stimulus;GO:0009062,fatty acid catabolic process;GO:0045944,positive regulation of transcription by RNA polymerase II;GO:0019432,triglyceride biosynthetic process
A0A8B9YEL4_BOSMU	A0A8B9YEL4;A0A8B9YH15	B4GALNT2	Beta-1,4-N-acetyl-galactosaminyltransferase 2	4621.68	2330.95	3513.44	23622.5	25839.2	31059.9	3488.69	26840.5	3488.69	26840.5	2.94366	2.94365638629633	7.69359	0.000531	1	GO:0030173,integral component of Golgi membrane	GO:0016758,hexosyltransferase activity;GO:0008376,acetylgalactosaminyltransferase activity	GO:0030259,lipid glycosylation;GO:0022408,negative regulation of cell-cell adhesion;GO:0006486,protein glycosylation;GO:0019276,UDP-N-acetylgalactosamine metabolic process;GO:0006047,UDP-N-acetylglucosamine metabolic process
A0A8B9WA46_BOSMU	A0A8B9WA46	FBLN1	Fibulin-1	583206	620036	826877	103223	84019.7	76939.4	676706	88060.5	676706	88060.5	2.94196	-2.94196341093473	0.130131	0.001515	-1	GO:0005576,extracellular region;GO:0005604,basement membrane;GO:0071953,elastic fiber;GO:0005615,extracellular space	GO:0005509,calcium ion binding;GO:0016504,peptidase activator activity;GO:0005201,extracellular matrix structural constituent;GO:0070051,fibrinogen binding;GO:0001968,fibronectin binding;GO:0042802,identical protein binding;GO:0005178,integrin binding;GO:0008022,protein C-terminus binding	GO:0030198,extracellular matrix organization;GO:0072378,blood coagulation, fibrin clot formation;GO:2000146,negative regulation of cell motility;GO:0070373,negative regulation of ERK1 and ERK2 cascade;GO:0001933,negative regulation of protein phosphorylation;GO:2000647,negative regulation of stem cell proliferation;GO:1900025,negative regulation of substrate adhesion-dependent cell spreading
A0A8B9XNW7_BOSMU	A0A8B9XNW7;A0A8B9XRX5;A0A8B9XUH1;A0A8C0ADB8	—	MHC_I-like_Ag-recog domain-containing protein	24826.8	25195.7	40684.5	0	0	0	30235.7	230044	30235.7		2.92759	2.92758721748666	7.60837	0.000166	1	GO:0009897,external side of plasma membrane;GO:0005615,extracellular space			bta:513308,path:bta04650,Natural killer cell mediated cytotoxicity
A0A8B9YBA6_BOSMU	A0A8B9YBA6	NPPC	C-type natriuretic peptide	31931.7	13573.5	8702.75	129844	150805	125359	18069.3	135336	18069.3	135336	2.90493	2.90493278094462	7.48983	0.000374	1	GO:0005576,extracellular region	GO:0005179,hormone activity;GO:0051427,hormone receptor binding;GO:0005102,signaling receptor binding	GO:0006182,cGMP biosynthetic process;GO:0003418,growth plate cartilage chondrocyte differentiation;GO:0003419,growth plate cartilage chondrocyte proliferation;GO:0001503,ossification;GO:0007168,receptor guanylyl cyclase signaling pathway	bta:281356,path:bta04022,cGMP-PKG signaling pathway;bta:281356,path:bta04270,Vascular smooth muscle contraction;bta:281356,path:bta05418,Fluid shear stress and atherosclerosis
A0A8B9X5Q1_BOSMU	A0A8B9X5Q1	FMO5	Dimethylaniline monooxygenase [N-oxide-forming]	15897	26464.8	15249.2	181.529	4595.75	2943.7	19203.7	2573.66	19203.7	2573.66	2.89949	-2.89949054746828	0.134019	0.012526	-1	GO:0005829,cytosol;GO:0005789,endoplasmic reticulum membrane	GO:0004031,aldehyde oxidase activity;GO:0050660,flavin adenine dinucleotide binding;GO:0004497,monooxygenase activity;GO:0004499,N,N-dimethylaniline monooxygenase activity;GO:0050661,NADP binding;GO:0106294,NADPH oxidase H202-forming activity	GO:0070995,NADPH oxidation;GO:0090181,regulation of cholesterol metabolic process;GO:0006805,xenobiotic metabolic process	bta:788719,path:bta00982,Drug metabolism - cytochrome P450
A0A8B9X6R7_BOSMU	A0A8B9X6R7;A0A8C0AAB9;A0A8C0AAD1	—	Urokinase plasminogen activator surface receptor	9789.15	14715.8	22157.2	2413.24	2484.39	1412.32	15554.1	2103.32	15554.1	2103.32	2.88656	-2.88655552858688	0.135226	0.020395	-1	GO:0031225,anchored component of membrane;GO:0045177,apical part of cell;GO:0009986,cell surface;GO:0005887,integral component of plasma membrane;GO:0005886,plasma membrane;GO:0098637,protein complex involved in cell-matrix adhesion;GO:1905370,serine-type endopeptidase complex	GO:0019904,protein domain specific binding;GO:0005102,signaling receptor binding;GO:0030377,urokinase plasminogen activator receptor activity;GO:0035375,zymogen binding	GO:2001268,negative regulation of cysteine-type endopeptidase activity involved in apoptotic signaling pathway;GO:2001243,negative regulation of intrinsic apoptotic signaling pathway;GO:0043388,positive regulation of DNA binding;GO:0045742,positive regulation of epidermal growth factor receptor signaling pathway;GO:0034112,positive regulation of homotypic cell-cell adhesion;GO:0001934,positive re…	bta:281983,path:bta04610,Complement and coagulation cascades;bta:281983,path:bta05205,Proteoglycans in cancer
A0A8C0AIW8_BOSMU	A0A8C0AIW8	GRB7	Growth factor receptor bound protein 7	4916.83	4063.85	2549.85	25350.8	27696.9	31821.3	3843.51	28289.7	3843.51	28289.7	2.87978	2.879778683265	7.36037	0.000264	1	GO:0042995,cell projection;GO:0010494,cytoplasmic stress granule;GO:0005829,cytosol;GO:0005925,focal adhesion;GO:0005886,plasma membrane	GO:0042802,identical protein binding;GO:0035091,phosphatidylinositol binding;GO:0019901,protein kinase binding;GO:0003723,RNA binding	GO:0017148,negative regulation of translation;GO:0030335,positive regulation of cell migration;GO:0007165,signal transduction;GO:0034063,stress granule assembly
A0A8B9XPX3_BOSMU	A0A8B9XPX3	—	PLAC domain-containing protein	6089.7	8501.61	16260	1155.05	1532.44	1507.77	10283.8	1398.42	10283.8	1398.42	2.8785	-2.87850179156385	0.135983	0.044397	-1	GO:0009986,cell surface;GO:0062023,collagen-containing extracellular matrix;GO:0005615,extracellular space;GO:0016020,membrane	GO:0008201,heparin binding;GO:0048406,nerve growth factor binding;GO:0004252,serine-type endopeptidase activity	GO:0007368,determination of left/right symmetry;GO:0009100,glycoprotein metabolic process;GO:0032902,nerve growth factor production;GO:0016486,peptide hormone processing;GO:0016485,protein processing;GO:0032940,secretion by cell;GO:0007354,zygotic determination of anterior/posterior axis, embryo
A0A8B9Z2D2_BOSMU	A0A8B9Z2D2	LRRC25	Leucine rich repeat containing 25	44197.7	40999	64132.1	10696.3	3677.59	5960.7	49776.3	6778.2	49776.3	6778.2	2.87649	-2.8764874167031	0.136173	0.004643	-1	GO:0005737,cytoplasm;GO:0016021,integral component of membrane
A0A8B9WMH3_BOSMU	A0A8B9WMH3	SYNPO2	Synaptopodin 2	5409.74	3188.96	8266.31	12.8209	38.138	2281.42	5621.67	777.459	5621.67	777.459	2.85416	-2.85415823364166	0.138297	0.042621	-1	GO:0015629,actin cytoskeleton;GO:0005829,cytosol;GO:0005925,focal adhesion;GO:0005654,nucleoplasm;GO:0005634,nucleus;GO:0001725,stress fiber;GO:0030018,Z disc	GO:0003779,actin binding;GO:0051393,alpha-actinin binding;GO:0031005,filamin binding	GO:0032233,positive regulation of actin filament bundle assembly
A0A8B9WG38_BOSMU	A0A8B9WG38	—	Aldo_ket_red domain-containing protein	2.12735e+06	2.049e+06	1.33514e+06	15071852	12684679	11800930	1.83716e+06	1.31858e+07	1.83716e+06	1.31858e+07	2.84343	2.84343479211181	7.17727	0.000356	1	GO:0005829,cytosol	GO:0004032,alditol;GO:0047655,allyl-alcohol dehydrogenase activity;GO:0047834,D-threo-aldose 1-dehydrogenase activity;GO:0047956,glycerol dehydrogenase [NADP+] activity;GO:0052650,NADP-retinol dehydrogenase activity;GO:0036130,prostaglandin H2 endoperoxidase reductase activity;GO:0001758,retinal dehydrogenase activity	GO:0001523,retinoid metabolic process	bta:317748,path:bta00040,Pentose and glucuronate interconversions;bta:317748,path:bta00051,Fructose and mannose metabolism;bta:317748,path:bta00052,Galactose metabolism;bta:317748,path:bta00561,Glycerolipid metabolism;bta:317748,path:bta00790,Folate biosynthesis
A0A8B9YV87_BOSMU	A0A8B9YV87	HSD11B2	Hydroxysteroid 11-beta dehydrogenase 2	7047.38	12726.9	15798.5	82720.5	82517.1	89512.1	11857.6	84916.6	11857.6	84916.6	2.84023	2.84023439874937	7.16136	2.9e-05	1	GO:0005783,endoplasmic reticulum;GO:0005811,lipid droplet;GO:0005654,nucleoplasm	GO:0070523,11-beta-hydroxysteroid dehydrogenase (NAD+) activity	GO:0006629,lipid metabolic process;GO:0034650,cortisol metabolic process;GO:0007565,female pregnancy	bta:282434,path:bta00140,Steroid hormone biosynthesis;bta:282434,path:bta04960,Aldosterone-regulated sodium reabsorption
A0A8B9WBH3_BOSMU	A0A8B9WBH3;A0A8C0A4G8	RXRG	Retinoid X receptor gamma	648.939	0	861.654	5423.8	6281.33	7885.92	917.101	6530.35	755.296	6530.35	2.83201	2.83200772624656	7.12064	0.001637	1	GO:0005737,cytoplasm;GO:0090575,RNA polymerase II transcription regulator complex	GO:0004879,nuclear receptor activity;GO:0044323,retinoic acid-responsive element binding;GO:0000978,RNA polymerase II cis-regulatory region sequence-specific DNA binding;GO:0003707,steroid hormone receptor activity;GO:0008270,zinc ion binding	GO:0048856,anatomical structure development;GO:0030154,cell differentiation;GO:0045944,positive regulation of transcription by RNA polymerase II;GO:0006357,regulation of transcription by RNA polymerase II;GO:0032526,response to retinoic acid;GO:0048384,retinoic acid receptor signaling pathway	bta:509500,path:bta04659,Th17 cell differentiation;bta:509500,path:bta04920,Adipocytokine signaling pathway;bta:509500,path:bta03320,PPAR signaling pathway;bta:509500,path:bta04919,Thyroid hormone signaling pathway;bta:509500,path:bta04928,Parathyroid hormone synthesis, secretion and action;bta:509500,path:bta05200,Pathways in cancer;bta:509500,path:bta05202,Transcriptional misregulation in cance…
A0A8C0ABX1_BOSMU	A0A8C0ABX1	DPT	Dermatopontin	113514	138711	269446	25392.8	28076.2	19793.7	173890	24420.9	173890	24420.9	2.83198	-2.83198446627165	0.140439	0.036615	-1	GO:0005576,extracellular region		GO:0007155,cell adhesion;GO:0030199,collagen fibril organization;GO:0008285,negative regulation of cell population proliferation
A0A8B9Y266_BOSMU	A0A8B9Y266	SLC39A4	Solute carrier family 39 member 4	1334.74	1021.15	0	14896.3	11540.5	15279.5	1961.54	13905.4	1177.95	13905.4	2.82559	2.8255880318626	7.08903	0.001111	1	GO:0005887,integral component of plasma membrane;GO:0055038,recycling endosome membrane;GO:0016021,integral component of membrane;GO:0016324,apical plasma membrane;GO:0031410,cytoplasmic vesicle	GO:0005385,zinc ion transmembrane transporter activity;GO:0046873,metal ion transmembrane transporter activity	GO:0006882,cellular zinc ion homeostasis;GO:0071578,zinc ion import across plasma membrane;GO:0034224,cellular response to zinc ion starvation	bta:510951,path:bta04978,Mineral absorption
A0A8B9W340_BOSMU	A0A8B9W340	FBLN1	Fibulin-1	1059067	1.04023e+06	1.32798e+06	183474	179551	126169	1.14242e+06	163065	1.14242e+06	163065	2.80858	-2.8085788464696	0.142736	0.000495	-1	GO:0005576,extracellular region;GO:0005604,basement membrane;GO:0071953,elastic fiber;GO:0005615,extracellular space	GO:0005509,calcium ion binding;GO:0016504,peptidase activator activity;GO:0005201,extracellular matrix structural constituent;GO:0070051,fibrinogen binding;GO:0001968,fibronectin binding;GO:0042802,identical protein binding;GO:0005178,integrin binding;GO:0008022,protein C-terminus binding	GO:0030198,extracellular matrix organization;GO:0072378,blood coagulation, fibrin clot formation;GO:2000146,negative regulation of cell motility;GO:0070373,negative regulation of ERK1 and ERK2 cascade;GO:0001933,negative regulation of protein phosphorylation;GO:2000647,negative regulation of stem cell proliferation;GO:1900025,negative regulation of substrate adhesion-dependent cell spreading
A0A8B9WNB7_BOSMU	A0A8B9WNB7	SFRP4	Secreted frizzled related protein 4	61999.9	63064.4	90573.8	10186.7	11491.6	9457.26	71879.4	10378.5	71879.4	10378.5	2.79198	-2.79197724919884	0.144388	0.002789	-1	GO:0009986,cell surface;GO:0005737,cytoplasm;GO:0005615,extracellular space;GO:0005634,nucleus	GO:0017147,Wnt-protein binding	GO:0060349,bone morphogenesis;GO:0060070,canonical Wnt signaling pathway;GO:0030154,cell differentiation;GO:0090090,negative regulation of canonical Wnt signaling pathway;GO:0008285,negative regulation of cell population proliferation;GO:0043433,negative regulation of DNA-binding transcription factor activity;GO:2000119,negative regulation of sodium-dependent phosphate transport;GO:0055062,phosph…	bta:518004,path:bta04310,Wnt signaling pathway
A0A8B9WEH3_BOSMU	A0A8B9WEH3	ENPEP	Aminopeptidase	41610	28663.1	14911.8	203988	164308	220696	28395	196331	28395	196331	2.78958	2.78957715012824	6.91427	0.000802	1	GO:0016021,integral component of membrane;GO:0005886,plasma membrane;GO:0016324,apical plasma membrane;GO:0005903,brush border;GO:0005737,cytoplasm;GO:0031410,cytoplasmic vesicle;GO:0009897,external side of plasma membrane	GO:0004177,aminopeptidase activity;GO:0070006,metalloaminopeptidase activity;GO:0008270,zinc ion binding;GO:0042277,peptide binding	GO:0016477,cell migration;GO:0008283,cell population proliferation;GO:0003081,regulation of systemic arterial blood pressure by renin-angiotensin;GO:0001525,angiogenesis;GO:0032835,glomerulus development;GO:0043171,peptide catabolic process;GO:0006508,proteolysis;GO:0008217,regulation of blood pressure;GO:0007165,signal transduction	bta:504350,path:bta04614,Renin-angiotensin system
A0A8B9Y2B8_BOSMU	A0A8B9Y2B8	—	Peptidase A1 domain-containing protein	37552.4	34734.8	16050.5	192995	203088	208597	29445.9	201560	29445.9	201560	2.77507	2.77507119642867	6.8451	3e-05	1		GO:0004190,aspartic-type endopeptidase activity
A0A8B9YX66_BOSMU	A0A8B9YX66	—	Uncharacterized protein	60767.1	33858.5	28069.5	10186.5	2461.83	5303.87	40898.4	5984.06	40898.4	5984.06	2.77285	-2.77285041484156	0.146315	0.027733	-1	GO:0005634,nucleus
A0A8B9W733_BOSMU	A0A8B9W733	—	Glutathione transferase	254527	342312	544910	59082.5	54830.7	53990.3	380583	55967.8	380583	55967.8	2.76554	-2.76554282547783	0.147058	0.019525	-1	GO:0016021,integral component of membrane	GO:0004364,glutathione transferase activity	GO:0006749,glutathione metabolic process	bta:615537,path:bta00480,Glutathione metabolism;bta:615537,path:bta00980,Metabolism of xenobiotics by cytochrome P450;bta:615537,path:bta00982,Drug metabolism - cytochrome P450;bta:615537,path:bta00983,Drug metabolism - other enzymes;bta:615537,path:bta05200,Pathways in cancer;bta:615537,path:bta05204,Chemical carcinogenesis;bta:615537,path:bta05225,Hepatocellular carcinoma;bta:615537,path:bta054…
A0A8B9WQN7_BOSMU	A0A8B9WQN7;A0A8B9WSY7;A0A8B9WV27	CPA4	Carboxypeptidase A4	68940.7	65152.8	31837.1	403844	347266	372196	55310.2	374435	55310.2	374435	2.7591	2.75909786911277	6.76973	9.3e-05	1	GO:0005615,extracellular space	GO:0004181,metallocarboxypeptidase activity;GO:0008270,zinc ion binding	GO:0006508,proteolysis
A0A8B9X8F6_BOSMU	A0A8B9X8F6	CDH11	Cadherin 11	46657.9	48734.7	62431.7	7175.44	10951.9	5256.29	52608.1	7794.55	52608.1	7794.55	2.75475	-2.75475261648295	0.148162	0.001014	-1	GO:0005912,adherens junction;GO:0016342,catenin complex;GO:0005737,cytoplasm;GO:0098978,glutamatergic synapse;GO:0016021,integral component of membrane;GO:0098685,Schaffer collateral - CA1 synapse	GO:0045296,cadherin binding;GO:0005509,calcium ion binding	GO:0034332,adherens junction organization;GO:0016339,calcium-dependent cell-cell adhesion via plasma membrane cell adhesion molecules;GO:0000902,cell morphogenesis;GO:0098742,cell-cell adhesion via plasma-membrane adhesion molecules;GO:0007043,cell-cell junction assembly;GO:0021957,corticospinal tract morphogenesis;GO:0007156,homophilic cell adhesion via plasma membrane adhesion molecules;GO:0050…
A0A8B9XWT3_BOSMU	A0A8B9XWT3;A0A8C0A882	PCSK4	Proprotein convertase subtilisin/kexin type 4	1753.81	636.107	2031.45	10353.4	11929.4	7450.63	1473.79	9911.12	1473.79	9911.12	2.74952	2.74952032333754	6.72494	0.003616	1	GO:0002080,acrosomal membrane;GO:0030173,integral component of Golgi membrane;GO:0016020,membrane;GO:0005802,trans-Golgi network	GO:0004252,serine-type endopeptidase activity	GO:0007340,acrosome reaction;GO:0007339,binding of sperm to zona pellucida;GO:0016486,peptide hormone processing;GO:0016485,protein processing;GO:0048240,sperm capacitation
A0A6M5K8L3_BOSMU	A0A6M5K8L3	C1QB	Complement C1q B chain	20470.8	22306.4	38761.6	5420.46	3246.35	3488.52	27179.6	4051.78	27179.6	4051.78	2.7459	-2.74589943580349	0.149074	0.016824	-1	GO:0005581,collagen trimer;GO:0005576,extracellular region;GO:0098794,postsynapse	GO:0042802,identical protein binding	GO:0006958,complement activation, classical pathway;GO:0045087,innate immune response;GO:0048839,inner ear development;GO:0098883,synapse pruning	bta:617435,path:bta04610,Complement and coagulation cascades;bta:617435,path:bta05322,Systemic lupus erythematosus;bta:617435,path:bta05020,Prion diseases;bta:617435,path:bta05133,Pertussis;bta:617435,path:bta05150,Staphylococcus aureus infection;bta:617435,path:bta05142,Chagas disease (American trypanosomiasis)
A0A8C0AIB2_BOSMU	A0A8C0AIB2	P3H3	Procollagen-proline 3-dioxygenase	203535	213750	315844	48244.5	34038.8	28580.9	244376	36954.7	244376	36954.7	2.72527	-2.72526959493074	0.151221	0.004654	-1	GO:1902494,catalytic complex;GO:0005783,endoplasmic reticulum	GO:0005506,iron ion binding;GO:0031418,L-ascorbic acid binding;GO:0019797,procollagen-proline 3-dioxygenase activity	GO:0032964,collagen biosynthetic process;GO:0032963,collagen metabolic process;GO:0008285,negative regulation of cell population proliferation;GO:0017185,peptidyl-lysine hydroxylation
A0A8B9YNQ8_BOSMU	A0A8B9YNQ8;A0A8C0AJ52	SDK1	Sidekick cell adhesion molecule 1	32611.8	42588.4	82225.8	8110.83	8839.14	6906.69	52475.3	7952.22	52475.3	7952.22	2.72221	-2.72221040155737	0.151542	0.042537	-1	GO:0016021,integral component of membrane;GO:0045202,synapse		GO:0048148,behavioral response to cocaine;GO:0007156,homophilic cell adhesion via plasma membrane adhesion molecules;GO:0060998,regulation of dendritic spine development;GO:0010842,retina layer formation;GO:0007416,synapse assembly
A0A8B9XJK1_BOSMU	A0A8B9XJK1	C5AR1	C5a anaphylatoxin chemotactic receptor 1	54560.9	58952.8	91391.2	9320.11	13953.1	7901.54	68301.6	10391.6	68301.6	10391.6	2.7165	-2.7165001369639	0.152143	0.007898	-1	GO:0045177,apical part of cell;GO:0016323,basolateral plasma membrane;GO:0031410,cytoplasmic vesicle;GO:0016021,integral component of membrane;GO:0005886,plasma membrane	GO:0004878,complement component C5a receptor activity;GO:0004875,complement receptor activity;GO:0004930,G protein-coupled receptor activity	GO:0097242,amyloid-beta clearance;GO:0048143,astrocyte activation;GO:0050890,cognition;GO:0002430,complement receptor mediated signaling pathway;GO:0050830,defense response to Gram-positive bacterium;GO:0006954,inflammatory response;GO:0001774,microglial cell activation;GO:0042789,mRNA transcription by RNA polymerase II;GO:0030593,neutrophil chemotaxis;GO:0007200,phospholipase C-activating G prot…	bta:493645,path:bta04080,Neuroactive ligand-receptor interaction;bta:493645,path:bta04610,Complement and coagulation cascades;bta:493645,path:bta05150,Staphylococcus aureus infection
A0A8B9Y919_BOSMU	A0A8B9Y919;A0A8B9YBX2;A0A8B9YE37	CSTF2	Cleavage stimulation factor subunit 2	16862.9	12399.3	6751.49	68.4704	3962.31	1463.82	12004.6	1831.53	12004.6	1831.53	2.71246	-2.71245678347591	0.15257	0.031663	-1	GO:0071920,cleavage body;GO:0005847,mRNA cleavage and polyadenylation specificity factor complex	GO:0003729,mRNA binding;GO:0003723,RNA binding	GO:0006378,mRNA polyadenylation;GO:0098789,pre-mRNA cleavage required for polyadenylation	bta:282588,path:bta03015,mRNA surveillance pathway
A0A8B9XJT0_BOSMU	A0A8B9XJT0	—	[Heparan sulfate]-glucosamine N-sulfotransferase	9382.56	3348.19	4232.07	34818.1	36775.5	37394.5	5654.27	36329.4	5654.27	36329.4	2.68372	2.68372317479212	6.42512	0.000113	1	GO:0005794,Golgi apparatus;GO:0000139,Golgi membrane;GO:0016021,integral component of membrane	GO:0015016,[heparan sulfate]-glucosamine N-sulfotransferase activity;GO:0019213,deacetylase activity;GO:0016787,hydrolase activity	GO:0015014,heparan sulfate proteoglycan biosynthetic process, polysaccharide chain biosynthetic process;GO:0030210,heparin biosynthetic process;GO:0002448,mast cell mediated immunity;GO:0002002,regulation of angiotensin levels in blood	bta:286838,path:bta00534,Glycosaminoglycan biosynthesis - heparan sulfate / heparin
A0A8B9YPH7_BOSMU	A0A8B9YPH7	—	Reticulocalbin 3	39657.2	100161	73467.6	17891.9	8777.81	6879.8	71095.3	11183.2	71095.3	11183.2	2.66843	-2.66842776748039	0.157298	0.028315	-1	GO:0005783,endoplasmic reticulum;GO:0005788,endoplasmic reticulum lumen	GO:0005509,calcium ion binding	GO:0032964,collagen biosynthetic process;GO:0036503,ERAD pathway;GO:0060428,lung epithelium development;GO:0055091,phospholipid homeostasis;GO:0010952,positive regulation of peptidase activity;GO:0009306,protein secretion;GO:0015031,protein transport;GO:0051896,regulation of protein kinase B signaling;GO:0043129,surfactant homeostasis
A0A8B9XGI5_BOSMU	A0A8B9XGI5	HK1	Hexokinase	19189.1	14546.5	8565.79	89844.2	89909.5	88563	14100.5	89438.9	14100.5	89438.9	2.66516	2.66516056578011	6.34298	1.7e-05	1	GO:0005829,cytosol;GO:0005741,mitochondrial outer membrane;GO:0005739,mitochondrion	GO:0005524,ATP binding;GO:0008865,fructokinase activity;GO:0004340,glucokinase activity;GO:0005536,glucose binding;GO:0019158,mannokinase activity	GO:0001678,cellular glucose homeostasis;GO:0051156,glucose 6-phosphate metabolic process;GO:0006096,glycolytic process;GO:0019318,hexose metabolic process
A0A8B9XXY3_BOSMU	A0A8B9XXY3;A0A8B9XY16;A0A8B9Y3Q4;A0A8B9Y3U7;A0A8C0AFQ6	PDLIM3	PDZ and LIM domain 3	4904.46	14573.3	14680.6	807.414	3788.91	800.296	11386.1	1798.88	11386.1	1798.88	2.66211	-2.66211311242141	0.157988	0.047448	-1	GO:0005912,adherens junction;GO:0031941,filamentous actin;GO:0001725,stress fiber;GO:0030018,Z disc;GO:0005829,cytosol	GO:0003779,actin binding;GO:0046872,metal ion binding;GO:0051371,muscle alpha-actinin binding	GO:0030036,actin cytoskeleton organization;GO:0007507,heart development;GO:0061061,muscle structure development
A0A8B9XAM8_BOSMU	A0A8B9XAM8;A0A8B9XIN8	FAM169A	Family with sequence similarity 169 member A	9949.14	6789.73	5462.16	49893.9	42491.9	47928.9	7400.34	46771.5	7400.34	46771.5	2.65997	2.65996701684051	6.32019	0.000108	1
A0A8B9YMX0_BOSMU	A0A8B9YMX0;A0A8B9YQ59;A0A8C0AKQ8	PDGFRA	Platelet-derived growth factor receptor alpha	47150.7	68108.4	108673	11964.8	13875.8	9627.89	74644.1	11822.8	74644.1	11822.8	2.65846	-2.65845595010434	0.158389	0.025565	-1	GO:0030054,cell junction;GO:0005929,cilium;GO:0009897,external side of plasma membrane;GO:0005794,Golgi apparatus;GO:0005887,integral component of plasma membrane;GO:0005902,microvillus;GO:0005654,nucleoplasm;GO:0043235,receptor complex;GO:0016021,integral component of membrane;GO:0005886,plasma membrane	GO:0005524,ATP binding;GO:0019838,growth factor binding;GO:0005018,platelet-derived growth factor alpha-receptor activity;GO:0048407,platelet-derived growth factor binding;GO:0005161,platelet-derived growth factor receptor binding;GO:0042803,protein homodimerization activity;GO:0004712,protein serine/threonine/tyrosine kinase activity;GO:0044877,protein-containing complex binding;GO:0004714,trans…	GO:0030325,adrenal gland development;GO:0055003,cardiac myofibril assembly;GO:0060326,cell chemotaxis;GO:0071230,cellular response to amino acid stimulus;GO:0034614,cellular response to reactive oxygen species;GO:0048701,embryonic cranial skeleton morphogenesis;GO:0048557,embryonic digestive tract morphogenesis;GO:0008210,estrogen metabolic process;GO:0030198,extracellular matrix organization;GO:…	bta:282301,path:bta04014,Ras signaling pathway;bta:282301,path:bta04015,Rap1 signaling pathway;bta:282301,path:bta04010,MAPK signaling pathway;bta:282301,path:bta04630,Jak-STAT signaling pathway;bta:282301,path:bta04020,Calcium signaling pathway;bta:282301,path:bta04072,Phospholipase D signaling pathway;bta:282301,path:bta04151,PI3K-Akt signaling pathway;bta:282301,path:bta04144,Endocytosis;bta:2…
A0A8B9X822_BOSMU	A0A8B9X822;A0A8C0A9W2	CERCAM	Cerebral endothelial cell adhesion molecule	6739.96	7524.02	10227.1	0	1464.71	0	8163.71	1298.78	8163.71	1464.71	2.65206	-2.65205773556947	0.159093	0.003066	-1	GO:0005788,endoplasmic reticulum lumen	GO:0042802,identical protein binding	GO:0007155,cell adhesion
A0A8B9X583_BOSMU	A0A8B9X583	CYSRT1	Cysteine rich tail 1	3276.08	2072.98	109.778	11559	10091.9	12596.7	1819.61	11415.9	1819.61	11415.9	2.64934	2.64933861898496	6.2738	0.001222	1		GO:0042802,identical protein binding
A0A8B9WZA0_BOSMU	A0A8B9WZA0	—	GP41 domain-containing protein	29783.8	23088.3	7597.58	155622	135281	86568.6	20156.6	125824	20156.6	125824	2.64208	2.64208370270764	6.24233	0.007979	1	GO:0016021,integral component of membrane	GO:0005198,structural molecule activity
A0A8B9W7I5_BOSMU	A0A8B9W7I5;A0A8B9WDF2	SHFL	Shiftless antiviral inhibitor of ribosomal frameshifting	16883.1	13180.8	28613.4	2485.94	3328.79	3599.99	19559.1	3138.24	19559.1	3138.24	2.63981	-2.63981329685092	0.160449	0.024428	-1	GO:0005737,cytoplasm;GO:0005634,nucleus;GO:0000932,P-body;GO:0005829,cytosol;GO:0005654,nucleoplasm	GO:0043022,ribosome binding;GO:0003723,RNA binding;GO:1990825,sequence-specific mRNA binding	GO:0051607,defense response to virus;GO:0045087,innate immune response;GO:2001125,negative regulation of translational frameshifting;GO:0045071,negative regulation of viral genome replication;GO:0006449,regulation of translational termination;GO:0034341,response to interferon-gamma;GO:0034340,response to type I interferon;GO:0034342,response to type III interferon;GO:0075523,viral translational f…
A0A8C0AG67_BOSMU	A0A8C0AG67	—	Peptidase A1 domain-containing protein	522292	524360	156633	2.48058e+06	2.36933e+06	2505517	401095	2451810	401095	2451810	2.61183	2.61183006127209	6.11279	9.2e-05	1	GO:0005615,extracellular space	GO:0004190,aspartic-type endopeptidase activity		bta:337897,path:bta04974,Protein digestion and absorption
A0A8B9W4N6_BOSMU	A0A8B9W4N6	TTC39B	Tetratricopeptide repeat protein 39B	4357.78	1026.65	2521.46	17888.6	16251.8	14179.6	2635.3	16106.7	2635.3	16106.7	2.61162	2.61161999468898	6.1119	0.000731	1			GO:0042632,cholesterol homeostasis;GO:0010887,negative regulation of cholesterol storage;GO:0010874,regulation of cholesterol efflux;GO:0090181,regulation of cholesterol metabolic process
A0A8B9WFL6_BOSMU	A0A8B9WFL6	PLCZ1	Phosphoinositide phospholipase C	242.65	1.66964	275.228	961.889	1534.3	668.437	173.182	1054.87	173.182	1054.87	2.60671	2.60670776381513	6.09112	0.030385	1	GO:0005829,cytosol;GO:0005730,nucleolus;GO:0005654,nucleoplasm;GO:0005634,nucleus;GO:0048471,perinuclear region of cytoplasm;GO:0045120,pronucleus;GO:0061827,sperm head	GO:0005509,calcium ion binding;GO:0004435,phosphatidylinositol phospholipase C activity;GO:0032266,phosphatidylinositol-3-phosphate binding;GO:0005546,phosphatidylinositol-4,5-bisphosphate binding;GO:0010314,phosphatidylinositol-5-phosphate binding	GO:0006816,calcium ion transport;GO:0007343,egg activation;GO:0016042,lipid catabolic process;GO:0048015,phosphatidylinositol-mediated signaling;GO:0060470,positive regulation of cytosolic calcium ion concentration involved in egg activation	bta:497026,path:bta00562,Inositol phosphate metabolism;bta:497026,path:bta04020,Calcium signaling pathway;bta:497026,path:bta04070,Phosphatidylinositol signaling system;bta:497026,path:bta04114,Oocyte meiosis;bta:497026,path:bta04919,Thyroid hormone signaling pathway
A0A8C0AHE6_BOSMU	A0A8C0AHE6	NENF	Neudesin neurotrophic factor	83042.7	131623	232190	25081.9	25230.5	23104.2	148952	24472.2	148952	24472.2	2.60563	-2.60563073846068	0.164296	0.047153	-1	GO:0012505,endomembrane system;GO:0005783,endoplasmic reticulum;GO:0005615,extracellular space;GO:0016020,membrane;GO:0005739,mitochondrion	GO:0008083,growth factor activity;GO:0046872,metal ion binding	GO:0032099,negative regulation of appetite;GO:1901215,negative regulation of neuron death;GO:0043410,positive regulation of MAPK cascade
A0A8B9XT17_BOSMU	A0A8B9XT17	NAAA	Ceramidase	59219	56037.5	72308.6	381623	349701	409995	62521.7	380440	62521.7	380440	2.60524	2.60523853267638	6.08492	6.2e-05	1	GO:0019898,extrinsic component of membrane;GO:0005764,lysosome	GO:0102121,ceramidase activity;GO:0140297,DNA-binding transcription factor binding;GO:0017064,fatty acid amide hydrolase activity;GO:0016810,hydrolase activity, acting on carbon-nitrogen (but not peptide) bonds;GO:0047412,N-(long-chain-acyl)ethanolamine deacylase activity;GO:0017040,N-acylsphingosine amidohydrolase activity	GO:0006631,fatty acid metabolic process;GO:0070291,N-acylethanolamine metabolic process;GO:0070292,N-acylphosphatidylethanolamine metabolic process;GO:0006670,sphingosine metabolic process
A0A8C0A6L8_BOSMU	A0A8C0A6L8	KBTBD6	Kelch repeat and BTB domain containing 6	8688.74	5390.94	9526.24	51329.2	44910.8	46242	7868.64	47494	7868.64	47494	2.59356	2.59355958238552	6.03586	7e-05	1	GO:0031463,Cul3-RING ubiquitin ligase complex;GO:0005737,cytoplasm;GO:0005634,nucleus		GO:0043161,proteasome-mediated ubiquitin-dependent protein catabolic process;GO:0070936,protein K48-linked ubiquitination;GO:0035020,regulation of Rac protein signal transduction
A0A8B9WQT0_BOSMU	A0A8B9WQT0	TGM2	Transglutaminase 2	3.88097e+06	4276381	4.93667e+06	758528	744444	676325	4.36467e+06	726433	4.36467e+06	726433	2.58697	-2.58696924183639	0.166435	0.000298	-1	GO:0000785,chromatin;GO:0005829,cytosol;GO:0005576,extracellular region;GO:0005739,mitochondrion;GO:0005634,nucleus;GO:0005886,plasma membrane;GO:0005783,endoplasmic reticulum;GO:0031012,extracellular matrix;GO:0031226,intrinsic component of plasma membrane	GO:0005509,calcium ion binding;GO:0005525,GTP binding;GO:0120297,histone dopaminyltransferase activity;GO:0120295,histone serotonyltransferase activity;GO:0008233,peptidase activity;GO:0120299,peptide histaminyltransferase activity;GO:0120298,peptide noradrenalinyltransferase activity;GO:0120294,peptide serotonyltransferase activity;GO:0003810,protein-glutamine gamma-glutamyltransferase activity;…	GO:0060348,bone development;GO:1903351,cellular response to dopamine;GO:1904015,cellular response to serotonin;GO:0018149,peptide cross-linking;GO:0007200,phospholipase C-activating G protein-coupled receptor signaling pathway;GO:0043065,positive regulation of apoptotic process;GO:0043547,positive regulation of GTPase activity;GO:0051057,positive regulation of small GTPase mediated signal transdu…	bta:281528,path:bta05016,Huntington disease
A0A8B9X7R4_BOSMU	A0A8B9X7R4	P3H4	Prolyl 3-hydroxylase family member 4 (inactive)	93729.1	99510.3	125767	17814.9	19585.5	15861.3	106336	17753.9	106336	17753.9	2.58242	-2.5824169483407	0.166961	0.000869	-1	GO:1902494,catalytic complex;GO:0005783,endoplasmic reticulum		GO:0046849,bone remodeling;GO:0032964,collagen biosynthetic process;GO:0030199,collagen fibril organization;GO:0017185,peptidyl-lysine hydroxylation
A0A8B9YTI1_BOSMU	A0A8B9YTI1	—	Actinin alpha 4	21221.4	16158.6	7307.57	99421.1	83404.1	83212.4	14895.9	88679.2	14895.9	88679.2	2.57368	2.57368499242394	5.95328	0.000395	1	GO:0030054,cell junction;GO:0005737,cytoplasm;GO:0005856,cytoskeleton;GO:0005634,nucleus;GO:0048471,perinuclear region of cytoplasm;GO:1990904,ribonucleoprotein complex;GO:0015629,actin cytoskeleton;GO:0005829,cytosol;GO:0016604,nuclear body	GO:0003779,actin binding;GO:0005509,calcium ion binding;GO:0030374,nuclear receptor coactivator activity;GO:0051015,actin filament binding;GO:0031490,chromatin DNA binding;GO:0001882,nucleoside binding;GO:0042803,protein homodimerization activity;GO:0042974,retinoic acid receptor binding;GO:0000977,RNA polymerase II transcription regulatory region sequence-specific DNA binding;GO:0044325,transmem…	GO:0035357,peroxisome proliferator activated receptor signaling pathway;GO:0015031,protein transport;GO:0048384,retinoic acid receptor signaling pathway;GO:1900025,negative regulation of substrate adhesion-dependent cell spreading;GO:0030335,positive regulation of cell migration;GO:1901224,positive regulation of NIK/NF-kappaB signaling;GO:0033209,tumor necrosis factor-mediated signaling pathway;G…	bta:522269,path:bta04510,Focal adhesion;bta:522269,path:bta04520,Adherens junction;bta:522269,path:bta04530,Tight junction;bta:522269,path:bta04810,Regulation of actin cytoskeleton;bta:522269,path:bta04670,Leukocyte transendothelial migration;bta:522269,path:bta05203,Viral carcinogenesis;bta:522269,path:bta05322,Systemic lupus erythematosus;bta:522269,path:bta05146,Amoebiasis
A0A8C0A6L7_BOSMU	A0A8C0A6L7	XDH	Xanthine dehydrogenase/oxidase	506680	573719	1169592	137539	127804	112676	749997	126006	749997	126006	2.57339	-2.57338957671911	0.168009	0.041557	-1	GO:0005615,extracellular space;GO:0005777,peroxisome;GO:0002197,xanthine dehydrogenase complex;GO:0005829,cytosol	GO:0051537,2 iron, 2 sulfur cluster binding;GO:0071949,FAD binding;GO:0050660,flavin adenine dinucleotide binding;GO:0005506,iron ion binding;GO:0030151,molybdenum ion binding;GO:0043546,molybdopterin cofactor binding;GO:0016491,oxidoreductase activity;GO:0042803,protein homodimerization activity;GO:0004854,xanthine dehydrogenase activity;GO:0004855,xanthine oxidase activity;GO:0070674,hypoxanthi…	GO:0009115,xanthine catabolic process;GO:0006919,activation of cysteine-type endopeptidase activity involved in apoptotic process;GO:0006154,adenosine catabolic process;GO:0000255,allantoin metabolic process;GO:0006196,AMP catabolic process;GO:0006149,deoxyinosine catabolic process;GO:0009114,hypoxanthine catabolic process;GO:0006204,IMP catabolic process;GO:0006148,inosine catabolic process;GO:0…	bta:280960,path:bta00230,Purine metabolism;bta:280960,path:bta00232,Caffeine metabolism;bta:280960,path:bta00983,Drug metabolism - other enzymes;bta:280960,path:bta04146,Peroxisome
A0A8B9Y2I4_BOSMU	A0A8B9Y2I4	COLEC12	Collectin-12	169131	186307	270955	37346	39519.9	30509.1	208798	35791.7	208798	35791.7	2.54441	-2.54440948516124	0.171418	0.00541	-1	GO:0005581,collagen trimer;GO:0031012,extracellular matrix;GO:0005615,extracellular space;GO:0016021,integral component of membrane	GO:0030246,carbohydrate binding;GO:0030169,low-density lipoprotein particle binding;GO:0046872,metal ion binding;GO:0038187,pattern recognition receptor activity;GO:0005044,scavenger receptor activity	GO:0071360,cellular response to exogenous dsRNA;GO:0042742,defense response to bacterium;GO:0006955,immune response;GO:0006910,phagocytosis, recognition;GO:0060355,positive regulation of cell adhesion molecule production;GO:0034138,toll-like receptor 3 signaling pathway	bta:504741,path:bta04145,Phagosome
A0A8B9WWX0_BOSMU	A0A8B9WWX0;A0A8B9WZQ2;A0A8B9X3X8	WLS	Wnt ligand secretion mediator	75444	89645.9	116832	13213.3	18758	16642.2	93974.1	16204.5	93974.1	16204.5	2.53587	-2.53586709308467	0.172436	0.003153	-1	GO:0005829,cytosol;GO:0005769,early endosome;GO:0012505,endomembrane system;GO:0005783,endoplasmic reticulum;GO:0000139,Golgi membrane;GO:0031301,integral component of organelle membrane;GO:0005886,plasma membrane;GO:0005802,trans-Golgi network;GO:0016021,integral component of membrane	GO:0017147,Wnt-protein binding	GO:0006886,intracellular protein transport;GO:0090263,positive regulation of canonical Wnt signaling pathway;GO:0061357,positive regulation of Wnt protein secretion;GO:0061355,Wnt protein secretion;GO:0016055,Wnt signaling pathway
A0A8B9Y2N2_BOSMU	A0A8B9Y2N2	EFEMP1	EGF containing fibulin extracellular matrix protein 1	42243.2	42393.9	66970.6	9961.76	14064.5	2514.53	50535.9	8846.93	50535.9	8846.93	2.51406	-2.51406213710768	0.175062	0.009366	-1	GO:0062023,collagen-containing extracellular matrix;GO:0005615,extracellular space	GO:0005509,calcium ion binding;GO:0005154,epidermal growth factor receptor binding;GO:0005006,epidermal growth factor-activated receptor activity	GO:0043010,camera-type eye development;GO:0048048,embryonic eye morphogenesis;GO:0032331,negative regulation of chondrocyte differentiation;GO:0048050,post-embryonic eye morphogenesis;GO:0006355,regulation of transcription, DNA-templated
A0A8B9WKU1_BOSMU	A0A8B9WKU1;A0A8B9WMI7;A0A8B9WP36;A0A8C0A690	MEST	Mesoderm specific transcript	2519.05	2579.21	0	17005.8	13598.2	21599.2	3057.47	17401.1	2549.13	17401.1	2.50876	2.50876380566304	5.69132	0.00378	1	GO:0005783,endoplasmic reticulum;GO:0005789,endoplasmic reticulum membrane;GO:0016021,integral component of membrane	GO:0016787,hydrolase activity;GO:0003824,catalytic activity	GO:0010883,regulation of lipid storage
A0A8B9YI73_BOSMU	A0A8B9YI73	ERCC2	General transcription and DNA repair factor IIH helicase subunit XPD	3829.82	4020.85	2728.98	17819.8	18373.5	23911	3526.55	20034.8	3526.55	20034.8	2.50618	2.50617842410846	5.68113	0.001144	1	GO:0070516,CAK-ERCC2 complex;GO:0005737,cytoplasm;GO:0071817,MMXD complex;GO:0005634,nucleus;GO:0005819,spindle;GO:0005675,transcription factor TFIIH holo complex;GO:0005829,cytosol;GO:0005669,transcription factor TFIID complex;GO:0000439,transcription factor TFIIH core complex	GO:0051539,4 iron, 4 sulfur cluster binding;GO:0043139,5'-3' DNA helicase activity;GO:0005524,ATP binding;GO:0016887,ATP hydrolysis activity;GO:0003684,damaged DNA binding;GO:0003678,DNA helicase activity;GO:0046872,metal ion binding;GO:0008022,protein C-terminus binding;GO:0003677,DNA binding;GO:0047485,protein N-terminus binding;GO:0030674,protein-macromolecule adaptor activity	GO:0007059,chromosome segregation;GO:0035315,hair cell differentiation;GO:0000717,nucleotide-excision repair, DNA duplex unwinding;GO:0033683,nucleotide-excision repair, DNA incision;GO:0045951,positive regulation of mitotic recombination;GO:1901990,regulation of mitotic cell cycle phase transition;GO:0006979,response to oxidative stress;GO:0009411,response to UV;GO:0006366,transcription by RNA p…	bta:100125238,path:bta03022,Basal transcription factors;bta:100125238,path:bta03420,Nucleotide excision repair
A0A8B9WUL8_BOSMU	A0A8B9WUL8	SLC7A8	Solute carrier family 7 member 8	3464.29	4078.64	0	30388.4	30091.9	32131.4	5475.58	30870.5	3771.46	30870.5	2.49515	2.49514739728676	5.63786	0.000156	1	GO:0016324,apical plasma membrane;GO:0016323,basolateral plasma membrane;GO:0016021,integral component of membrane;GO:0031528,microvillus membrane	GO:0015187,glycine transmembrane transporter activity;GO:0015180,L-alanine transmembrane transporter activity;GO:0015179,L-amino acid transmembrane transporter activity;GO:0015190,L-leucine transmembrane transporter activity;GO:0015175,neutral amino acid transmembrane transporter activity;GO:0015101,organic cation transmembrane transporter activity;GO:0015349,thyroid hormone transmembrane transpo…	GO:1904273,L-alanine import across plasma membrane;GO:1903801,L-leucine import across plasma membrane;GO:0015804,neutral amino acid transport;GO:0035524,proline transmembrane transport;GO:0015827,tryptophan transport;GO:0015829,valine transport	bta:536818,path:bta04974,Protein digestion and absorption
A0A8B9XH37_BOSMU	A0A8B9XH37	—	3Beta_HSD domain-containing protein	5386.82	5184.72	5647.62	29517.1	27194.6	34711.1	5406.39	30474.2	5406.39	30474.2	2.49485	2.49485385685535	5.63671	0.000354	1	GO:0005737,cytoplasm;GO:0016021,integral component of membrane;GO:0043231,intracellular membrane-bounded organelle;GO:0031966,mitochondrial membrane;GO:0030868,smooth endoplasmic reticulum membrane	GO:0003854,3-beta-hydroxy-delta5-steroid dehydrogenase activity;GO:0102294,cholesterol dehydrogenase activity;GO:0016616,oxidoreductase activity, acting on the CH-OH group of donors, NAD or NADP as acceptor;GO:0004769,steroid delta-isomerase activity	GO:0008207,C21-steroid hormone metabolic process;GO:0021766,hippocampus development;GO:0051412,response to corticosterone;GO:0006694,steroid biosynthetic process	bta:281824,path:bta00140,Steroid hormone biosynthesis;bta:281824,path:bta04913,Ovarian steroidogenesis;bta:281824,path:bta04925,Aldosterone synthesis and secretion;bta:281824,path:bta04927,Cortisol synthesis and secretion;bta:281824,path:bta04934,Cushing syndrome
A0A8B9YMF8_BOSMU	A0A8B9YMF8	PRSS8	Serine protease 8	5261.15	3182.91	3524.97	17612.1	23494.6	25999.4	3989.68	22368.7	3989.68	22368.7	2.48714	2.4871369525733	5.60664	0.002016	1	GO:0005886,plasma membrane	GO:0004252,serine-type endopeptidase activity;GO:0017080,sodium channel regulator activity	GO:0010765,positive regulation of sodium ion transport
A0A8B9XPP5_BOSMU	A0A8B9XPP5	PGR	Progesterone receptor	3763.21	7719.3	8191.44	1513.18	775.466	1235.34	6557.98	1174.66	6557.98	1174.66	2.48101	-2.48100971595597	0.179119	0.019269	-1	GO:0005737,cytoplasm;GO:0005634,nucleus	GO:0051117,ATPase binding;GO:0001228,DNA-binding transcription activator activity, RNA polymerase II-specific;GO:0042802,identical protein binding;GO:0004879,nuclear receptor activity;GO:0000978,RNA polymerase II cis-regulatory region sequence-specific DNA binding;GO:0005496,steroid binding;GO:0003707,steroid hormone receptor activity;GO:0001223,transcription coactivator binding;GO:0008270,zinc i…	GO:0002070,epithelial cell maturation;GO:0030518,intracellular steroid hormone receptor signaling pathway;GO:0048286,lung alveolus development;GO:0010629,negative regulation of gene expression;GO:0001542,ovulation from ovarian follicle;GO:0038001,paracrine signaling;GO:0050847,progesterone receptor signaling pathway;GO:0050678,regulation of epithelial cell proliferation;GO:0006357,regulation of t…
A0A8B9XSI6_BOSMU	A0A8B9XSI6	—	BPTI/Kunitz inhibitor domain-containing protein	48422.2	46872.4	4713.68	158585	200012	198666	33336.1	185754	33336.1	185754	2.47824	2.47823720216012	5.57216	0.001515	1	GO:0005615,extracellular space	GO:0004867,serine-type endopeptidase inhibitor activity
A0A8B9WQ27_BOSMU	A0A8B9WQ27	HHIP	Hedgehog interacting protein	24708	3447.64	6924.32	75411.1	59433.6	60506.6	11693.3	65117.1	11693.3	65117.1	2.47735	2.4773540447741	5.56875	0.003082	1	GO:0009986,cell surface;GO:0005887,integral component of plasma membrane	GO:0003824,catalytic activity;GO:0097108,hedgehog family protein binding;GO:0008270,zinc ion binding	GO:0009953,dorsal/ventral pattern formation;GO:0060441,epithelial tube branching involved in lung morphogenesis;GO:0045879,negative regulation of smoothened signaling pathway;GO:0007405,neuroblast proliferation;GO:0040036,regulation of fibroblast growth factor receptor signaling pathway;GO:0007165,signal transduction;GO:0048705,skeletal system morphogenesis	bta:540830,path:bta04340,Hedgehog signaling pathway;bta:540830,path:bta04024,cAMP signaling pathway;bta:540830,path:bta05200,Pathways in cancer;bta:540830,path:bta05217,Basal cell carcinoma
A0A8B9YR95_BOSMU	A0A8B9YR95;A0A8B9YTF5;A0A8B9YTJ3;A0A8B9YUM0;A0A8B9YUQ1;A0A8C0ALV4	NAV1	Neuron navigator 1	3425.74	3838	4990.84	738.305	672.806	792.588	4084.86	734.567	4084.86	734.567	2.47532	-2.47531844532705	0.179827	0.002042	-1	GO:0043194,axon initial segment;GO:0015630,microtubule cytoskeleton		GO:0001578,microtubule bundle formation;GO:0007399,nervous system development;GO:0001764,neuron migration
A0A8B9X748_BOSMU	A0A8B9X748;A0A8C0A9B1	FKBP10	Peptidylprolyl isomerase	372901	419063	258824	70684.4	70815.3	47644.2	350263	63048	350263	63048	2.47392	-2.47391515847657	0.180002	0.003994	-1	GO:0005788,endoplasmic reticulum lumen;GO:0016020,membrane;GO:0005758,mitochondrial intermembrane space	GO:0005509,calcium ion binding;GO:0005528,FK506 binding;GO:0003755,peptidyl-prolyl cis-trans isomerase activity	GO:0035909,aorta morphogenesis;GO:0030199,collagen fibril organization;GO:0085029,extracellular matrix assembly;GO:0001701,in utero embryonic development;GO:0017185,peptidyl-lysine hydroxylation;GO:0042060,wound healing
A0A8B9X1J7_BOSMU	A0A8B9X1J7;A0A8B9X204;A0A8B9X2S1;A0A8C0A9E6	MME	Neprilysin	95775.9	87660.6	80504.6	489470	463958	512416	87980.4	488615	87980.4	488615	2.47344	2.4734435327077	5.55368	1.1e-05	1	GO:0030424,axon;GO:0005903,brush border;GO:0005737,cytoplasm;GO:0030425,dendrite;GO:0005769,early endosome;GO:0016021,integral component of membrane;GO:0045121,membrane raft;GO:0044306,neuron projection terminus;GO:0043025,neuronal cell body;GO:0005886,plasma membrane;GO:0045202,synapse;GO:0008021,synaptic vesicle;GO:0005802,trans-Golgi network	GO:1901612,cardiolipin binding;GO:0008238,exopeptidase activity;GO:0004222,metalloendopeptidase activity;GO:0042277,peptide binding;GO:0001786,phosphatidylserine binding;GO:0042803,protein homodimerization activity;GO:0008270,zinc ion binding	GO:0097242,amyloid-beta clearance;GO:0150094,amyloid-beta clearance by cellular catabolic process;GO:0050435,amyloid-beta metabolic process;GO:0071345,cellular response to cytokine stimulus;GO:0071492,cellular response to UV-A;GO:0071493,cellular response to UV-B;GO:0046449,creatinine metabolic process;GO:0001822,kidney development;GO:0007611,learning or memory;GO:0061837,neuropeptide processing;…	bta:536741,path:bta04640,Hematopoietic cell lineage;bta:536741,path:bta04614,Renin-angiotensin system;bta:536741,path:bta04974,Protein digestion and absorption;bta:536741,path:bta05010,Alzheimer disease
A0A8C0AHP0_BOSMU	A0A8C0AHP0	FLVCR1	Feline leukemia virus subgroup C cellular receptor 1	2261.07	2655.26	991.69	13125.8	6485.33	13167.3	1969.34	10926.1	1969.34	10926.1	2.472	2.47199821187564	5.54812	0.017038	1	GO:0016021,integral component of membrane;GO:0005739,mitochondrion	GO:0022857,transmembrane transporter activity;GO:0020037,heme binding;GO:0015232,heme transmembrane transporter activity	GO:0001568,blood vessel development;GO:0042733,embryonic digit morphogenesis;GO:0048704,embryonic skeletal system morphogenesis;GO:0030218,erythrocyte differentiation;GO:0060323,head morphogenesis;GO:0097037,heme export;GO:0001701,in utero embryonic development;GO:0006839,mitochondrial transport;GO:0035264,multicellular organism growth;GO:0046620,regulation of organ growth;GO:0048536,spleen devel…
A0A8B9WUI3_BOSMU	A0A8B9WUI3	SCML4	Scm polycomb group protein like 4	8950.34	3425.35	67.4763	20538.8	20823.7	27625.1	4147.72	22995.9	4147.72	22995.9	2.47098	2.47098320506161	5.54422	0.005598	1	GO:0005634,nucleus	GO:0003682,chromatin binding;GO:0042393,histone binding	GO:0045892,negative regulation of transcription, DNA-templated
A0A8B9YCY8_BOSMU	A0A8B9YCY8	—	Uncharacterized protein	4776.19	10384.1	12735.7	58883.9	42873.2	52634	9298.67	51463.7	9298.67	51463.7	2.46846	2.46845846048864	5.53452	0.001279	1	GO:0005776,autophagosome;GO:0005783,endoplasmic reticulum		GO:0006914,autophagy;GO:0060244,negative regulation of cell proliferation involved in contact inhibition;GO:0001845,phagolysosome assembly;GO:2001241,positive regulation of extrinsic apoptotic signaling pathway in absence of ligand;GO:0034976,response to endoplasmic reticulum stress
A0A8B9WY34_BOSMU	A0A8B9WY34	PLAT	Plasminogen activator	51975.4	58773.4	88184.4	12609.7	11724.1	11709.8	66311.1	12014.5	66311.1	12014.5	2.46447	-2.46447253541843	0.181184	0.008132	-1	GO:0005615,extracellular space;GO:0045177,apical part of cell;GO:0009986,cell surface;GO:0098978,glutamatergic synapse;GO:0098685,Schaffer collateral - CA1 synapse;GO:0030141,secretory granule;GO:0097180,serine protease inhibitor complex	GO:0051219,phosphoprotein binding;GO:0004252,serine-type endopeptidase activity;GO:0097655,serpin family protein binding;GO:0005102,signaling receptor binding	GO:0031639,plasminogen activation;GO:0048008,platelet-derived growth factor receptor signaling pathway;GO:0060468,prevention of polyspermy;GO:0006508,proteolysis;GO:0014909,smooth muscle cell migration;GO:0045861,negative regulation of proteolysis;GO:0001666,response to hypoxia;GO:0099183,trans-synaptic signaling by BDNF, modulating synaptic transmission	bta:281407,path:bta04371,Apelin signaling pathway;bta:281407,path:bta04610,Complement and coagulation cascades;bta:281407,path:bta05202,Transcriptional misregulation in cancer;bta:281407,path:bta05215,Prostate cancer;bta:281407,path:bta05418,Fluid shear stress and atherosclerosis
A0A8C0AEK3_BOSMU	A0A8C0AEK3	MRC2	Mannose receptor C type 2	345278	410175	533117	72452.9	82710.8	79103	429523	78088.9	429523	78088.9	2.45954	-2.45954415323939	0.181804	0.003113	-1	GO:0016021,integral component of membrane	GO:0030246,carbohydrate binding;GO:0005518,collagen binding;GO:0038023,signaling receptor activity	GO:0006897,endocytosis;GO:0030574,collagen catabolic process
A0A8B9Z1D2_BOSMU	A0A8B9Z1D2	ABHD6	Abhydrolase domain containing 6	14651.9	13301.1	12420.2	75106.1	65535.5	81006.6	13457.7	73882.7	13457.7	73882.7	2.4568	2.45680141907504	5.48998	0.000187	1	GO:0032281,AMPA glutamate receptor complex;GO:0098982,GABA-ergic synapse;GO:0098978,glutamatergic synapse;GO:0016021,integral component of membrane;GO:0099055,integral component of postsynaptic membrane;GO:0031902,late endosome membrane;GO:0005765,lysosomal membrane;GO:0031966,mitochondrial membrane;GO:0005739,mitochondrion	GO:0047372,acylglycerol lipase activity;GO:0004620,phospholipase activity	GO:0046464,acylglycerol catabolic process;GO:0060292,long-term synaptic depression;GO:2001311,lysobisphosphatidic acid metabolic process;GO:0052651,monoacylglycerol catabolic process;GO:0030336,negative regulation of cell migration;GO:0120163,negative regulation of cold-induced thermogenesis;GO:0009395,phospholipid catabolic process;GO:0046889,positive regulation of lipid biosynthetic process;GO:…	bta:505283,path:bta04723,Retrograde endocannabinoid signaling
A0A8B9W7L8_BOSMU	A0A8B9W7L8	IGFBP2	Insulin-like growth factor-binding protein 2	160592	189379	342663	47584.2	41659.8	37187.7	230878	42143.9	230878	42143.9	2.45373	-2.45373126538891	0.182538	0.028962	-1	GO:0005576,extracellular region;GO:0005615,extracellular space	GO:0031994,insulin-like growth factor I binding;GO:0031995,insulin-like growth factor II binding	GO:0042104,positive regulation of activated T cell proliferation;GO:0040008,regulation of growth;GO:0043567,regulation of insulin-like growth factor receptor signaling pathway;GO:0032868,response to insulin
A0A8B9WF96_BOSMU	A0A8B9WF96;A0A8B9WJJ8	PYCR1	Pyrroline-5-carboxylate reductase	244366	262514	222160	54396.2	42892.4	36087.9	243014	44458.8	243014	44458.8	2.45049	-2.45049445076463	0.182948	0.000102	-1	GO:0005739,mitochondrion;GO:0016021,integral component of membrane	GO:0004735,pyrroline-5-carboxylate reductase activity;GO:0042802,identical protein binding	GO:0034599,cellular response to oxidative stress;GO:0055129,L-proline biosynthetic process;GO:0006561,proline biosynthetic process;GO:1903206,negative regulation of hydrogen peroxide-induced cell death;GO:0051881,regulation of mitochondrial membrane potential	bta:539606,path:bta00330,Arginine and proline metabolism
A0A8B9YFS8_BOSMU	A0A8B9YFS8	FLNC	Filamin C	68751.8	51518.6	129898	18550.4	18339.3	8885.72	83389.6	15258.5	83389.6	15258.5	2.45026	-2.45025789555225	0.182978	0.046887	-1	GO:0005829,cytosol;GO:0043232,intracellular non-membrane-bounded organelle;GO:0042383,sarcolemma	GO:0051015,actin filament binding;GO:0030506,ankyrin binding	GO:0030036,actin cytoskeleton organization;GO:0055001,muscle cell development
A0A8B9Y1Y5_BOSMU	A0A8B9Y1Y5;A0A8B9Y4J6	TIMP2	Metalloproteinase inhibitor 2	89653.7	102684	98225.7	549433	585686	441932	96854.6	525684	96854.6	525684	2.4403	2.4403021746211	5.42755	0.000585	1	GO:0031012,extracellular matrix;GO:0005615,extracellular space;GO:0005576,extracellular region	GO:0046872,metal ion binding;GO:0008191,metalloendopeptidase inhibitor activity;GO:0002020,protease binding;GO:0008270,zinc ion binding	GO:0010951,negative regulation of endopeptidase activity;GO:0051045,negative regulation of membrane protein ectodomain proteolysis;GO:0034097,response to cytokine;GO:0009725,response to hormone;GO:0010033,response to organic substance;GO:1905049,negative regulation of metallopeptidase activity
A0A8B9XUT0_BOSMU	A0A8B9XUT0	—	Peptidase A1 domain-containing protein	400280	408853	217654	1.85937e+06	1.83775e+06	1.86919e+06	342262	1.85544e+06	342262	1.85544e+06	2.43858	2.43858482137985	5.4211	1.8e-05	1		GO:0004190,aspartic-type endopeptidase activity		bta:337903,path:bta04974,Protein digestion and absorption
A0A8B9W5L0_BOSMU	A0A8B9W5L0	—	Uncharacterized protein	26595.5	29174.4	35095.1	6811.73	5062.17	5006.7	30288.3	5626.86	30288.3	5626.86	2.42836	-2.42835619402736	0.185777	0.000674	-1	GO:0030424,axon;GO:0005829,cytosol;GO:0005576,extracellular region;GO:0005794,Golgi apparatus;GO:0043231,intracellular membrane-bounded organelle;GO:0005764,lysosome;GO:0045121,membrane raft;GO:0005634,nucleus;GO:0008021,synaptic vesicle	GO:0008474,palmitoyl-(protein) hydrolase activity;GO:0016290,palmitoyl-CoA hydrolase activity;GO:0120146,sulfatide binding;GO:0016790,thiolester hydrolase activity	GO:0007420,brain development;GO:0016042,lipid catabolic process;GO:0007042,lysosomal lumen acidification;GO:0031579,membrane raft organization;GO:0043066,negative regulation of apoptotic process;GO:0030308,negative regulation of cell growth;GO:0043524,negative regulation of neuron apoptotic process;GO:0007399,nervous system development;GO:0006907,pinocytosis;GO:0048549,positive regulation of pino…	bta:281421,path:bta00062,Fatty acid elongation;bta:281421,path:bta04142,Lysosome
A0A8B9WDT7_BOSMU	A0A8B9WDT7;A0A8B9WEE8	NAALADL2	N-acetylated alpha-linked acidic dipeptidase like 2	1035.77	953.069	3175.86	8336.56	11032.5	8227.74	1721.57	9198.94	1721.57	9198.94	2.41774	2.41774397963962	5.34335	0.003085	1	GO:0016021,integral component of membrane;GO:0005654,nucleoplasm	GO:0008235,metalloexopeptidase activity
A0A8B9YG32_BOSMU	A0A8B9YG32;A0A8B9YIS3	LIFR	LIF receptor subunit alpha	46954	43192.5	7661.59	160728	182829	178988	32602.7	174182	32602.7	174182	2.41753	2.417529314997	5.34255	0.000577	1	GO:0009897,external side of plasma membrane;GO:0016021,integral component of membrane;GO:0043235,receptor complex	GO:0005127,ciliary neurotrophic factor receptor binding;GO:0019955,cytokine binding;GO:0004896,cytokine receptor activity;GO:0019838,growth factor binding;GO:0004923,leukemia inhibitory factor receptor activity;GO:0004924,oncostatin-M receptor activity	GO:0019221,cytokine-mediated signaling pathway;GO:0008284,positive regulation of cell population proliferation
A0A8B9YEI7_BOSMU	A0A8B9YEI7	—	Uncharacterized protein	17811.2	14851.7	9797.79	91184.5	67407.2	67917.9	14153.5	75503.2	14153.5	75503.2	2.41537	2.41537441939491	5.33458	0.001694	1	GO:0016021,integral component of membrane
A0A8B9W4L8_BOSMU	A0A8B9W4L8;A0A8B9WBM9	PLBD1	Phospholipase B-like	93955.9	102263	165417	668655	589454	665249	120545	641119	120545	641119	2.41102	2.41101615833124	5.31849	0.00011	1	GO:0005576,extracellular region;GO:0005764,lysosome;GO:0005615,extracellular space;GO:0016021,integral component of membrane	GO:0004620,phospholipase activity	GO:0009395,phospholipid catabolic process;GO:0016042,lipid catabolic process
A0A8B9X919_BOSMU	A0A8B9X919	TOR4A	Torsin family 4 member A	51089.1	36391.7	56989.7	5395.85	11057.2	10720.3	48156.9	9057.8	48156.9	9057.8	2.41051	-2.4105126166243	0.188089	0.003619	-1	GO:0005788,endoplasmic reticulum lumen;GO:0016021,integral component of membrane;GO:0005635,nuclear envelope	GO:0005524,ATP binding
A0A8B9WMZ0_BOSMU	A0A8B9WMZ0;A0A8B9WP55	—	Fibrillar collagen NC1 domain-containing protein	4.43579e+06	5404523	8841507	1.23309e+06	1217734	1068784	6.22727e+06	1.1732e+06	6.22727e+06	1.1732e+06	2.40815	-2.40815210297054	0.188397	0.019467	-1	GO:0005584,collagen type I trimer;GO:0005737,cytoplasm;GO:0031012,extracellular matrix;GO:0005615,extracellular space	GO:0005201,extracellular matrix structural constituent;GO:0042802,identical protein binding;GO:0046872,metal ion binding;GO:0048407,platelet-derived growth factor binding;GO:0002020,protease binding	GO:0001568,blood vessel development;GO:0060346,bone trabecula formation;GO:0060351,cartilage development involved in endochondral bone morphogenesis;GO:0071230,cellular response to amino acid stimulus;GO:0071260,cellular response to mechanical stimulus;GO:0032964,collagen biosynthetic process;GO:0030199,collagen fibril organization;GO:0048706,embryonic skeletal system development;GO:0001958,endoc…	bta:282187,path:bta04151,PI3K-Akt signaling pathway;bta:282187,path:bta04512,ECM-receptor interaction;bta:282187,path:bta04510,Focal adhesion;bta:282187,path:bta04611,Platelet activation;bta:282187,path:bta04926,Relaxin signaling pathway;bta:282187,path:bta04974,Protein digestion and absorption;bta:282187,path:bta05205,Proteoglycans in cancer;bta:282187,path:bta04933,AGE-RAGE signaling pathway in…
A0A8B9YA36_BOSMU	A0A8B9YA36	—	Integrin beta	42862	44233.7	62228.2	11915.4	9851.34	6423.9	49774.6	9396.88	49774.6	9396.88	2.40515	-2.40515338796182	0.188789	0.003306	-1	GO:0071133,alpha9-beta1 integrin-ADAM8 complex;GO:0035866,alphav-beta3 integrin-PKCalpha complex;GO:0016324,apical plasma membrane;GO:0005768,endosome;GO:0009897,external side of plasma membrane;GO:0005925,focal adhesion;GO:0098978,glutamatergic synapse;GO:0099699,integral component of synaptic membrane;GO:0008305,integrin complex	GO:0001968,fibronectin binding;GO:0005178,integrin binding;GO:0005080,protein kinase C binding	GO:0043277,apoptotic cell clearance;GO:0033627,cell adhesion mediated by integrin;GO:0016477,cell migration;GO:0007160,cell-matrix adhesion;GO:0007044,cell-substrate junction assembly;GO:0036120,cellular response to platelet-derived growth factor stimulus;GO:0007229,integrin-mediated signaling pathway;GO:0070527,platelet aggregation;GO:0048008,platelet-derived growth factor receptor signaling pat…	bta:282642,path:bta04015,Rap1 signaling pathway;bta:282642,path:bta04151,PI3K-Akt signaling pathway;bta:282642,path:bta04512,ECM-receptor interaction;bta:282642,path:bta04145,Phagosome;bta:282642,path:bta04510,Focal adhesion;bta:282642,path:bta04810,Regulation of actin cytoskeleton;bta:282642,path:bta04640,Hematopoietic cell lineage;bta:282642,path:bta04611,Platelet activation;bta:282642,path:bta…
A0A8C0A314_BOSMU	A0A8C0A314	FAM241A	Family with sequence similarity 241 member A	53956.8	45860.7	20918.5	184731	236834	214019	40245.4	211861	40245.4	211861	2.39622	2.39622498988765	5.26424	0.000685	1	GO:0016021,integral component of membrane;GO:0043231,intracellular membrane-bounded organelle;GO:0005794,Golgi apparatus
A0A8B9YRZ4_BOSMU	A0A8B9YRZ4	BAIAP2L1	BAR/IMD domain containing adaptor protein 2 like 1	33809.1	29152.5	12628.2	132117	131765	133189	25196.6	132357	25196.6	132357	2.39314	2.39313609163983	5.25298	7.6e-05	1	GO:0015629,actin cytoskeleton;GO:0005829,cytosol;GO:0005654,nucleoplasm;GO:0005886,plasma membrane	GO:0070064,proline-rich region binding	GO:0051764,actin crosslink formation;GO:0051017,actin filament bundle assembly;GO:0007009,plasma membrane organization;GO:2000251,positive regulation of actin cytoskeleton reorganization;GO:0030838,positive regulation of actin filament polymerization;GO:0046626,regulation of insulin receptor signaling pathway;GO:0009617,response to bacterium
A0A8B9WM34_BOSMU	A0A8B9WM34	FMO2	Flavin-containing monooxygenase	7917.7	5987.84	2820.17	26105.5	28252.6	33408.4	5575.24	29255.5	5575.24	29255.5	2.3916	2.39160166851675	5.2474	0.000839	1	GO:0005789,endoplasmic reticulum membrane;GO:0016021,integral component of membrane	GO:0050660,flavin adenine dinucleotide binding;GO:0004497,monooxygenase activity;GO:0004499,N,N-dimethylaniline monooxygenase activity;GO:0050661,NADP binding	GO:0070995,NADPH oxidation;GO:0006082,organic acid metabolic process;GO:0072592,oxygen metabolic process;GO:0009404,toxin metabolic process;GO:0006805,xenobiotic metabolic process
A0A8B9XIA0_BOSMU	A0A8B9XIA0	RARRES1	Retinoic acid receptor responder 1	47991.6	54590.8	110926	18813.4	14262.5	7697.27	71169.3	13591	71169.3	13591	2.3886	-2.38859718494607	0.190968	0.046563	-1	GO:0005615,extracellular space	GO:0008191,metalloendopeptidase inhibitor activity	GO:0008285,negative regulation of cell population proliferation
A0A8B9XV89_BOSMU	A0A8B9XV89;A0A8B9XVC0	TLR2	Toll-like receptor 2	8252.34	5172.44	12647.2	0.960606	3173.06	1827.16	8690.66	1667.06	8690.66	1667.06	2.38216	-2.38215990283817	0.191822	0.040673	-1	GO:0005794,Golgi apparatus;GO:0016021,integral component of membrane;GO:0045121,membrane raft;GO:0030670,phagocytic vesicle membrane;GO:0009986,cell surface;GO:0005887,integral component of plasma membrane;GO:0035354,Toll-like receptor 1-Toll-like receptor 2 protein complex	GO:0050135,NAD(P)+ nucleosidase activity;GO:0061809,NAD+ nucleotidase, cyclic ADP-ribose generating;GO:0004888,transmembrane signaling receptor activity;GO:0001540,amyloid-beta binding;GO:0042802,identical protein binding;GO:0001530,lipopolysaccharide binding;GO:0003953,NAD+ nucleosidase activity;GO:0038187,pattern recognition receptor activity;GO:0042834,peptidoglycan binding;GO:0044877,protein-…	GO:0071726,cellular response to diacyl bacterial lipopeptide;GO:0071727,cellular response to triacyl bacterial lipopeptide;GO:0006954,inflammatory response;GO:0045087,innate immune response;GO:0002755,MyD88-dependent toll-like receptor signaling pathway;GO:0001817,regulation of cytokine production;GO:0034134,toll-like receptor 2 signaling pathway;GO:0001775,cell activation;GO:0071346,cellular res…	bta:281534,path:bta04151,PI3K-Akt signaling pathway;bta:281534,path:bta04145,Phagosome;bta:281534,path:bta04620,Toll-like receptor signaling pathway;bta:281534,path:bta05205,Proteoglycans in cancer;bta:281534,path:bta05235,PD-L1 expression and PD-1 checkpoint pathway in cancer;bta:281534,path:bta05323,Rheumatoid arthritis;bta:281534,path:bta05321,Inflammatory bowel disease (IBD);bta:281534,path:b…
A0A8B9XGP7_BOSMU	A0A8B9XGP7	TIMD4	T cell immunoglobulin and mucin domain containing 4	7005.98	4913.81	6900.21	1627.98	241.351	0	6273.33	1209.38	6273.33	934.664	2.37497	-2.37497270824424	0.19278	0.003747	-1	GO:0016021,integral component of membrane
A0A8B9XWS2_BOSMU	A0A8B9XWS2	—	Peptidase A1 domain-containing protein	612836	566633	172064	2.35531e+06	2.31531e+06	2337241	450511	2.33595e+06	450511	2.33595e+06	2.37438	2.37437765616735	5.18512	0.000178	1		GO:0004190,aspartic-type endopeptidase activity
A0A8C0ABL1_BOSMU	A0A8C0ABL1	KMT5C	Lysine methyltransferase 5C	1117.13	933.401	0	5866.37	5877.84	7271.34	1226.67	6338.52	1025.26	6338.52	2.3694	2.36940003578868	5.16726	0.00056	1	GO:0005634,nucleus;GO:0000779,condensed chromosome, centromeric region;GO:0005654,nucleoplasm;GO:0005721,pericentric heterochromatin	GO:0042799,histone methyltransferase activity (H4-K20 specific);GO:0003682,chromatin binding;GO:0042393,histone binding;GO:1904047,S-adenosyl-L-methionine binding	GO:0034772,histone H4-K20 dimethylation;GO:0006281,DNA repair;GO:0034773,histone H4-K20 trimethylation;GO:2001034,positive regulation of double-strand break repair via nonhomologous end joining;GO:0045830,positive regulation of isotype switching	bta:519777,path:bta00310,Lysine degradation
A0A8B9W7V1_BOSMU	A0A8B9W7V1;A0A8C0A246	PLCD4	Phosphoinositide phospholipase C	31834.3	27954.4	19869.6	4043.58	4486.01	6890.11	26552.8	5139.9	26552.8	5139.9	2.36905	-2.36905035861054	0.193573	0.004147	-1	GO:0005783,endoplasmic reticulum;GO:0016020,membrane;GO:0005634,nucleus;GO:0005829,cytosol;GO:0005886,plasma membrane	GO:0005509,calcium ion binding;GO:0001965,G-protein alpha-subunit binding;GO:0004435,phosphatidylinositol phospholipase C activity	GO:0007340,acrosome reaction;GO:0035556,intracellular signal transduction;GO:0016042,lipid catabolic process;GO:0046488,phosphatidylinositol metabolic process;GO:0048015,phosphatidylinositol-mediated signaling	bta:540771,path:bta00562,Inositol phosphate metabolism;bta:540771,path:bta04020,Calcium signaling pathway;bta:540771,path:bta04070,Phosphatidylinositol signaling system;bta:540771,path:bta04919,Thyroid hormone signaling pathway;bta:540771,path:bta04933,AGE-RAGE signaling pathway in diabetic complications
A0A8B9YFS4_BOSMU	A0A8B9YFS4	GXYLT2	Glucoside xylosyltransferase 2	2199.89	4041.13	4461.1	309.906	1194.95	567.829	3567.38	690.895	3567.38	690.895	2.36833	-2.36832760095246	0.19367	0.017929	-1		GO:0016757,glycosyltransferase activity;GO:0035252,UDP-xylosyltransferase activity	GO:0016266,O-glycan processing
A0A8B9WIS5_BOSMU	A0A8B9WIS5	CAPZB	F-actin-capping protein subunit beta	22644	10434.6	24891.2	3393.47	5623.43	2241.99	19323.2	3752.97	19323.2	3752.97	2.36424	-2.36423632350648	0.19422	0.027657	-1	GO:0033150,cytoskeletal calyx;GO:0008290,F-actin capping protein complex;GO:0071203,WASH complex;GO:0005737,cytoplasm;GO:0005903,brush border;GO:0030863,cortical cytoskeleton;GO:0098686,hippocampal mossy fiber to CA3 synapse;GO:0030027,lamellipodium;GO:0016020,membrane;GO:0014069,postsynaptic density;GO:0098685,Schaffer collateral - CA1 synapse;GO:0097224,sperm connecting piece	GO:0003779,actin binding;GO:0051015,actin filament binding	GO:0030036,actin cytoskeleton organization;GO:0051016,barbed-end actin filament capping;GO:0000902,cell morphogenesis;GO:0007010,cytoskeleton organization;GO:0051490,negative regulation of filopodium assembly;GO:0022604,regulation of cell morphogenesis;GO:0010591,regulation of lamellipodium assembly;GO:0008154,actin polymerization or depolymerization;GO:0030032,lamellipodium assembly	bta:338052,path:bta04144,Endocytosis
A0A8B9WZK9_BOSMU	A0A8B9WZK9;A0A8B9X047;A0A8B9X0H5	SPARC	SPARC	65138.9	114324	62338.1	20711.8	15731.5	10722.6	80600.4	15722	80600.4	15722	2.358	-2.35800273688389	0.195061	0.019296	-1	GO:0005604,basement membrane;GO:0005615,extracellular space;GO:0009986,cell surface;GO:0016363,nuclear matrix;GO:0031092,platelet alpha granule membrane	GO:0005509,calcium ion binding;GO:0005518,collagen binding;GO:0050840,extracellular matrix binding	GO:0048856,anatomical structure development;GO:0016525,negative regulation of angiogenesis;GO:0001937,negative regulation of endothelial cell proliferation;GO:0010595,positive regulation of endothelial cell migration;GO:0022604,regulation of cell morphogenesis
A0A8B9WLU0_BOSMU	A0A8B9WLU0;A0A8B9Y6M9	—	Uncharacterized protein	4335.08	12252.9	2987.41	34285.7	37692.5	28029.4	6525.13	33335.8	6525.13	33335.8	2.353	2.35299660091637	5.10884	0.002687	1	GO:0005615,extracellular space	GO:0005518,collagen binding
A0A8B9YTZ8_BOSMU	A0A8B9YTZ8;A0A8B9YU26;A0A8C0AJF7	—	Uncharacterized protein	15593.1	22802	12506.2	2000.5	4332.75	3636.77	16967.1	3323.34	16967.1	3323.34	2.35203	-2.35203164759103	0.19587	0.012043	-1	GO:0005737,cytoplasm;GO:0005634,nucleus	GO:0008289,lipid binding
A0A8B9YQR7_BOSMU	A0A8B9YQR7	SEC14L6	SEC14 like lipid binding 6	3437.91	4163.15	3091.38	19887.6	18383.1	16314.5	3564.15	18195.1	3564.15	18195.1	2.35192	2.35191887400227	5.10503	0.000174	1
A0A8B9W9Z4_BOSMU	A0A8B9W9Z4	—	Uncharacterized protein	46984.7	46585.2	67128.9	19357	12147.1	231.727	53566.3	10578.6	53566.3	10578.6	2.34017	-2.34017040692832	0.197487	0.008068	-1	GO:0005783,endoplasmic reticulum;GO:0016021,integral component of membrane	GO:0023024,MHC class I protein complex binding	GO:0002590,negative regulation of antigen processing and presentation of peptide antigen via MHC class I;GO:0002502,peptide antigen assembly with MHC class I protein complex;GO:0002376,immune system process
A0A8B9XLU8_BOSMU	A0A8B9XLU8	EPS8L1	EPS8 like 1	1756.1	1601.71	3468.93	12863.4	7380.73	14314	2275.58	11519.4	2275.58	11519.4	2.33976	2.33975652746664	5.06217	0.01356	1	GO:0005737,cytoplasm;GO:0005829,cytosol;GO:0005886,plasma membrane;GO:0032991,protein-containing complex;GO:0032587,ruffle membrane	GO:0003779,actin binding;GO:0005085,guanyl-nucleotide exchange factor activity;GO:0042608,T cell receptor binding	GO:1900029,positive regulation of ruffle assembly;GO:0035023,regulation of Rho protein signal transduction;GO:0007266,Rho protein signal transduction
A0A8B9XFJ8_BOSMU	A0A8B9XFJ8;A0A8B9XMM4;A0A8C0ACF4	—	Ig-like domain-containing protein	3404	5161.29	0	35538.7	33526	40725.6	7310.61	36596.7	4282.64	36596.7	2.32365	2.32365195076243	5.00598	0.001443	1	GO:0009986,cell surface	GO:0001786,phosphatidylserine binding;GO:0001618,virus receptor activity	GO:0006911,phagocytosis, engulfment;GO:0033005,positive regulation of mast cell activation
A0A8B9WJL3_BOSMU	A0A8B9WJL3	PLEK	Pleckstrin	108203	87353.4	117998	22920	20480.2	20268.5	104518	21222.9	104518	21222.9	2.30006	-2.30005754245205	0.203055	0.000783	-1	GO:0005737,cytoplasm;GO:0005886,plasma membrane;GO:0032587,ruffle membrane	GO:0043325,phosphatidylinositol-3,4-bisphosphate binding;GO:0042803,protein homodimerization activity;GO:0005080,protein kinase C binding	GO:0031532,actin cytoskeleton reorganization;GO:0030866,cortical actin cytoskeleton organization;GO:0002244,hematopoietic progenitor cell differentiation;GO:0007229,integrin-mediated signaling pathway;GO:0045744,negative regulation of G protein-coupled receptor signaling pathway;GO:0010920,negative regulation of inositol phosphate biosynthetic process;GO:0046488,phosphatidylinositol metabolic pro…
A0A8B9Y4B2_BOSMU	A0A8B9Y4B2	ANKH	ANKH inorganic pyrophosphate transport regulator	391.319	0	943.952	5220.02	4090.64	4952.16	968.102	4754.27	667.636	4754.27	2.29599	2.2959933208954	4.91092	0.001413	1	GO:0005887,integral component of plasma membrane	GO:0030504,inorganic diphosphate transmembrane transporter activity;GO:0005315,inorganic phosphate transmembrane transporter activity;GO:0015114,phosphate ion transmembrane transporter activity	GO:0030500,regulation of bone mineralization
A0A8B9WP40_BOSMU	A0A8B9WP40	COL5A1	Collagen type V alpha 1 chain	245972	262989	266227	54327	59308.6	44232	258396	52622.5	258396	52622.5	2.29583	-2.29582919637467	0.203651	1.2e-05	-1	GO:0005604,basement membrane;GO:0005588,collagen type V trimer;GO:0031012,extracellular matrix;GO:0005615,extracellular space	GO:0005201,extracellular matrix structural constituent;GO:0008201,heparin binding;GO:0048407,platelet-derived growth factor binding;GO:0043394,proteoglycan binding	GO:0001568,blood vessel development;GO:0007155,cell adhesion;GO:0032964,collagen biosynthetic process;GO:0030199,collagen fibril organization;GO:0030198,extracellular matrix organization;GO:0048592,eye morphogenesis;GO:0003007,heart morphogenesis;GO:0045112,integrin biosynthetic process;GO:1903225,negative regulation of endodermal cell differentiation;GO:0051128,regulation of cellular component o…
A0A8B9WDD7_BOSMU	A0A8B9WDD7;A0A8B9WGT8	—	RNA binding motif single stranded interacting protein 2	435191	352619	437274	172642	2789.74	75810.3	408361	83747.5	408361	83747.5	2.28573	-2.28572722252512	0.205082	0.004561	-1	GO:0005829,cytosol;GO:0005634,nucleus;GO:1990904,ribonucleoprotein complex	GO:0003730,mRNA 3'-UTR binding;GO:0008143,poly(A) binding;GO:0008266,poly(U) RNA binding;GO:0003723,RNA binding
A0A8B9W7C8_BOSMU	A0A8B9W7C8;A0A8B9W9F3	—	Glutathione transferase	479829	848288	1.35226e+06	185355	202857	162808	893458	183673	893458	183673	2.28226	-2.28225624816702	0.205576	0.048608	-1	GO:0005737,cytoplasm	GO:0004364,glutathione transferase activity	GO:1901687,glutathione derivative biosynthetic process;GO:0006749,glutathione metabolic process;GO:0051122,hepoxilin biosynthetic process;GO:0006693,prostaglandin metabolic process	bta:327709,path:bta00480,Glutathione metabolism;bta:327709,path:bta00980,Metabolism of xenobiotics by cytochrome P450;bta:327709,path:bta00982,Drug metabolism - cytochrome P450;bta:327709,path:bta00983,Drug metabolism - other enzymes;bta:327709,path:bta05200,Pathways in cancer;bta:327709,path:bta05204,Chemical carcinogenesis;bta:327709,path:bta05225,Hepatocellular carcinoma;bta:327709,path:bta054…
A0A8B9XZ28_BOSMU	A0A8B9XZ28	NUMBL	Numb-like protein	42370.5	41581.1	63090.5	11442.9	8195.72	10759.5	49014	10132.7	49014	10132.7	2.27417	-2.27417335298962	0.206731	0.005442	-1	GO:0005737,cytoplasm		GO:0034332,adherens junction organization;GO:0007409,axonogenesis;GO:0019221,cytokine-mediated signaling pathway;GO:0021670,lateral ventricle development;GO:0021849,neuroblast division in subventricular zone;GO:0050769,positive regulation of neurogenesis;GO:0019538,protein metabolic process
A0A8B9WLK7_BOSMU	A0A8B9WLK7	THEM6	Thioesterase superfamily member 6	6386.3	11942.3	5777.3	2852.43	1505.27	631.265	8035.29	1662.99	8035.29	1662.99	2.27257	-2.27256916488062	0.206961	0.036724	-1	GO:0005576,extracellular region
A0A8B9Y8T0_BOSMU	A0A8B9Y8T0;A0A8B9YCE1	COPZ2	Coatomer subunit zeta	40380.7	43091	53512.9	11741.6	6322.68	10502.1	45661.6	9522.14	45661.6	9522.14	2.26162	-2.26162471610594	0.208537	0.001122	-1	GO:0030126,COPI vesicle coat;GO:0000139,Golgi membrane;GO:0016021,integral component of membrane		GO:0015031,protein transport;GO:0006890,retrograde vesicle-mediated transport, Golgi to endoplasmic reticulum;GO:0006891,intra-Golgi vesicle-mediated transport;GO:0006886,intracellular protein transport
A0A8B9XC34_BOSMU	A0A8B9XC34;A0A8B9XEV0;A0A8C0AAU8	SLC2A1	Solute carrier family 2, facilitated glucose transporter member 1	773067	547311	193253	2.3867e+06	2.17719e+06	2.69088e+06	504543	2.41825e+06	504543	2.41825e+06	2.26092	2.26091569587735	4.79296	0.001051	1	GO:0016324,apical plasma membrane;GO:0016323,basolateral plasma membrane;GO:0030864,cortical actin cytoskeleton;GO:0005829,cytosol;GO:0001939,female pronucleus;GO:0005887,integral component of plasma membrane;GO:0045121,membrane raft;GO:0030496,midbody;GO:0001917,photoreceptor inner segment;GO:0005886,plasma membrane;GO:0098793,presynapse;GO:0031982,vesicle;GO:0016021,integral component of membra…	GO:0055056,D-glucose transmembrane transporter activity;GO:0033300,dehydroascorbic acid transmembrane transporter activity;GO:0005355,glucose transmembrane transporter activity;GO:0042802,identical protein binding;GO:0005324,long-chain fatty acid transporter activity;GO:0043621,protein self-association	GO:0042149,cellular response to glucose starvation;GO:0007417,central nervous system development;GO:0046323,glucose import;GO:0098708,glucose import across plasma membrane;GO:1904659,glucose transmembrane transport;GO:0015911,long-chain fatty acid import across plasma membrane;GO:0045494,photoreceptor cell maintenance;GO:0065003,protein-containing complex assembly;GO:0150104,transport across bloo…	bta:282356,path:bta04066,HIF-1 signaling pathway;bta:282356,path:bta04911,Insulin secretion;bta:282356,path:bta04922,Glucagon signaling pathway;bta:282356,path:bta04920,Adipocytokine signaling pathway;bta:282356,path:bta04919,Thyroid hormone signaling pathway;bta:282356,path:bta04976,Bile secretion;bta:282356,path:bta05200,Pathways in cancer;bta:282356,path:bta05230,Central carbon metabolism in c…
A0A8B9X2V4_BOSMU	A0A8B9X2V4	KDF1	Keratinocyte differentiation factor 1	1743.74	1183.58	457.511	4827.67	6609.77	4777.84	1128.28	5405.09	1128.28	5405.09	2.2602	2.26019672113926	4.79057	0.003793	1	GO:0005938,cell cortex;GO:0030054,cell junction;GO:0031252,cell leading edge;GO:0072686,mitotic spindle;GO:0005654,nucleoplasm		GO:0048589,developmental growth;GO:0061436,establishment of skin barrier;GO:0003334,keratinocyte development;GO:0060887,limb epidermis development;GO:0016331,morphogenesis of embryonic epithelium;GO:0010839,negative regulation of keratinocyte proliferation;GO:2000647,negative regulation of stem cell proliferation;GO:0045606,positive regulation of epidermal cell differentiation;GO:0010482,regulati…
A0A8B9YD83_BOSMU	A0A8B9YD83	—	Proteasome subunit beta type-9	128440	134868	186804	34691.5	35832.5	23712.3	150037	31412.1	150037	31412.1	2.25593	-2.25592848349969	0.209362	0.003274	-1	GO:0005829,cytosol;GO:0005634,nucleus;GO:0005839,proteasome core complex;GO:0019774,proteasome core complex, beta-subunit complex;GO:1990111,spermatoproteasome complex	GO:0004298,threonine-type endopeptidase activity	GO:0002376,immune system process;GO:0010498,proteasomal protein catabolic process;GO:2000116,regulation of cysteine-type endopeptidase activity	bta:510593,path:bta03050,Proteasome
A0A8B9YI04_BOSMU	A0A8B9YI04	NRK	Nik related kinase	5189.73	6393.34	2936.16	23113.3	26133.1	20031	4839.74	23092.5	4839.74	23092.5	2.25442	2.25441928858245	4.77142	0.00085	1		GO:0005524,ATP binding;GO:0004672,protein kinase activity
A0A8B9XAF1_BOSMU	A0A8B9XAF1	—	GLOBIN domain-containing protein	8604009	4.50121e+06	10553956	34680324	42334032	35081420	7.88639e+06	3.73653e+07	7.88639e+06	3.73653e+07	2.24426	2.24426023328954	4.73794	0.00065	1	GO:0031838,haptoglobin-hemoglobin complex;GO:0005833,hemoglobin complex	GO:0020037,heme binding;GO:0031721,hemoglobin alpha binding;GO:0046872,metal ion binding;GO:0043177,organic acid binding;GO:0019825,oxygen binding;GO:0005344,oxygen carrier activity	GO:0098869,cellular oxidant detoxification;GO:0042744,hydrogen peroxide catabolic process
A0A8B9X006_BOSMU	A0A8B9X006;A0A8B9X6C1	KIRREL1	Kirre like nephrin family adhesion molecule 1	17139.1	11347.4	18810.7	4235.07	3493.69	2343.51	15765.7	3357.42	15765.7	3357.42	2.23137	-2.23136594213315	0.212957	0.005958	-1	GO:0005911,cell-cell junction;GO:0005887,integral component of plasma membrane;GO:0048471,perinuclear region of cytoplasm	GO:0050839,cell adhesion molecule binding;GO:0017022,myosin binding	GO:0098609,cell-cell adhesion;GO:0045217,cell-cell junction maintenance;GO:0003094,glomerular filtration
A0A8B9XJJ4_BOSMU	A0A8B9XJJ4;A0A8B9XJJ6;A0A8B9XLM6;A0A8B9XMG3;A0A8B9XNF4	CELF2	CUGBP Elav-like family member 2	19575	39470.5	41655.1	6858.62	6851.65	7857.31	33566.9	7189.19	33566.9	7189.19	2.22314	-2.22313800640031	0.214175	0.01993	-1	GO:0005737,cytoplasm;GO:0005634,nucleus;GO:1990904,ribonucleoprotein complex	GO:0003730,mRNA 3'-UTR binding;GO:0003729,mRNA binding;GO:0003723,RNA binding	GO:0006376,mRNA splice site selection;GO:0000381,regulation of alternative mRNA splicing, via spliceosome
A0A8B9XPV7_BOSMU	A0A8B9XPV7	—	Uncharacterized protein	110452	137282	192206	44678.7	27827.2	21926.8	146647	31477.6	146647	31477.6	2.21995	-2.21994864326818	0.214649	0.00999	-1	GO:0008305,integrin complex;GO:0009986,cell surface;GO:0005783,endoplasmic reticulum		GO:0007155,cell adhesion;GO:0007229,integrin-mediated signaling pathway;GO:0007160,cell-matrix adhesion;GO:0001822,kidney development;GO:0048333,mesodermal cell differentiation;GO:0034446,substrate adhesion-dependent cell spreading
A0A8C0AKN5_BOSMU	A0A8C0AKN5	HSPB6	Heat shock protein family B (small) member 6	9245.62	5803.9	10088	1957.51	1783.22	1677.84	8379.18	1806.19	8379.18	1806.19	2.21386	-2.21385868151821	0.215557	0.007457	-1	GO:0005737,cytoplasm;GO:0005576,extracellular region;GO:0005634,nucleus;GO:0005829,cytosol;GO:0005794,Golgi apparatus;GO:0005730,nucleolus	GO:0042803,protein homodimerization activity;GO:0005212,structural constituent of eye lens;GO:0051087,chaperone binding;GO:0051082,unfolded protein binding	GO:0061077,chaperone-mediated protein folding;GO:0045766,positive regulation of angiogenesis
A0A8B9YS84_BOSMU	A0A8B9YS84	BAIAP2	Brain-specific angiogenesis inhibitor 1-associated protein 2	44882.8	37623.7	27490.7	165028	153285	191191	36665.7	169835	36665.7	169835	2.21163	2.21162559795238	4.63197	0.000411	1	GO:0005856,cytoskeleton;GO:0005829,cytosol;GO:0030175,filopodium;GO:0016020,membrane;GO:0005654,nucleoplasm;GO:0001726,ruffle;GO:0015629,actin cytoskeleton;GO:0043005,neuron projection;GO:0005886,plasma membrane;GO:0098685,Schaffer collateral - CA1 synapse;GO:0005737,cytoplasm	GO:0008093,cytoskeletal anchor activity;GO:0070064,proline-rich region binding;GO:0042802,identical protein binding	GO:0051764,actin crosslink formation;GO:0051017,actin filament bundle assembly;GO:0007009,plasma membrane organization;GO:2000251,positive regulation of actin cytoskeleton reorganization;GO:0030838,positive regulation of actin filament polymerization;GO:0032956,regulation of actin cytoskeleton organization;GO:0008360,regulation of cell shape;GO:0009617,response to bacterium;GO:0016358,dendrite de…	bta:507837,path:bta04520,Adherens junction;bta:507837,path:bta04810,Regulation of actin cytoskeleton;bta:507837,path:bta05135,Yersinia infection
A0A8B9XG22_BOSMU	A0A8B9XG22	SH2D4A	SH2 domain containing 4A	3767.89	3465.89	1514.12	14454.1	12156.6	13473	2915.97	13361.2	2915.97	13361.2	2.19601	2.19600737016771	4.58209	0.000423	1	GO:0005737,cytoplasm;GO:0005829,cytosol	GO:0019902,phosphatase binding
A0A8B9W7Z1_BOSMU	A0A8B9W7Z1	GIPC2	GIPC PDZ domain containing family member 2	6625.61	0	8106.06	30813.9	29334.3	31184.9	6647.88	30444.4	7365.84	30444.4	2.19521	2.19520962219882	4.57956	1.9e-05	1	GO:0005737,cytoplasm
A0A8B9YQT3_BOSMU	A0A8B9YQT3	—	MAGE domain-containing protein	18937.9	15834.4	24178.3	3614.3	4702.81	4582.87	19650.2	4299.99	19650.2	4299.99	2.19214	-2.19213733864488	0.218827	0.003357	-1
A0A8B9YUF4_BOSMU	A0A8B9YUF4	FMOD	Fibromodulin	33918.2	55134.9	87732.5	13731.1	16039.4	8989.12	58928.5	12919.9	58928.5	12919.9	2.18938	-2.18937757300552	0.219246	0.043491	-1	GO:0062023,collagen-containing extracellular matrix;GO:0005615,extracellular space		GO:0030199,collagen fibril organization	bta:281168,path:bta04350,TGF-beta signaling pathway
A0A8B9XL47_BOSMU	A0A8B9XL47	MX1	MX dynamin like GTPase 1	52534.9	52237.6	77683.2	15675.4	13934.9	10436.2	60818.6	13348.8	60818.6	13348.8	2.1878	-2.18779917505711	0.219486	0.005199	-1	GO:0005737,cytoplasm;GO:0005829,cytosol;GO:0005789,endoplasmic reticulum membrane;GO:0016020,membrane;GO:0005874,microtubule;GO:0031965,nuclear membrane;GO:0005634,nucleus;GO:0048471,perinuclear region of cytoplasm	GO:0005525,GTP binding;GO:0003924,GTPase activity;GO:0042802,identical protein binding;GO:0008017,microtubule binding	GO:0140374,antiviral innate immune response;GO:0051607,defense response to virus;GO:0045087,innate immune response;GO:0070106,interleukin-27-mediated signaling pathway;GO:0045071,negative regulation of viral genome replication;GO:0034340,response to type I interferon;GO:0034342,response to type III interferon;GO:0009615,response to virus	bta:280872,path:bta05162,Measles;bta:280872,path:bta05164,Influenza A;bta:280872,path:bta05160,Hepatitis C;bta:280872,path:bta05165,Human papillomavirus infection
A0A8B9XIH7_BOSMU	A0A8B9XIH7	PM20D1	Peptidase M20 domain containing 1	12915.7	18754.7	17038.1	1702.45	3846.11	5167.91	16236.2	3572.16	16236.2	3572.16	2.18435	-2.18434588082673	0.220012	0.003216	-1	GO:0005615,extracellular space	GO:0004046,aminoacylase activity;GO:0016811,hydrolase activity, acting on carbon-nitrogen (but not peptide) bonds, in linear amides;GO:0016829,lyase activity;GO:0046872,metal ion binding;GO:0008233,peptidase activity	GO:1990845,adaptive thermogenesis;GO:0043604,amide biosynthetic process;GO:0043605,cellular amide catabolic process;GO:0006520,cellular amino acid metabolic process;GO:0044255,cellular lipid metabolic process;GO:0097009,energy homeostasis;GO:0006631,fatty acid metabolic process;GO:2000275,regulation of oxidative phosphorylation uncoupler activity;GO:0022904,respiratory electron transport chain;GO…
A0A8B9XJM3_BOSMU	A0A8B9XJM3	MAPRE3	Microtubule associated protein RP/EB family member 3	263677	686862	520327	137736	94139.1	94623	490289	108833	490289	108833	2.17152	-2.17151789446039	0.221977	0.037002	-1	GO:0005881,cytoplasmic microtubule;GO:0005815,microtubule organizing center;GO:0035371,microtubule plus-end;GO:0030496,midbody;GO:1905721,mitotic spindle astral microtubule end;GO:0051233,spindle midzone	GO:0042802,identical protein binding;GO:0051010,microtubule plus-end binding;GO:0008022,protein C-terminus binding;GO:0019901,protein kinase binding	GO:0051301,cell division;GO:0045737,positive regulation of cyclin-dependent protein serine/threonine kinase activity;GO:1903033,positive regulation of microtubule plus-end binding;GO:0045893,positive regulation of transcription, DNA-templated;GO:1904825,protein localization to microtubule plus-end;GO:0031113,regulation of microtubule polymerization;GO:0031110,regulation of microtubule polymerizat…
A0A8B9WEB8_BOSMU	A0A8B9WEB8	KCTD12	Potassium channel tetramerization domain containing 12	344382	323886	680099	106430	113274	80035.2	449456	99913	449456	99913	2.16943	-2.16943312629332	0.222298	0.039339	-1	GO:0045211,postsynaptic membrane;GO:0042734,presynaptic membrane	GO:0042802,identical protein binding	GO:0051260,protein homooligomerization
A0A8B9XP11_BOSMU	A0A8B9XP11;A0A8C0ACM7	MLKL	Mixed lineage kinase domain like pseudokinase	12407.4	17166.4	27850.8	4112.34	5420.42	3271.57	19141.5	4268.11	19141.5	4268.11	2.16504	-2.16503966072531	0.222976	0.032061	-1	GO:0030054,cell junction;GO:0005829,cytosol;GO:0005634,nucleus;GO:0005886,plasma membrane	GO:0005524,ATP binding;GO:0004706,JUN kinase kinase kinase activity;GO:0004672,protein kinase activity;GO:0019901,protein kinase binding;GO:0044877,protein-containing complex binding	GO:0007166,cell surface receptor signaling pathway;GO:0051607,defense response to virus;GO:0097528,execution phase of necroptosis;GO:0070266,necroptotic process;GO:0097527,necroptotic signaling pathway;GO:0070207,protein homotrimerization	bta:790225,path:bta04668,TNF signaling pathway;bta:790225,path:bta04217,Necroptosis;bta:790225,path:bta05132,Salmonella infection
A0A8B9XUT5_BOSMU	A0A8B9XUT5;A0A8B9XVI6;A0A8B9XYY1	LIPA	Lipase	99821.6	132611	209037	677195	637355	658956	147156	657835	147156	657835	2.16038	2.16037617152775	4.47031	0.000119	1	GO:0005829,cytosol;GO:0001650,fibrillar center;GO:0043231,intracellular membrane-bounded organelle;GO:0005654,nucleoplasm	GO:0016788,hydrolase activity, acting on ester bonds;GO:0004771,sterol esterase activity	GO:0016042,lipid catabolic process;GO:0000902,cell morphogenesis;GO:0008283,cell population proliferation;GO:0048873,homeostasis of number of cells within a tissue;GO:0006954,inflammatory response;GO:0030324,lung development;GO:0016125,sterol metabolic process;GO:0048771,tissue remodeling	bta:100125267,path:bta00100,Steroid biosynthesis;bta:100125267,path:bta04142,Lysosome;bta:100125267,path:bta04979,Cholesterol metabolism
A0A8C0AFM4_BOSMU	A0A8C0AFM4;A0A8C0AGJ2	LCP2	Lymphocyte cytosolic protein 2	30570.9	35060.2	52698.1	7181.92	11575.1	7908.18	39443	8888.39	39443	8888.39	2.14978	-2.14977985101972	0.225347	0.011373	-1	GO:0005911,cell-cell junction;GO:0005829,cytosol;GO:0044853,plasma membrane raft;GO:0036398,TCR signalosome		GO:0035556,intracellular signal transduction;GO:0045576,mast cell activation;GO:0045860,positive regulation of protein kinase activity;GO:0050852,T cell receptor signaling pathway;GO:0007169,transmembrane receptor protein tyrosine kinase signaling pathway	bta:513244,path:bta04015,Rap1 signaling pathway;bta:513244,path:bta04611,Platelet activation;bta:513244,path:bta04650,Natural killer cell mediated cytotoxicity;bta:513244,path:bta04660,T cell receptor signaling pathway;bta:513244,path:bta04664,Fc epsilon RI signaling pathway;bta:513244,path:bta04380,Osteoclast differentiation;bta:513244,path:bta05135,Yersinia infection
A0A8C0A2A4_BOSMU	A0A8C0A2A4	TMOD1	Tropomodulin 1	27929.1	23717.4	44716.3	5521.26	8382.1	7903.61	32121	7268.99	32121	7268.99	2.14369	-2.14368513515285	0.226301	0.018486	-1	GO:0005884,actin filament;GO:0008180,COP9 signalosome;GO:0030863,cortical cytoskeleton;GO:0005856,cytoskeleton;GO:0016020,membrane;GO:0030016,myofibril;GO:0030017,sarcomere;GO:0005865,striated muscle thin filament	GO:0003779,actin binding;GO:0051015,actin filament binding;GO:0005523,tropomyosin binding	GO:0007015,actin filament organization;GO:0008344,adult locomotory behavior;GO:0070307,lens fiber cell development;GO:0006936,muscle contraction;GO:0030239,myofibril assembly;GO:0051694,pointed-end actin filament capping
A0A8B9YAA9_BOSMU	A0A8B9YAA9	—	Uncharacterized protein	16242.5	10586	10443.7	3887.68	3192.03	1360.33	12424.1	2813.35	12424.1	2813.35	2.14278	-2.14278015263503	0.226443	0.009439	-1	GO:0030054,cell junction;GO:0000785,chromatin;GO:0008180,COP9 signalosome;GO:0005737,cytoplasm;GO:0030426,growth cone;GO:0016363,nuclear matrix;GO:0016607,nuclear speck;GO:0005634,nucleus;GO:0005886,plasma membrane;GO:0016605,PML body	GO:0019904,protein domain specific binding;GO:0000976,transcription cis-regulatory region binding;GO:0003714,transcription corepressor activity	GO:0072112,glomerular visceral epithelial cell differentiation;GO:0045892,negative regulation of transcription, DNA-templated
A0A8B9YIJ2_BOSMU	A0A8B9YIJ2	PALM3	Paralemmin 3	5052.58	4640.65	4042.43	18016.1	21812.5	20684.5	4578.56	20171	4578.56	20171	2.13932	2.13932050272378	4.40555	0.000179	1			GO:0001960,negative regulation of cytokine-mediated signaling pathway;GO:0032496,response to lipopolysaccharide;GO:0008063,Toll signaling pathway
A0A8B9WMA8_BOSMU	A0A8B9WMA8;A0A8B9WNU4	—	Integrin subunit alpha 5	102259	125204	218636	37769.3	34664.1	28940.1	148700	33791.2	148700	33791.2	2.13769	-2.13768589192902	0.227244	0.032274	-1	GO:0009986,cell surface;GO:0005925,focal adhesion;GO:0016021,integral component of membrane;GO:0005886,plasma membrane;GO:0005911,cell-cell junction;GO:0031410,cytoplasmic vesicle;GO:0005783,endoplasmic reticulum;GO:0009897,external side of plasma membrane;GO:0005794,Golgi apparatus;GO:0034674,integrin alpha5-beta1 complex;GO:0032587,ruffle membrane;GO:0045202,synapse	GO:0046872,metal ion binding;GO:0005178,integrin binding	GO:0033627,cell adhesion mediated by integrin;GO:0007229,integrin-mediated signaling pathway;GO:0023035,CD40 signaling pathway;GO:0033631,cell-cell adhesion mediated by integrin;GO:0031589,cell-substrate adhesion;GO:0007044,cell-substrate junction assembly;GO:0035987,endodermal cell differentiation;GO:0007157,heterophilic cell-cell adhesion via plasma membrane cell adhesion molecules;GO:0034113,h…
A0A8B9Y1T1_BOSMU	A0A8B9Y1T1	GALM	Aldose 1-epimerase	342263	256468	315415	1411841	1.24488e+06	1.35515e+06	304715	1.33729e+06	304715	1.33729e+06	2.13378	2.13377754689185	4.38865	4.8e-05	1	GO:0005737,cytoplasm	GO:0004034,aldose 1-epimerase activity;GO:0030246,carbohydrate binding	GO:0033499,galactose catabolic process via UDP-galactose;GO:0006006,glucose metabolic process	bta:616676,path:bta00010,Glycolysis / Gluconeogenesis;bta:616676,path:bta00052,Galactose metabolism
A0A8B9X7T9_BOSMU	A0A8B9X7T9	—	IF rod domain-containing protein	639158	580790	887660	3.37805e+06	2.39329e+06	3.47229e+06	702536	3.08121e+06	702536	3.08121e+06	2.13285	2.13285252406965	4.38584	0.002653	1	GO:0016327,apicolateral plasma membrane;GO:0043034,costamere;GO:0005882,intermediate filament;GO:0042383,sarcolemma;GO:1990357,terminal web;GO:0030018,Z disc	GO:0008307,structural constituent of muscle	GO:0060706,cell differentiation involved in embryonic placenta development;GO:0007219,Notch signaling pathway;GO:0043627,response to estrogen;GO:0045214,sarcomere organization	bta:514812,path:bta04915,Estrogen signaling pathway;bta:514812,path:bta05150,Staphylococcus aureus infection
A0A8C0AG71_BOSMU	A0A8C0AG71	SERPINB5	Serpin B5	7433.57	2899.82	6431.01	29365.5	20621.3	23386.7	5588.13	24457.8	5588.13	24457.8	2.12986	2.12985833144047	4.37674	0.002968	1	GO:0005615,extracellular space;GO:0005737,cytoplasm	GO:0004867,serine-type endopeptidase inhibitor activity	GO:0030198,extracellular matrix organization;GO:0002009,morphogenesis of an epithelium;GO:0010951,negative regulation of endopeptidase activity;GO:0060512,prostate gland morphogenesis;GO:0050678,regulation of epithelial cell proliferation	bta:534323,path:bta04115,p53 signaling pathway;bta:534323,path:bta05206,MicroRNAs in cancer
A0A8B9XUD2_BOSMU	A0A8B9XUD2;A0A8B9XVH3	—	Uncharacterized protein	6387.84	6029.24	4756.07	25681.3	22400.7	27026	5724.38	25036	5724.38	25036	2.12881	2.12881237428322	4.37357	0.000189	1	GO:0005737,cytoplasm;GO:0005874,microtubule;GO:0005930,axoneme;GO:0005813,centrosome;GO:0036064,ciliary basal body;GO:0036449,microtubule minus-end;GO:0031514,motile cilium;GO:0005654,nucleoplasm;GO:0005915,zonula adherens	GO:0005516,calmodulin binding;GO:0008017,microtubule binding;GO:0030507,spectrin binding;GO:0051015,actin filament binding;GO:0051011,microtubule minus-end binding	GO:0031175,neuron projection development;GO:0003341,cilium movement;GO:0031122,cytoplasmic microtubule organization;GO:0090136,epithelial cell-cell adhesion;GO:0045198,establishment of epithelial cell apical/basal polarity;GO:0030951,establishment or maintenance of microtubule cytoskeleton polarity;GO:0001701,in utero embryonic development;GO:0034453,microtubule anchoring;GO:0007026,negative regu…
A0A8B9XLA1_BOSMU	A0A8B9XLA1	COL1A2	Collagen type I alpha 2 chain	9452497	10836605	14258291	2.64069e+06	2904079	2.36279e+06	1.15158e+07	2.63585e+06	1.15158e+07	2.63585e+06	2.12727	-2.12727366067683	0.22889	0.003482	-1	GO:0005584,collagen type I trimer;GO:0005783,endoplasmic reticulum;GO:0031012,extracellular matrix;GO:0005615,extracellular space	GO:0005201,extracellular matrix structural constituent;GO:0042802,identical protein binding;GO:0046872,metal ion binding;GO:0048407,platelet-derived growth factor binding;GO:0002020,protease binding;GO:0030674,protein-macromolecule adaptor activity;GO:0046332,SMAD binding	GO:0001568,blood vessel development;GO:0030282,bone mineralization;GO:0071230,cellular response to amino acid stimulus;GO:0030199,collagen fibril organization;GO:0032963,collagen metabolic process;GO:0085029,extracellular matrix assembly;GO:0030198,extracellular matrix organization;GO:0070208,protein heterotrimerization;GO:0008217,regulation of blood pressure;GO:0007266,Rho protein signal transdu…	bta:282188,path:bta04151,PI3K-Akt signaling pathway;bta:282188,path:bta04512,ECM-receptor interaction;bta:282188,path:bta04510,Focal adhesion;bta:282188,path:bta04611,Platelet activation;bta:282188,path:bta04926,Relaxin signaling pathway;bta:282188,path:bta04974,Protein digestion and absorption;bta:282188,path:bta05205,Proteoglycans in cancer;bta:282188,path:bta04933,AGE-RAGE signaling pathway in…
A0A8B9W6U8_BOSMU	A0A8B9W6U8	PROS1	Vitamin K-dependent protein S	65330.4	54940.1	92949.6	315234	301266	312982	71073.4	309827	71073.4	309827	2.12408	2.12408391503434	4.35926	3.9e-05	1	GO:0005615,extracellular space	GO:0005509,calcium ion binding	GO:0007596,blood coagulation;GO:0042730,fibrinolysis;GO:0050896,response to stimulus	bta:282006,path:bta04610,Complement and coagulation cascades
A0A8B9WXF3_BOSMU	A0A8B9WXF3	SMPD2	Sphingomyelin phosphodiesterase 2	2191.94	777.938	922.648	5527.27	5435.95	5990.68	1297.51	5651.3	1297.51	5651.3	2.12284	2.12283801471045	4.3555	0.000825	1	GO:0005901,caveola;GO:0071944,cell periphery;GO:0005783,endoplasmic reticulum;GO:0016021,integral component of membrane;GO:0016020,membrane	GO:0004620,phospholipase activity;GO:0004767,sphingomyelin phosphodiesterase activity	GO:0046513,ceramide biosynthetic process;GO:0030149,sphingolipid catabolic process;GO:0006685,sphingomyelin catabolic process;GO:0006684,sphingomyelin metabolic process
A0A8B9YME5_BOSMU	A0A8B9YME5;A0A8B9YRV1	PLEKHS1	Pleckstrin homology domain containing S1	3708.43	955.978	0	14299.3	7281.35	13955.2	2723.92	11845.3	2332.2	11845.3	2.12056	2.1205583093018	4.34862	0.020418	1
A0A8B9YI70_BOSMU	A0A8B9YI70;A0A8B9YK13;A0A8B9YKV4;A0A8B9YRK6	ENDOU	Uridylate-specific endoribonuclease	0	0	3822.05	0	0	718.874	2547.84	586.344	3822.05	718.874	2.11945	-2.11945395179573	0.230134	0.040199	-1	GO:0005576,extracellular region;GO:0005737,cytoplasm	GO:0004521,endoribonuclease activity;GO:0016829,lyase activity;GO:0046872,metal ion binding;GO:0030247,polysaccharide binding;GO:0003723,RNA binding;GO:0005044,scavenger receptor activity;GO:0008236,serine-type peptidase activity	GO:0006955,immune response;GO:0007565,female pregnancy
A0A8B9YKK0_BOSMU	A0A8B9YKK0	CARD11	Caspase recruitment domain family member 11	23510.3	15109.4	30616.1	6049.71	7659.69	2231.88	23078.6	5313.76	23078.6	5313.76	2.11875	-2.11875200189449	0.230246	0.020285	-1	GO:0032449,CBM complex;GO:0005737,cytoplasm;GO:0001772,immunological synapse;GO:0045121,membrane raft	GO:0050700,CARD domain binding;GO:0043621,protein self-association	GO:0030183,B cell differentiation;GO:0042100,B cell proliferation;GO:0048872,homeostasis of number of cells;GO:0007249,I-kappaB kinase/NF-kappaB signaling;GO:0030890,positive regulation of B cell proliferation;GO:0043123,positive regulation of I-kappaB kinase/NF-kappaB signaling;GO:0032743,positive regulation of interleukin-2 production;GO:0051092,positive regulation of NF-kappaB transcription fa…
A0A8C0A8X9_BOSMU	A0A8C0A8X9	—	IF rod domain-containing protein	8365.84	3950.02	13591.5	44669.8	31000.2	36810.5	8635.8	37493.5	8635.8	37493.5	2.11824	2.11823910868171	4.34164	0.003982	1	GO:0005737,cytoplasm;GO:0045095,keratin filament;GO:0016363,nuclear matrix;GO:0005654,nucleoplasm;GO:0016327,apicolateral plasma membrane;GO:0005911,cell-cell junction;GO:0042383,sarcolemma;GO:0030018,Z disc		GO:0060706,cell differentiation involved in embryonic placenta development;GO:0097191,extrinsic apoptotic signaling pathway;GO:0097284,hepatocyte apoptotic process;GO:0051707,response to other organism;GO:0033209,tumor necrosis factor-mediated signaling pathway
A0A8B9YMY9_BOSMU	A0A8B9YMY9	KHDRBS3	KH RNA binding domain containing, signal transduction associated 3	39080.5	36640.1	18833.9	122885	124183	162715	31518.2	136594	31518.2	136594	2.11564	2.11564322877433	4.33383	0.001945	1	GO:0005654,nucleoplasm;GO:0005634,nucleus;GO:0032991,protein-containing complex	GO:0042802,identical protein binding;GO:0003729,mRNA binding;GO:0017124,SH3 domain binding;GO:0003723,RNA binding	GO:0000381,regulation of alternative mRNA splicing, via spliceosome;GO:0048024,regulation of mRNA splicing, via spliceosome
A0A8C0AJY7_BOSMU	A0A8C0AJY7	ACCS	1-aminocyclopropane-1-carboxylate synthase homolog (inactive)	12058.5	14779.1	27570.8	5101.18	3706.41	3777.95	18136.1	4195.18	18136.1	4195.18	2.11206	-2.11206303504247	0.231316	0.044024	-1		GO:0030170,pyridoxal phosphate binding;GO:0008483,transaminase activity;GO:0003824,catalytic activity	GO:0009058,biosynthetic process;GO:0006520,cellular amino acid metabolic process
A0A8B9WEJ2_BOSMU	A0A8B9WEJ2;A0A8B9WEK0	—	G domain-containing protein	5853.75	0	9478.46	0	1216.2	1660.13	6298.85	1469.06	7666.1	1438.17	2.10019	-2.10019328014272	0.233227	0.048959	-1	GO:0005737,cytoplasm	GO:0005525,GTP binding	GO:0006955,immune response
A0A8B9WG78_BOSMU	A0A8B9WG78	MMP14	Matrix metalloproteinase-14	68151.3	73405.5	109127	19030.4	25171.3	14286.6	83561.3	19496.1	83561.3	19496.1	2.09965	-2.09964903261472	0.233315	0.008436	-1	GO:0031012,extracellular matrix;GO:0016021,integral component of membrane;GO:0042470,melanosome;GO:0005829,cytosol;GO:0005615,extracellular space;GO:0045111,intermediate filament cytoskeleton;GO:0044354,macropinosome;GO:0005634,nucleus;GO:0005886,plasma membrane	GO:0004222,metalloendopeptidase activity;GO:0008270,zinc ion binding;GO:0070006,metalloaminopeptidase activity	GO:0048754,branching morphogenesis of an epithelial tube;GO:0016477,cell migration;GO:0030574,collagen catabolic process;GO:0030198,extracellular matrix organization;GO:0030324,lung development;GO:0045746,negative regulation of Notch signaling pathway;GO:0045579,positive regulation of B cell differentiation;GO:0010831,positive regulation of myotube differentiation;GO:0001501,skeletal system devel…	bta:281915,path:bta04668,TNF signaling pathway;bta:281915,path:bta04912,GnRH signaling pathway;bta:281915,path:bta04928,Parathyroid hormone synthesis, secretion and action
A0A8B9YTZ2_BOSMU	A0A8B9YTZ2	FAM20C	FAM20C golgi associated secretory pathway kinase	4056.23	18.2908	2452.58	8442.86	9925.55	9553.52	2175.7	9307.31	2175.7	9307.31	2.09688	2.0968835355002	4.27784	0.004741	1	GO:0005615,extracellular space;GO:0005794,Golgi apparatus	GO:0030145,manganese ion binding;GO:0016773,phosphotransferase activity, alcohol group as acceptor;GO:0004674,protein serine/threonine kinase activity	GO:0070166,enamel mineralization;GO:0006468,protein phosphorylation
A0A8B9X7I4_BOSMU	A0A8B9X7I4;A0A8B9X8H1;A0A8B9XAJ2	TRIM36	RING-type E3 ubiquitin transferase	3638.87	1929.97	0	9780.93	12026.2	9255.35	2430.79	10354.1	2784.42	10354.1	2.09071	2.09071389545076	4.25959	0.001618	1	GO:0001669,acrosomal vesicle;GO:0005856,cytoskeleton;GO:0005737,cytoplasm	GO:0043014,alpha-tubulin binding;GO:0004842,ubiquitin-protein transferase activity;GO:0008270,zinc ion binding	GO:0007340,acrosome reaction;GO:0000281,mitotic cytokinesis;GO:0051726,regulation of cell cycle;GO:0070507,regulation of microtubule cytoskeleton organization;GO:0007051,spindle organization
A0A8B9YNU7_BOSMU	A0A8B9YNU7	NES	Nestin	163055	160220	137751	39765.3	43238.2	25265.5	153675	36089.7	153675	36089.7	2.09023	-2.09022536005607	0.234844	0.000267	-1	GO:0005737,cytoplasm;GO:0005882,intermediate filament	GO:0031730,CCR5 chemokine receptor binding;GO:0019215,intermediate filament binding	GO:0048858,cell projection morphogenesis;GO:0000086,G2/M transition of mitotic cell cycle;GO:0043086,negative regulation of catalytic activity;GO:0043524,negative regulation of neuron apoptotic process;GO:0032091,negative regulation of protein binding;GO:0007399,nervous system development;GO:0030844,positive regulation of intermediate filament depolymerization;GO:0072089,stem cell proliferation
A0A8B9WVM4_BOSMU	A0A8B9WVM4	SEMA4B	Semaphorin 4B	39873	32892.9	13347.7	110724	123151	132713	28704.5	122196	28704.5	122196	2.08984	2.08984352919517	4.25702	0.000779	1	GO:0005615,extracellular space;GO:0005887,integral component of plasma membrane;GO:0045202,synapse	GO:0045499,chemorepellent activity;GO:0030215,semaphorin receptor binding	GO:0007411,axon guidance;GO:0050919,negative chemotaxis;GO:0048843,negative regulation of axon extension involved in axon guidance;GO:0001755,neural crest cell migration;GO:0030335,positive regulation of cell migration;GO:0071526,semaphorin-plexin signaling pathway
A0A8B9XR84_BOSMU	A0A8B9XR84	SIGIRR	Single Ig and TIR domain containing	7411.72	4414.75	11042.4	34308.8	32682.8	30356.5	7622.96	32449.4	7622.96	32449.4	2.08977	2.08976863080257	4.2568	0.000372	1	GO:0016021,integral component of membrane	GO:0003953,NAD+ nucleosidase activity	GO:0006953,acute-phase response;GO:0032682,negative regulation of chemokine production;GO:0001960,negative regulation of cytokine-mediated signaling pathway;GO:0043433,negative regulation of DNA-binding transcription factor activity;GO:0007165,signal transduction
A0A8B9YHS3_BOSMU	A0A8B9YHS3;A0A8B9YHZ9	ABI3	ABI family member 3	21610.2	27744.5	38467.4	7404.14	7513.18	5805.36	29274	6907.56	29274	6907.56	2.08337	-2.08337355235828	0.235962	0.010721	-1	GO:0110165,cellular anatomical entity;GO:0030027,lamellipodium;GO:0031209,SCAR complex	GO:0042802,identical protein binding;GO:0017124,SH3 domain binding	GO:0002357,defense response to tumor cell;GO:0010593,negative regulation of lamellipodium assembly;GO:1903077,negative regulation of protein localization to plasma membrane;GO:2000774,positive regulation of cellular senescence;GO:0030334,regulation of cell migration
A0A8B9YNC9_BOSMU	A0A8B9YNC9	GDPD1	Glycerophosphodiester phosphodiesterase domain containing 1	2325.23	1354.51	3161.25	8062.35	10381.8	10519.5	2280.33	9654.54	2280.33	9654.54	2.08197	2.08196538683036	4.23384	0.001501	1	GO:0016021,integral component of membrane	GO:0008081,phosphoric diester hydrolase activity	GO:0000184,nuclear-transcribed mRNA catabolic process, nonsense-mediated decay;GO:0045859,regulation of protein kinase activity;GO:0006629,lipid metabolic process
A0A8B9XNT0_BOSMU	A0A8B9XNT0	QPCT	Glutaminyl-peptide cyclotransferase	1.19433	0	0	4801.35	5516.23	3011.21	1053.05	4442.93	1.19433	4442.93	2.07694	2.07693562428517	4.2191	0.022739	1	GO:0005576,extracellular region	GO:0016603,glutaminyl-peptide cyclotransferase activity;GO:0008235,metalloexopeptidase activity;GO:0008270,zinc ion binding	GO:0017186,peptidyl-pyroglutamic acid biosynthetic process, using glutaminyl-peptide cyclotransferase
A0A8B9WN29_BOSMU	A0A8B9WN29;A0A8B9WS43	ESR1	Estrogen receptor	27998	36710.8	47440.3	10058	6957.7	9580.87	37383.1	8865.51	37383.1	8865.51	2.07611	-2.07610997617371	0.237153	0.007495	-1	GO:0005737,cytoplasm;GO:0005794,Golgi apparatus;GO:0005634,nucleus;GO:0005886,plasma membrane;GO:0097550,transcription preinitiation complex;GO:0005667,transcription regulator complex;GO:0035327,transcriptionally active chromatin	GO:0051117,ATPase binding;GO:0008013,beta-catenin binding;GO:0003682,chromatin binding;GO:0001228,DNA-binding transcription activator activity, RNA polymerase II-specific;GO:0030284,estrogen receptor activity;GO:0030331,estrogen receptor binding;GO:0034056,estrogen response element binding;GO:0042802,identical protein binding;GO:0004879,nuclear receptor activity;GO:0019901,protein kinase binding;…	GO:0008209,androgen metabolic process;GO:0001547,antral ovarian follicle growth;GO:0071392,cellular response to estradiol stimulus;GO:0071391,cellular response to estrogen stimulus;GO:0002064,epithelial cell development;GO:0060750,epithelial cell proliferation involved in mammary gland duct elongation;GO:0030520,intracellular estrogen receptor signaling pathway;GO:0030518,intracellular steroid ho…	bta:407238,path:bta04915,Estrogen signaling pathway;bta:407238,path:bta04917,Prolactin signaling pathway;bta:407238,path:bta04919,Thyroid hormone signaling pathway;bta:407238,path:bta04961,Endocrine and other factor-regulated calcium reabsorption;bta:407238,path:bta05200,Pathways in cancer;bta:407238,path:bta05205,Proteoglycans in cancer;bta:407238,path:bta05224,Breast cancer;bta:407238,path:bta0…
A0A8B9WC41_BOSMU	A0A8B9WC41	THEM4	Thioesterase superfamily member 4	12406.8	11165.2	5025.31	46031.8	37609.1	36832.2	9532.45	40157.7	9532.45	40157.7	2.07476	2.07475716674037	4.21274	0.001194	1	GO:0005829,cytosol;GO:0005743,mitochondrial inner membrane;GO:0005758,mitochondrial intermembrane space;GO:0005739,mitochondrion;GO:0032587,ruffle membrane	GO:0102991,myristoyl-CoA hydrolase activity;GO:0016290,palmitoyl-CoA hydrolase activity	GO:0006631,fatty acid metabolic process;GO:0043491,protein kinase B signaling;GO:1902108,regulation of mitochondrial membrane permeability involved in apoptotic process	bta:787270,path:bta00062,Fatty acid elongation;bta:787270,path:bta04151,PI3K-Akt signaling pathway
A0A8B9W847_BOSMU	A0A8B9W847	LUM	Lumican	910194	1.3297e+06	2.09051e+06	493688	349036	187656	1.44347e+06	343460	1.44347e+06	343460	2.07132	-2.07132420857944	0.237941	0.036754	-1	GO:0031012,extracellular matrix;GO:0005615,extracellular space;GO:0005583,fibrillar collagen trimer	GO:0005518,collagen binding	GO:0030199,collagen fibril organization;GO:0045944,positive regulation of transcription by RNA polymerase II;GO:0032914,positive regulation of transforming growth factor beta1 production;GO:0007601,visual perception	bta:280847,path:bta05205,Proteoglycans in cancer
A0A8B9Y3T5_BOSMU	A0A8B9Y3T5;A0A8B9Y3Z8;A0A8B9Y743	SH3YL1	SH3 domain-containing YSC84-like protein 1	8657.94	5320.79	0	25080.4	31740.9	30307.5	6939.02	29042.9	6989.37	29042.9	2.06538	2.065382742935	4.18545	0.000594	1	GO:0032587,ruffle membrane	GO:0019902,phosphatase binding;GO:0035091,phosphatidylinositol binding	GO:0006661,phosphatidylinositol biosynthetic process;GO:1900027,regulation of ruffle assembly
A0A8B9X7A6_BOSMU	A0A8B9X7A6	PEG10	Paternally expressed 10	15383.8	13592.1	3025.71	44403.1	42991.7	45363.8	10667.2	44252.9	10667.2	44252.9	2.05259	2.05258769957908	4.14849	0.001016	1	GO:0005829,cytosol	GO:0003676,nucleic acid binding;GO:0008270,zinc ion binding
A0A8B9YMM9_BOSMU	A0A8B9YMM9	—	Uncharacterized protein	24251.1	43348.6	20954	7498	6556.43	7365.06	29517.9	7139.83	29517.9	7139.83	2.04763	-2.04763064629023	0.241881	0.032809	-1	GO:0016021,integral component of membrane;GO:0042824,MHC class I peptide loading complex;GO:0042825,TAP complex	GO:0015433,ABC-type peptide antigen transporter activity;GO:0015440,ABC-type peptide transporter activity;GO:0005524,ATP binding;GO:0042626,ATPase-coupled transmembrane transporter activity;GO:0042287,MHC protein binding;GO:0046978,TAP1 binding	GO:0002250,adaptive immune response;GO:0019885,antigen processing and presentation of endogenous peptide antigen via MHC class I;GO:0002485,antigen processing and presentation of endogenous peptide antigen via MHC class I via ER pathway, TAP-dependent;GO:0002489,antigen processing and presentation of endogenous peptide antigen via MHC class Ib via ER pathway, TAP-dependent;GO:0002481,antigen proc…
A0A8B9X375_BOSMU	A0A8B9X375;A0A8B9X5H6	CD101	CD101 molecule	1639.79	1777.59	0	6363.5	7464.7	7327.76	1710.75	7051.99	1708.69	7051.99	2.0434	2.04340470341429	4.12217	0.000106	1	GO:0016021,integral component of membrane		GO:0002763,positive regulation of myeloid leukocyte differentiation
A0A8B9W930_BOSMU	A0A8B9W930;A0A8B9WBD6;A0A8B9WDB0	FILIP1L	Filamin A interacting protein 1 like	35825.7	41508.2	77107.1	13919.7	14590.6	8981.96	51480.4	12497.4	51480.4	12497.4	2.04239	-2.04239142628347	0.242761	0.040344	-1
A0A8C0ABN9_BOSMU	A0A8C0ABN9	PPL	Periplakin	26643.5	18733.2	23357	106108	92093.7	84856.3	22911.2	94352.8	22911.2	94352.8	2.04201	2.04200899150917	4.11819	0.000425	1	GO:0005737,cytoplasm;GO:0005856,cytoskeleton;GO:0016020,membrane	GO:0005198,structural molecule activity	GO:0045104,intermediate filament cytoskeleton organization;GO:0009612,response to mechanical stimulus;GO:0042060,wound healing
A0A8B9X551_BOSMU	A0A8B9X551;A0A8B9XC98	QSOX1	Sulfhydryl oxidase	267605	214605	257955	1.03631e+06	913194	1.09075e+06	246722	1.01342e+06	246722	1.01342e+06	2.03827	2.03827321955609	4.10754	0.000153	1	GO:0070062,extracellular exosome;GO:0005615,extracellular space;GO:0030173,integral component of Golgi membrane;GO:0045171,intercellular bridge	GO:0071949,FAD binding;GO:0016971,flavin-linked sulfhydryl oxidase activity;GO:0003756,protein disulfide isomerase activity	GO:0085029,extracellular matrix assembly;GO:0016242,negative regulation of macroautophagy;GO:0006457,protein folding
A0A8B9X4M6_BOSMU	A0A8B9X4M6	CD163	CD163 molecule	1.11401e+06	1.24826e+06	2195413	385487	371306	353919	1.51923e+06	370238	1.51923e+06	370238	2.03682	-2.03681592387502	0.243701	0.027911	-1	GO:0009897,external side of plasma membrane;GO:0005576,extracellular region;GO:0016021,integral component of membrane	GO:0097110,scaffold protein binding;GO:0005044,scavenger receptor activity	GO:0006953,acute-phase response
A0A8B9Y1P9_BOSMU	A0A8B9Y1P9;A0A8C0AFM0	DHDH	Dihydrodiol dehydrogenase	35638.1	11072.9	112670	156720	301170	196020	53126.9	217970	53126.9	217970	2.03661	2.03661445478128	4.10282	0.035612	1		GO:0047837,D-xylose 1-dehydrogenase (NADP+) activity;GO:0000166,nucleotide binding;GO:0047115,trans-1,2-dihydrobenzene-1,2-diol dehydrogenase activity	GO:0042843,D-xylose catabolic process	bta:617564,path:bta00040,Pentose and glucuronate interconversions;bta:617564,path:bta00980,Metabolism of xenobiotics by cytochrome P450
A0A8B9WMB4_BOSMU	A0A8B9WMB4;A0A8B9WNJ4;A0A8C0A6H1	FSTL3	Follistatin like 3	1849.04	1538.33	1354.86	0	134.139	192.621	1580.74	385.545	1580.74	163.38	2.03563	-2.03562650658413	0.243902	0.010796	-1	GO:0005615,extracellular space;GO:0005634,nucleus;GO:0005654,nucleoplasm	GO:0005509,calcium ion binding;GO:0005518,collagen binding;GO:0050840,extracellular matrix binding;GO:0048185,activin binding;GO:0001968,fibronectin binding	GO:0048856,anatomical structure development;GO:0001503,ossification;GO:0002244,hematopoietic progenitor cell differentiation;GO:0032926,negative regulation of activin receptor signaling pathway;GO:0030514,negative regulation of BMP signaling pathway;GO:0045671,negative regulation of osteoclast differentiation;GO:0022409,positive regulation of cell-cell adhesion;GO:0045944,positive regulation of t…
A0A8B9Y8P5_BOSMU	A0A8B9Y8P5;A0A8B9Y8V4;A0A8C0AGI2;A0A8C0AHG5	AXL	Receptor protein-tyrosine kinase	27170.1	30825.1	31016.7	7802.51	8094.2	5833.31	29670.6	7243.34	29670.6	7243.34	2.03431	-2.0343080507753	0.244125	9.9e-05	-1	GO:0016021,integral component of membrane;GO:0015629,actin cytoskeleton;GO:0009986,cell surface;GO:0005615,extracellular space;GO:0005887,integral component of plasma membrane;GO:0043231,intracellular membrane-bounded organelle;GO:0043235,receptor complex	GO:0005524,ATP binding;GO:0004712,protein serine/threonine/tyrosine kinase activity;GO:0004714,transmembrane receptor protein tyrosine kinase activity;GO:0001786,phosphatidylserine binding;GO:0001618,virus receptor activity	GO:0001974,blood vessel remodeling;GO:0048469,cell maturation;GO:0016477,cell migration;GO:0031668,cellular response to extracellular stimulus;GO:0035457,cellular response to interferon-alpha;GO:0071222,cellular response to lipopolysaccharide;GO:0097028,dendritic cell differentiation;GO:0034101,erythrocyte homeostasis;GO:0021885,forebrain cell migration;GO:0006954,inflammatory response;GO:0001779…
A0A8B9YGE2_BOSMU	A0A8B9YGE2	TAP1	Transporter 1, ATP binding cassette subfamily B member	36876.2	30638.2	43840.8	8949.47	8212.07	10023.3	37118.4	9061.62	37118.4	9061.62	2.03429	-2.03429032191291	0.244128	0.001883	-1	GO:0034451,centriolar satellite;GO:0016021,integral component of membrane;GO:0042824,MHC class I peptide loading complex;GO:0042825,TAP complex	GO:0015433,ABC-type peptide antigen transporter activity;GO:0015440,ABC-type peptide transporter activity;GO:0043531,ADP binding;GO:0005524,ATP binding;GO:0042626,ATPase-coupled transmembrane transporter activity;GO:0042288,MHC class I protein binding;GO:0023029,MHC class Ib protein binding;GO:0042605,peptide antigen binding;GO:0046978,TAP1 binding;GO:0046979,TAP2 binding;GO:0042287,MHC protein b…	GO:0019885,antigen processing and presentation of endogenous peptide antigen via MHC class I;GO:0002479,antigen processing and presentation of exogenous peptide antigen via MHC class I, TAP-dependent;GO:0046967,cytosol to endoplasmic reticulum transport;GO:0006952,defense response;GO:0015833,peptide transport;GO:0055085,transmembrane transport;GO:0002250,adaptive immune response
A0A8B9W3J3_BOSMU	A0A8B9W3J3;A0A8B9W476	CTSK	Cathepsin K	52044.7	54848.1	63884.2	15082.7	13487.4	13157.8	56925.7	13909.3	56925.7	13909.3	2.03303	-2.03302622479947	0.244342	0.000288	-1	GO:0016324,apical plasma membrane;GO:0009897,external side of plasma membrane;GO:0005615,extracellular space;GO:0005764,lysosome;GO:0005654,nucleoplasm	GO:0005518,collagen binding;GO:0004197,cysteine-type endopeptidase activity;GO:0001968,fibronectin binding;GO:0043394,proteoglycan binding	GO:0045453,bone resorption;GO:0030574,collagen catabolic process;GO:0006955,immune response;GO:0061037,negative regulation of cartilage development;GO:0051603,proteolysis involved in cellular protein catabolic process;GO:0006590,thyroid hormone generation	bta:513038,path:bta04142,Lysosome;bta:513038,path:bta04210,Apoptosis;bta:513038,path:bta04620,Toll-like receptor signaling pathway;bta:513038,path:bta04380,Osteoclast differentiation;bta:513038,path:bta05323,Rheumatoid arthritis
A0A8B9XCM3_BOSMU	A0A8B9XCM3	SULF1	Extracellular sulfatase	113044	113122	140749	29598.3	30685.9	29575.2	122305	29953.1	122305	29953.1	2.02971	-2.02970586650785	0.244905	0.000561	-1	GO:0009986,cell surface;GO:0005783,endoplasmic reticulum;GO:0005615,extracellular space;GO:0005794,Golgi apparatus;GO:0005795,Golgi stack;GO:0045121,membrane raft;GO:0005886,plasma membrane	GO:0004065,arylsulfatase activity;GO:0005509,calcium ion binding;GO:0008449,N-acetylglucosamine-6-sulfatase activity;GO:0005539,glycosaminoglycan binding	GO:0060348,bone development;GO:0001502,cartilage condensation;GO:0051216,cartilage development;GO:0007155,cell adhesion;GO:0002063,chondrocyte development;GO:0048706,embryonic skeletal system development;GO:0014846,esophagus smooth muscle contraction;GO:0035860,glial cell-derived neurotrophic factor receptor signaling pathway;GO:0030201,heparan sulfate proteoglycan metabolic process;GO:0060384,in…
A0A8B9WKX2_BOSMU	A0A8B9WKX2;A0A8B9WLT9;A0A8B9WTA2;A0A8B9WTT9;A0A8C0A6E8	CRYBG1	Crystallin beta-gamma domain containing 1	14869.3	13869.1	7016.71	41444.7	51643.2	52870.7	11918.4	48652.9	11918.4	48652.9	2.02934	2.02933944468087	4.08218	0.001108	1		GO:0030246,carbohydrate binding
A0A8B9WLS7_BOSMU	A0A8B9WLS7;A0A8B9WT13	DKK3	Dickkopf WNT signaling pathway inhibitor 3	6320.69	6445.21	6955.29	1853.55	1281	0	6573.73	1611.85	6573.73	1567.27	2.02799	-2.02799265104315	0.245196	4.4e-05	-1	GO:0005576,extracellular region;GO:0005615,extracellular space	GO:0039706,co-receptor binding;GO:0048019,receptor antagonist activity	GO:0030178,negative regulation of Wnt signaling pathway;GO:0090090,negative regulation of canonical Wnt signaling pathway
A0A8B9YRS7_BOSMU	A0A8B9YRS7	PCDH1	Protocadherin 1	34755.5	16045.3	27533.1	111890	103558	103647	26111.3	106365	26111.3	106365	2.02628	2.02627705398465	4.07352	0.000194	1	GO:0016021,integral component of membrane;GO:0005886,plasma membrane;GO:0030054,cell junction;GO:0005887,integral component of plasma membrane;GO:0005730,nucleolus;GO:0005654,nucleoplasm	GO:0005509,calcium ion binding	GO:0007156,homophilic cell adhesion via plasma membrane adhesion molecules;GO:0007155,cell adhesion
A0A8B9YVK0_BOSMU	A0A8B9YVK0;A0A8C0AEP4	—	Small monomeric GTPase	13131.3	8926.52	15412.7	2786.34	3921.44	2496.95	12490.2	3068.24	12490.2	3068.24	2.02531	-2.02531210990657	0.245652	0.008431	-1	GO:0005770,late endosome;GO:0042470,melanosome;GO:0016020,membrane;GO:0030141,secretory granule	GO:0003925,G protein activity;GO:0005525,GTP binding	GO:0032402,melanosome transport;GO:0045921,positive regulation of exocytosis
A0A8B9X3G5_BOSMU	A0A8B9X3G5	SLC45A2	Solute carrier family 45 member 2	19415.4	17997.3	7560.94	64035.3	55980.2	62868.8	14991.2	60961.5	14991.2	60961.5	2.02378	2.02377980881212	4.06648	0.000519	1	GO:0005739,mitochondrion;GO:0005777,peroxisome;GO:0005886,plasma membrane	GO:0008111,alpha-methylacyl-CoA racemase activity	GO:0008206,bile acid metabolic process
A0A8B9YYG5_BOSMU	A0A8B9YYG5	SMTN	Smoothelin	3.05217e+06	2.09976e+06	1.36147e+06	5.79799e+06	9537301	11149984	2.17113e+06	8.82842e+06	2.17113e+06	8.82842e+06	2.02371	2.02370778717484	4.06628	0.015957	1	GO:0031941,filamentous actin;GO:0005815,microtubule organizing center		GO:0030036,actin cytoskeleton organization
A0A8B9XTU0_BOSMU	A0A8B9XTU0	—	Uncharacterized protein	43269.3	28078.5	59070.8	9452.98	11245.2	11384.9	43472.9	10694.3	43472.9	10694.3	2.02326	-2.02326391472078	0.246001	0.021681	-1	GO:0005615,extracellular space	GO:0004867,serine-type endopeptidase inhibitor activity;GO:0004866,endopeptidase inhibitor activity;GO:0002020,protease binding
A0A8B9WYP4_BOSMU	A0A8B9WYP4;A0A8C0A873	MTHFR	Methylenetetrahydrofolate reductase	9319.45	10399.8	19337.2	2509.06	4214.89	2906.31	13018.8	3210.09	13018.8	3210.09	2.01991	-2.0199132631057	0.246573	0.038032	-1	GO:0005829,cytosol	GO:0071949,FAD binding;GO:0004489,methylenetetrahydrofolate reductase (NAD(P)H) activity;GO:0106312,methylenetetrahydrofolate reductase NADH activity;GO:0106313,methylenetetrahydrofolate reductase NADPH activity;GO:0050660,flavin adenine dinucleotide binding;GO:0072341,modified amino acid binding;GO:0044877,protein-containing complex binding	GO:0009086,methionine biosynthetic process;GO:0035999,tetrahydrofolate interconversion;GO:0006555,methionine metabolic process;GO:0070828,heterochromatin organization;GO:0050667,homocysteine metabolic process;GO:0001843,neural tube closure;GO:0031060,regulation of histone methylation	bta:497032,path:bta00670,One carbon pool by folate;bta:497032,path:bta01523,Antifolate resistance
A0A8B9YML0_BOSMU	A0A8B9YML0	PSMB10	Proteasome subunit beta	94043.3	90134.1	134336	26725.2	23979.7	27987.7	106171	26230.9	106171	26230.9	2.01705	-2.01705496454194	0.247062	0.004869	-1	GO:0005737,cytoplasm;GO:0005634,nucleus;GO:0005839,proteasome core complex;GO:0019774,proteasome core complex, beta-subunit complex;GO:1990111,spermatoproteasome complex	GO:0004298,threonine-type endopeptidase activity	GO:0002376,immune system process;GO:0010498,proteasomal protein catabolic process;GO:0000902,cell morphogenesis;GO:0051603,proteolysis involved in cellular protein catabolic process;GO:0042098,T cell proliferation	bta:282328,path:bta03050,Proteasome
A0A8B9WPS7_BOSMU	A0A8B9WPS7	STARD10	StAR related lipid transfer domain containing 10	26977.5	38962.7	33302.9	126761	147075	126126	33081.1	133321	33081.1	133321	2.01083	2.01082530262006	4.03013	0.000201	1	GO:0005829,cytosol;GO:0046581,intercellular canaliculus;GO:0016020,membrane;GO:0005902,microvillus	GO:0008289,lipid binding
A0A8B9XX37_BOSMU	A0A8B9XX37	FBLN2	Fibulin 2	807934	778945	865027	237802	220159	150657	817302	202873	817302	202873	2.0103	-2.01029710720182	0.248222	7.5e-05	-1	GO:0062023,collagen-containing extracellular matrix;GO:0005576,extracellular region	GO:0005509,calcium ion binding;GO:0050840,extracellular matrix binding	GO:0030198,extracellular matrix organization;GO:0010811,positive regulation of cell-substrate adhesion
A0A8B9XX84_BOSMU	A0A8B9XX84	SLC7A6	Solute carrier family 7 member 6	2030.59	1778.38	1948.42	6709.4	7133.7	9297.63	1919.13	7713.58	1919.13	7713.58	2.00695	2.00694713550735	4.01931	0.001973	1	GO:0016021,integral component of membrane;GO:0043231,intracellular membrane-bounded organelle;GO:0005886,plasma membrane	GO:0015174,basic amino acid transmembrane transporter activity;GO:0015179,L-amino acid transmembrane transporter activity;GO:0022857,transmembrane transporter activity	GO:0015822,ornithine transport
A0A8B9Y9M8_BOSMU	A0A8B9Y9M8;A0A8B9YEF2	—	Claudin	3846.51	0	0	15961.2	12525.7	20871.4	4095.08	16452.8	3846.51	16452.8	2.00637	2.00636732905407	4.01769	0.008122	1	GO:0016327,apicolateral plasma membrane;GO:0016323,basolateral plasma membrane;GO:0005923,bicellular tight junction;GO:0016021,integral component of membrane;GO:0016328,lateral plasma membrane;GO:0005886,plasma membrane	GO:0005198,structural molecule activity	GO:0070830,bicellular tight junction assembly;GO:0007155,cell adhesion	bta:512975,path:bta04514,Cell adhesion molecules (CAMs);bta:512975,path:bta04530,Tight junction;bta:512975,path:bta04670,Leukocyte transendothelial migration;bta:512975,path:bta05160,Hepatitis C
A0A8B9Y2H6_BOSMU	A0A8B9Y2H6	DBN1	Drebrin 1	213528	275423	252995	78947	71763	33988.6	247315	61566.2	247315	61566.2	2.00614	-2.00614162259548	0.248938	0.001244	-1	GO:0015629,actin cytoskeleton;GO:0030425,dendrite;GO:0005921,gap junction;GO:0098978,glutamatergic synapse;GO:0030426,growth cone;GO:0099524,postsynaptic cytosol;GO:0014069,postsynaptic density;GO:0045211,postsynaptic membrane	GO:0046872,metal ion binding;GO:0003779,actin binding	GO:0007015,actin filament organization;GO:0010643,cell communication by chemical coupling;GO:0010644,cell communication by electrical coupling;GO:0051220,cytoplasmic sequestering of protein;GO:0001701,in utero embryonic development;GO:0032507,maintenance of protein location in cell;GO:0061351,neural precursor cell proliferation;GO:0061003,positive regulation of dendritic spine morphogenesis;GO:19…
A0A8C0AII1_BOSMU	A0A8C0AII1	FLNC	Filamin C	2.99941e+06	3.21863e+06	5864078	1.13075e+06	1.00346e+06	876623	4.02737e+06	1.00361e+06	4.02737e+06	1.00361e+06	2.00464	-2.0046356051838	0.249198	0.030661	-1	GO:0005829,cytosol;GO:0043232,intracellular non-membrane-bounded organelle;GO:0042383,sarcolemma	GO:0051015,actin filament binding;GO:0030506,ankyrin binding	GO:0030036,actin cytoskeleton organization;GO:0055001,muscle cell development
A0A8B9W7K8_BOSMU	A0A8B9W7K8;A0A8B9W7Q3;A0A8B9W889;A0A8B9WC98;A0A8B9WEE0	MET	Hepatocyte growth factor receptor	1190.22	503.908	2964.58	6665.88	5592.36	6432.79	1552.9	6230.34	1552.9	6230.34	2.00434	2.00434354107683	4.01206	0.004313	1	GO:0009925,basal plasma membrane;GO:0005887,integral component of plasma membrane;GO:0043235,receptor complex;GO:0016021,integral component of membrane	GO:0005524,ATP binding;GO:0005008,hepatocyte growth factor-activated receptor activity;GO:0004712,protein serine/threonine/tyrosine kinase activity;GO:0017154,semaphorin receptor activity;GO:0004714,transmembrane receptor protein tyrosine kinase activity;GO:0042802,identical protein binding;GO:0019903,protein phosphatase binding	GO:0016477,cell migration;GO:0001889,liver development;GO:0007399,nervous system development;GO:0030182,neuron differentiation;GO:0031016,pancreas development;GO:0006909,phagocytosis;GO:0050918,positive chemotaxis;GO:2001028,positive regulation of endothelial cell chemotaxis;GO:0033674,positive regulation of kinase activity;GO:0051897,positive regulation of protein kinase B signaling;GO:0071526,s…	bta:280855,path:bta04014,Ras signaling pathway;bta:280855,path:bta04015,Rap1 signaling pathway;bta:280855,path:bta04010,MAPK signaling pathway;bta:280855,path:bta04151,PI3K-Akt signaling pathway;bta:280855,path:bta04510,Focal adhesion;bta:280855,path:bta04520,Adherens junction;bta:280855,path:bta04360,Axon guidance;bta:280855,path:bta05200,Pathways in cancer;bta:280855,path:bta05202,Transcription…
A0A8C0A6W0_BOSMU	A0A8C0A6W0	FRRS1	Ferric chelate reductase 1	2941.8	2923.52	1688.05	13940	9508.98	6835.68	2517.79	10094.9	2517.79	10094.9	2.0034	2.00339535161052	4.00943	0.023038	1	GO:0016021,integral component of membrane	GO:0046872,metal ion binding;GO:0016491,oxidoreductase activity
A0A8B9Y7V2_BOSMU	A0A8B9Y7V2	RAB11FIP1	RAB11 family interacting protein 1	5756.09	5403.45	2292.96	19513.5	18307.1	16079	4484.17	17966.5	4484.17	17966.5	2.0024	2.00240080987068	4.00666	0.000828	1	GO:0005829,cytosol;GO:0005768,endosome;GO:0043231,intracellular membrane-bounded organelle;GO:0016020,membrane	GO:0031267,small GTPase binding	GO:0070164,negative regulation of adiponectin secretion;GO:0015031,protein transport;GO:0045055,regulated exocytosis;GO:0065008,regulation of biological quality	bta:518839,path:bta04144,Endocytosis
A0A8B9YVX8_BOSMU	A0A8B9YVX8	MYH10	Myosin heavy chain 10	275028	307053	523588	90137.1	97067	88853.5	368556	92019.2	368556	92019.2	2.00188	-2.00187672368803	0.249675	0.024003	-1	GO:0005938,cell cortex;GO:0032154,cleavage furrow;GO:0005829,cytosol;GO:0030027,lamellipodium;GO:0030496,midbody;GO:0016460,myosin II complex;GO:0097513,myosin II filament;GO:0005844,polysome;GO:0001725,stress fiber;GO:0016459,myosin complex	GO:0051015,actin filament binding;GO:0043531,ADP binding;GO:0005524,ATP binding;GO:0005516,calmodulin binding;GO:0000146,microfilament motor activity;GO:0048027,mRNA 5'-UTR binding;GO:0035613,RNA stem-loop binding;GO:0003774,cytoskeletal motor activity	GO:0030048,actin filament-based movement;GO:0031032,actomyosin structure organization;GO:0007155,cell adhesion;GO:0000281,mitotic cytokinesis;GO:0050714,positive regulation of protein secretion;GO:0008360,regulation of cell shape	bta:317655,path:bta04530,Tight junction;bta:317655,path:bta05132,Salmonella infection
A0A8B9YJK2_BOSMU	A0A8B9YJK2	BAG3	BCL2 associated athanogene 3	151091	156515	175434	41547	52377.7	26714.6	161013	40213.1	161013	40213.1	2.00144	-2.00144341686967	0.24975	0.000323	-1	GO:0101031,chaperone complex;GO:0005737,cytoplasm;GO:0005829,cytosol;GO:0016020,membrane;GO:0005634,nucleus;GO:0005886,plasma membrane;GO:0030018,Z disc	GO:0000774,adenyl-nucleotide exchange factor activity;GO:0051087,chaperone binding;GO:0044877,protein-containing complex binding	GO:0034605,cellular response to heat;GO:0071260,cellular response to mechanical stimulus;GO:0034620,cellular response to unfolded protein;GO:0097192,extrinsic apoptotic signaling pathway in absence of ligand;GO:0008625,extrinsic apoptotic signaling pathway via death domain receptors;GO:0046716,muscle cell cellular homeostasis;GO:0010664,negative regulation of striated muscle cell apoptotic proces…
A0A8B9XS50_BOSMU	A0A8B9XS50	GLUL	Glutamine synthetase	42903.6	29354	43162.1	161720	139713	160503	38473.3	153978	38473.3	153978	2.0008	2.00079903174129	4.00222	0.000168	1	GO:0005737,cytoplasm;GO:0005829,cytosol;GO:0005783,endoplasmic reticulum;GO:0005739,mitochondrion;GO:0005886,plasma membrane	GO:0005524,ATP binding;GO:0004356,glutamate-ammonia ligase activity;GO:0046872,metal ion binding;GO:0019706,protein-cysteine S-palmitoyltransferase activity	GO:0001525,angiogenesis;GO:0006542,glutamine biosynthetic process;GO:0018345,protein palmitoylation;GO:0010594,regulation of endothelial cell migration;GO:1903670,regulation of sprouting angiogenesis	bta:281199,path:bta00630,Glyoxylate and dicarboxylate metabolism;bta:281199,path:bta00910,Nitrogen metabolism;bta:281199,path:bta00250,Alanine, aspartate and glutamate metabolism;bta:281199,path:bta00220,Arginine biosynthesis;bta:281199,path:bta04217,Necroptosis;bta:281199,path:bta04724,Glutamatergic synapse;bta:281199,path:bta04727,GABAergic synapse
A0A8B9WMW2_BOSMU	A0A8B9WMW2	S100A13	S100 calcium binding protein A13	30951.3	41377.9	44152.5	8750.39	4177.75	16208.4	38827.3	9712.17	38827.3	9712.17	1.9992	-1.99920385205405	0.250138	0.005473	-1	GO:0005829,cytosol;GO:0005615,extracellular space;GO:0048471,perinuclear region of cytoplasm	GO:0005509,calcium ion binding;GO:0048306,calcium-dependent protein binding;GO:0005507,copper ion binding;GO:0008289,lipid binding;GO:0050786,RAGE receptor binding	GO:0043303,mast cell degranulation;GO:0008284,positive regulation of cell population proliferation;GO:0001819,positive regulation of cytokine production;GO:0043123,positive regulation of I-kappaB kinase/NF-kappaB signaling;GO:0032730,positive regulation of interleukin-1 alpha production;GO:0015031,protein transport
A0A8B9XDZ9_BOSMU	A0A8B9XDZ9;A0A8C0ABA2	FBXO21	F-box protein 21	11053.8	9517.49	6067.74	32344.8	35131.1	38938	8879.69	35471.3	8879.69	35471.3	1.99807	1.99807271537149	3.99466	0.000386	1		GO:0003677,DNA binding
A0A8C0AJX1_BOSMU	A0A8C0AJX1	TNFRSF21	TNF receptor superfamily member 21	4183.33	3758.9	3418.53	11209.8	16453.9	17606	3786.92	15089.9	3786.92	15089.9	1.99449	1.9944863170965	3.98474	0.004662	1	GO:0030424,axon;GO:0005887,integral component of plasma membrane		GO:0002250,adaptive immune response;GO:0001783,B cell apoptotic process;GO:0071356,cellular response to tumor necrosis factor;GO:0006959,humoral immune response;GO:0042552,myelination;GO:0030889,negative regulation of B cell proliferation;GO:0032693,negative regulation of interleukin-10 production;GO:0032696,negative regulation of interleukin-13 production;GO:0032714,negative regulation of interl…	bta:537922,path:bta04060,Cytokine-cytokine receptor interaction
A0A8B9WBP2_BOSMU	A0A8B9WBP2	ADAMTSL1	ADAMTS like 1	19824.4	21128.2	7953.07	59096.6	65844.8	69933.8	16301.9	64958.4	16301.9	64958.4	1.99448	1.99447726569765	3.98472	0.000753	1	GO:0005576,extracellular region;GO:0031012,extracellular matrix		GO:0030198,extracellular matrix organization
A0A8B9WGS4_BOSMU	A0A8B9WGS4	CBR1	Carbonyl reductase (NADPH)	64397.5	70707.7	88489.6	21001.5	17844.6	17293.9	74531.6	18713.3	74531.6	18713.3	1.99379	-1.9937867268228	0.251079	0.001576	-1	GO:0005829,cytosol;GO:0005654,nucleoplasm	GO:0004090,carbonyl reductase (NADPH) activity;GO:0070402,NADPH binding;GO:0016491,oxidoreductase activity	GO:0050890,cognition	bta:516036,path:bta00590,Arachidonic acid metabolism;bta:516036,path:bta00980,Metabolism of xenobiotics by cytochrome P450
A0A8B9Y3A0_BOSMU	A0A8B9Y3A0;A0A8B9Y3H4	PLEKHA4	Pleckstrin homology domain containing A4	3323.94	4177.49	4113.81	513.072	1517.59	888.851	3871.75	973.171	3871.75	973.171	1.99222	-1.99221892632911	0.251352	0.001953	-1	GO:0031234,extrinsic component of cytoplasmic side of plasma membrane	GO:0043325,phosphatidylinositol-3,4-bisphosphate binding;GO:0080025,phosphatidylinositol-3,5-bisphosphate binding;GO:0032266,phosphatidylinositol-3-phosphate binding;GO:0005546,phosphatidylinositol-4,5-bisphosphate binding	GO:0090263,positive regulation of canonical Wnt signaling pathway;GO:2000096,positive regulation of Wnt signaling pathway, planar cell polarity pathway
A0A8B9YNW4_BOSMU	A0A8B9YNW4	PPP1R3F	Protein phosphatase 1 regulatory subunit 3F	3678.24	0	0	18698.7	13817.2	19047.3	4320.29	17187.8	3678.24	17187.8	1.99218	1.99218108359563	3.97838	0.002141	1	GO:0016021,integral component of membrane;GO:0000164,protein phosphatase type 1 complex	GO:2001069,glycogen binding;GO:0008157,protein phosphatase 1 binding	GO:2000465,regulation of glycogen (starch) synthase activity;GO:0005979,regulation of glycogen biosynthetic process	bta:513859,path:bta04910,Insulin signaling pathway
A0A8B9XDR6_BOSMU	A0A8B9XDR6;A0A8B9XFG4;A0A8B9XKL2	NCF2	Neutrophil cytosolic factor 2	34855.3	34260.8	60255.1	13607.1	11610.7	7401.04	43123.7	10872.9	43123.7	10872.9	1.98774	-1.98774313963972	0.252133	0.021178	-1	GO:0005829,cytosol;GO:0043020,NADPH oxidase complex;GO:0001669,acrosomal vesicle	GO:0016176,superoxide-generating NADPH oxidase activator activity;GO:0008022,protein C-terminus binding;GO:0031267,small GTPase binding;GO:0016175,superoxide-generating NAD(P)H oxidase activity	GO:0006909,phagocytosis;GO:0045730,respiratory burst;GO:0042554,superoxide anion generation	bta:281346,path:bta04145,Phagosome;bta:281346,path:bta04670,Leukocyte transendothelial migration;bta:281346,path:bta04380,Osteoclast differentiation;bta:281346,path:bta05418,Fluid shear stress and atherosclerosis;bta:281346,path:bta05140,Leishmaniasis
A0A8B9W4K3_BOSMU	A0A8B9W4K3	DNAJB9	DnaJ heat shock protein family (Hsp40) member B9	4232.29	0	7769.03	10924.4	19626.1	25981.2	4777.64	18843.9	6000.66	18843.9	1.97972	1.9797239301798	3.94418	0.038867	1	GO:0005783,endoplasmic reticulum	GO:0051787,misfolded protein binding	GO:0030433,ubiquitin-dependent ERAD pathway
A0A8B9YJQ8_BOSMU	A0A8B9YJQ8;A0A8C0AJY4	CMC2	COX assembly mitochondrial protein	2956.91	954.091	707.152	6923.94	6965.64	4313.86	1539.38	6067.81	1539.38	6067.81	1.97882	1.97882273616065	3.94171	0.016025	1	GO:0005739,mitochondrion
A0A8B9W1F3_BOSMU	A0A8B9W1F3	PLS1	Plastin 1	62820.9	55543.5	88368.8	291208	250614	271662	68911	271161	68911	271161	1.97634	1.97634457076762	3.93495	0.000193	1	GO:0005884,actin filament;GO:0032432,actin filament bundle;GO:0005903,brush border;GO:0005737,cytoplasm;GO:0032420,stereocilium;GO:1990357,terminal web	GO:0051015,actin filament binding;GO:0005509,calcium ion binding	GO:0051017,actin filament bundle assembly;GO:0051639,actin filament network formation;GO:0060088,auditory receptor cell stereocilium organization;GO:0001951,intestinal D-glucose absorption;GO:0040018,positive regulation of multicellular organism growth;GO:1903078,positive regulation of protein localization to plasma membrane;GO:0032532,regulation of microvillus length;GO:1902896,terminal web asse…
A0A8B9XRA3_BOSMU	A0A8B9XRA3	H1-1	H1.1 linker histone, cluster member	49282.6	50530.5	36590	12145.7	8832.35	13700.4	45467.7	11559.5	45467.7	11559.5	1.97577	-1.97576543806712	0.254235	0.001925	-1	GO:0000786,nucleosome;GO:0005634,nucleus;GO:0005694,chromosome;GO:0005737,cytoplasm;GO:0000785,chromatin;GO:0000792,heterochromatin;GO:0000791,euchromatin;GO:0035327,transcriptionally active chromatin;GO:0005730,nucleolus;GO:0005654,nucleoplasm	GO:0003690,double-stranded DNA binding;GO:0031492,nucleosomal DNA binding;GO:0003682,chromatin binding;GO:0003677,DNA binding	GO:0030261,chromosome condensation;GO:0045910,negative regulation of DNA recombination;GO:0006334,nucleosome assembly;GO:0016584,nucleosome positioning;GO:0007283,spermatogenesis;GO:0043486,histone exchange;GO:0051321,meiotic cell cycle;GO:2000737,negative regulation of stem cell differentiation;GO:0044030,regulation of DNA methylation;GO:0098532,histone H3-K27 trimethylation;GO:0080182,histone H…
A0A8B9WDN6_BOSMU	A0A8B9WDN6	SCIN	Scinderin	408256	465329	806599	133468	153431	140542	560061	142480	560061	142480	1.97482	-1.97482375330517	0.254401	0.028463	-1	GO:0005938,cell cortex;GO:0030054,cell junction;GO:0042995,cell projection;GO:0005737,cytoplasm;GO:0002102,podosome;GO:0015629,actin cytoskeleton;GO:0005886,plasma membrane	GO:0003779,actin binding;GO:0051015,actin filament binding;GO:0005509,calcium ion binding;GO:0005546,phosphatidylinositol-4,5-bisphosphate binding;GO:0001786,phosphatidylserine binding	GO:0051693,actin filament capping;GO:0051014,actin filament severing;GO:0045010,actin nucleation;GO:0017156,calcium-ion regulated exocytosis;GO:0008285,negative regulation of cell population proliferation;GO:0043065,positive regulation of apoptotic process;GO:0045654,positive regulation of megakaryocyte differentiation;GO:0051047,positive regulation of secretion;GO:0032330,regulation of chondrocy…	bta:281478,path:bta04810,Regulation of actin cytoskeleton;bta:281478,path:bta04666,Fc gamma R-mediated phagocytosis;bta:281478,path:bta05203,Viral carcinogenesis
A0A8B9WU04_BOSMU	A0A8B9WU04;A0A8B9WWG8	NCF4	Neutrophil cytosolic factor 4	40979.3	50089.1	87536.6	15089.2	17363.1	13098.6	59535	15183.6	59535	15183.6	1.97122	-1.97122153076699	0.255037	0.03616	-1	GO:0005737,cytoplasm;GO:0005829,cytosol;GO:0010008,endosome membrane;GO:0043020,NADPH oxidase complex	GO:0032266,phosphatidylinositol-3-phosphate binding;GO:0016176,superoxide-generating NADPH oxidase activator activity;GO:0035091,phosphatidylinositol binding	GO:0006909,phagocytosis;GO:0045730,respiratory burst;GO:0042554,superoxide anion generation
A0A8B9WU33_BOSMU	A0A8B9WU33	—	Uncharacterized protein	127840	84942.1	23343.1	268206	268498	388192	78708.5	308299	78708.5	308299	1.96974	1.9697366054793	3.91697	0.010201	1	GO:0016021,integral component of membrane	GO:0005125,cytokine activity	GO:0006955,immune response
A0A8B9XF17_BOSMU	A0A8B9XF17;A0A8C0A9Y3	PROSER1	Proline and serine rich 1	1.04945	351.262	0	2746.16	2418.53	3068.95	702.104	2744.55	176.156	2744.55	1.96681	1.9668110257551	3.90903	0.022783	1
A0A8B9WW18_BOSMU	A0A8B9WW18	SLC12A2	Solute carrier family 12 member 2	107996	112700	162535	32854.7	32368.7	32999.7	127744	32741	127744	32741	1.96408	-1.9640777295634	0.256303	0.005527	-1	GO:0016324,apical plasma membrane;GO:0009925,basal plasma membrane;GO:0030659,cytoplasmic vesicle membrane;GO:0016021,integral component of membrane;GO:0016328,lateral plasma membrane;GO:0043005,neuron projection;GO:0043025,neuronal cell body;GO:0005886,plasma membrane	GO:0008519,ammonium transmembrane transporter activity;GO:0051087,chaperone binding;GO:0051879,Hsp90 protein binding;GO:0015379,potassium;GO:0019901,protein kinase binding;GO:0008511,sodium;GO:0015377,cation	GO:0015696,ammonium transport;GO:0006884,cell volume homeostasis;GO:1990869,cellular response to chemokine;GO:0055064,chloride ion homeostasis;GO:1902476,chloride transmembrane transport;GO:0055075,potassium ion homeostasis;GO:1990573,potassium ion import across plasma membrane;GO:0055078,sodium ion homeostasis;GO:0035725,sodium ion transmembrane transport;GO:0010818,T cell chemotaxis;GO:0070634,…
A0A8B9XSQ8_BOSMU	A0A8B9XSQ8;A0A8B9XTE2	SAMD9	Sterile alpha motif domain containing 9	9071.61	17745.7	15658.4	3769.11	3312.82	3814.62	14158.6	3632.18	14158.6	3632.18	1.96277	-1.96276679974856	0.256536	0.01587	-1
A0A8B9WRW4_BOSMU	A0A8B9WRW4	FBP2	Fructose-bisphosphatase	2649.14	0	0	17538.8	14374	17801.3	4256.07	16571.3	2649.14	16571.3	1.9611	1.96109615751723	3.89358	0.003696	1	GO:0030054,cell junction;GO:0005737,cytoplasm;GO:0005829,cytosol;GO:0005634,nucleus;GO:0005886,plasma membrane;GO:0030018,Z disc	GO:0042132,fructose 1,6-bisphosphate 1-phosphatase activity;GO:0042802,identical protein binding;GO:0046872,metal ion binding	GO:0030388,fructose 1,6-bisphosphate metabolic process;GO:0006002,fructose 6-phosphate metabolic process;GO:0006000,fructose metabolic process;GO:0006094,gluconeogenesis;GO:0005986,sucrose biosynthetic process;GO:0005975,carbohydrate metabolic process	bta:514066,path:bta00010,Glycolysis / Gluconeogenesis;bta:514066,path:bta00030,Pentose phosphate pathway;bta:514066,path:bta00051,Fructose and mannose metabolism;bta:514066,path:bta04152,AMPK signaling pathway;bta:514066,path:bta04910,Insulin signaling pathway;bta:514066,path:bta04922,Glucagon signaling pathway
A0A8B9WRK3_BOSMU	A0A8B9WRK3	OXTR	Oxytocin receptor	13597.4	20592.6	27690.6	0	0	5205.98	20626.9	5300.07	20626.9	5205.98	1.96044	-1.96044044274429	0.25695	0.021447	-1	GO:0005887,integral component of plasma membrane	GO:0004930,G protein-coupled receptor activity;GO:0004990,oxytocin receptor activity;GO:0042277,peptide binding;GO:0005000,vasopressin receptor activity	GO:0007565,female pregnancy;GO:0007186,G protein-coupled receptor signaling pathway;GO:0060137,maternal process involved in parturition;GO:0045777,positive regulation of blood pressure;GO:0120162,positive regulation of cold-induced thermogenesis;GO:0045907,positive regulation of vasoconstriction;GO:0001992,regulation of systemic arterial blood pressure by vasopressin	bta:281371,path:bta04020,Calcium signaling pathway;bta:281371,path:bta04024,cAMP signaling pathway;bta:281371,path:bta04080,Neuroactive ligand-receptor interaction;bta:281371,path:bta04921,Oxytocin signaling pathway
A0A8B9WL03_BOSMU	A0A8B9WL03	SLC43A1	Solute carrier family 43 member 1	14232.9	14754.3	7153.69	50262.9	38216.8	52098	12047	46859.2	12047	46859.2	1.95966	1.95966222720103	3.88971	0.00223	1	GO:0016021,integral component of membrane	GO:0015179,L-amino acid transmembrane transporter activity;GO:0015175,neutral amino acid transmembrane transporter activity	GO:0060358,negative regulation of leucine import;GO:0015804,neutral amino acid transport
A0A8B9YLK9_BOSMU	A0A8B9YLK9	BCAM	Basal cell adhesion molecule (Lutheran blood group)	172749	181105	138421	660878	589105	664353	164092	638112	164092	638112	1.95931	1.95930648975966	3.88875	6.9e-05	1	GO:0009986,cell surface;GO:0016021,integral component of membrane;GO:0005886,plasma membrane	GO:0043236,laminin binding;GO:0005055,laminin receptor activity;GO:0008022,protein C-terminus binding	GO:0007160,cell-matrix adhesion
A0A8B9WVD3_BOSMU	A0A8B9WVD3	—	Placenta-expressed transcript 1 protein	269837	236509	36407.8	773695	672643	658940	180918	701760	180918	701760	1.95564	1.95564051617782	3.87888	0.003061	1	GO:0016324,apical plasma membrane;GO:0009897,external side of plasma membrane;GO:0016021,integral component of membrane		GO:0030154,cell differentiation;GO:0001953,negative regulation of cell-matrix adhesion;GO:0030335,positive regulation of cell migration;GO:0035313,wound healing, spreading of epidermal cells
A0A8B9YRW9_BOSMU	A0A8B9YRW9	IRF6	Interferon regulatory factor 6	2789.21	1956.1	1500.21	9109.19	7357.13	7675.74	2081.84	8047.35	2081.84	8047.35	1.95066	1.95065541114204	3.8655	0.00082	1	GO:0005737,cytoplasm;GO:0005634,nucleus;GO:0030054,cell junction;GO:0005829,cytosol;GO:0005654,nucleoplasm	GO:0003677,DNA binding;GO:0003700,DNA-binding transcription factor activity;GO:0000981,DNA-binding transcription factor activity, RNA polymerase II-specific;GO:0000978,RNA polymerase II cis-regulatory region sequence-specific DNA binding;GO:0000976,transcription cis-regulatory region binding;GO:0001228,DNA-binding transcription activator activity, RNA polymerase II-specific	GO:0002376,immune system process;GO:0060644,mammary gland epithelial cell differentiation;GO:0008285,negative regulation of cell population proliferation;GO:0045893,positive regulation of transcription, DNA-templated;GO:0006357,regulation of transcription by RNA polymerase II;GO:0048468,cell development;GO:1904888,cranial skeletal system development;GO:0030216,keratinocyte differentiation;GO:0043…
A0A8B9XEY8_BOSMU	A0A8B9XEY8	SGCD	Sarcoglycan delta	16322.9	18861.6	35197.8	6737.65	5897.44	5578.72	23460.8	6071.27	23460.8	6071.27	1.95018	-1.95017967320697	0.258784	0.042587	-1	GO:0005856,cytoskeleton;GO:0016021,integral component of membrane;GO:0016012,sarcoglycan complex;GO:0042383,sarcolemma;GO:0016529,sarcoplasmic reticulum		GO:0055074,calcium ion homeostasis;GO:0019722,calcium-mediated signaling;GO:0086003,cardiac muscle cell contraction;GO:0055013,cardiac muscle cell development;GO:0048738,cardiac muscle tissue development;GO:0060977,coronary vasculature morphogenesis;GO:0060047,heart contraction;GO:0031503,protein-containing complex localization	bta:517059,path:bta05410,Hypertrophic cardiomyopathy (HCM);bta:517059,path:bta05412,Arrhythmogenic right ventricular cardiomyopathy (ARVC);bta:517059,path:bta05414,Dilated cardiomyopathy (DCM);bta:517059,path:bta05416,Viral myocarditis
A0A8B9Y667_BOSMU	A0A8B9Y667	—	Ig-like domain-containing protein	70153.4	94430.6	78553.2	17904.8	25042.5	20024.7	81045.8	20990.7	81045.8	20990.7	1.94899	-1.94898713752079	0.258998	0.00127	-1	GO:0042613,MHC class II protein complex;GO:0016021,integral component of membrane;GO:0009897,external side of plasma membrane;GO:0005615,extracellular space;GO:0071556,integral component of lumenal side of endoplasmic reticulum membrane;GO:0030670,phagocytic vesicle membrane;GO:0009986,cell surface;GO:0031902,late endosome membrane;GO:0005765,lysosomal membrane	GO:0023026,MHC class II protein complex binding	GO:0002250,adaptive immune response;GO:0019886,antigen processing and presentation of exogenous peptide antigen via MHC class II;GO:0002503,peptide antigen assembly with MHC class II protein complex;GO:0050870,positive regulation of T cell activation;GO:0002504,antigen processing and presentation of peptide or polysaccharide antigen via MHC class II;GO:0002476,antigen processing and presentation …	bta:100848815,path:bta04514,Cell adhesion molecules (CAMs);bta:100848815,path:bta04145,Phagosome;bta:100848815,path:bta04640,Hematopoietic cell lineage;bta:100848815,path:bta04612,Antigen processing and presentation;bta:100848815,path:bta04658,Th1 and Th2 cell differentiation;bta:100848815,path:bta04659,Th17 cell differentiation;bta:100848815,path:bta04672,Intestinal immune network for IgA produc…
A0A8B9X9E7_BOSMU	A0A8B9X9E7	SFRP1	Secreted frizzled-related protein 1	21163.7	28191.2	42620	9753.65	7520.26	6604.59	30658.3	7959.5	30658.3	7959.5	1.94553	-1.94552656829376	0.25962	0.023685	-1	GO:0009986,cell surface;GO:0062023,collagen-containing extracellular matrix;GO:0005829,cytosol;GO:0005615,extracellular space;GO:0005886,plasma membrane	GO:0004197,cysteine-type endopeptidase activity;GO:0005109,frizzled binding;GO:0008201,heparin binding;GO:0042802,identical protein binding;GO:0017147,Wnt-protein binding	GO:0030036,actin cytoskeleton organization;GO:0060346,bone trabecula formation;GO:0060070,canonical Wnt signaling pathway;GO:0071773,cellular response to BMP stimulus;GO:0071392,cellular response to estradiol stimulus;GO:0071391,cellular response to estrogen stimulus;GO:0044344,cellular response to fibroblast growth factor stimulus;GO:0071504,cellular response to heparin;GO:0071456,cellular respo…	bta:282068,path:bta04310,Wnt signaling pathway
A0A8B9WDC5_BOSMU	A0A8B9WDC5	FETUB	Fetuin B	23512.4	15411.6	62320.4	139499	119129	131144	33748.1	129924	33748.1	129924	1.94479	1.94478799560233	3.84981	0.003545	1	GO:0005576,extracellular region;GO:0005615,extracellular space	GO:0004869,cysteine-type endopeptidase inhibitor activity;GO:0004866,endopeptidase inhibitor activity;GO:0008191,metalloendopeptidase inhibitor activity	GO:0007339,binding of sperm to zona pellucida;GO:0010951,negative regulation of endopeptidase activity;GO:0007338,single fertilization
A0A8B9Y9V8_BOSMU	A0A8B9Y9V8;A0A8C0AGK7;A0A8C0AHH5	C2	Complement C2	20923.3	25341.6	25109.2	6178.91	6081.76	6368.57	23791.3	6209.74	23791.3	6209.74	1.93783	-1.93783406823225	0.261008	0.000257	-1	GO:0005576,extracellular region	GO:0046872,metal ion binding;GO:0004252,serine-type endopeptidase activity	GO:0006958,complement activation, classical pathway;GO:0045087,innate immune response;GO:2000427,positive regulation of apoptotic cell clearance	bta:515440,path:bta04610,Complement and coagulation cascades;bta:515440,path:bta05322,Systemic lupus erythematosus;bta:515440,path:bta05133,Pertussis;bta:515440,path:bta05150,Staphylococcus aureus infection
A0A8B9Y5D4_BOSMU	A0A8B9Y5D4;A0A8B9Y6B8;A0A8B9Y7Y1;A0A8B9Y933;A0A8B9YA57;A0A8B9YA96;A0A8B9YAF1;A0A8B9YE28;A0A8B9YE72;A0A8B9YFE2;A0A8C0AGT1	—	SERPIN domain-containing protein	11111.1	9882.9	13009.6	2682.02	4141.49	2071.07	11334.5	2964.86	11334.5	2964.86	1.93469	-1.93468688671795	0.261578	0.001587	-1	GO:0005615,extracellular space	GO:0004867,serine-type endopeptidase inhibitor activity	GO:0010951,negative regulation of endopeptidase activity
A0A8B9YAI7_BOSMU	A0A8B9YAI7	DOCK2	Dedicator of cytokinesis 2	21804.7	20342.5	35136.1	7846.03	8469.86	3928.63	25761.1	6748.17	25761.1	6748.17	1.93263	-1.93262561788109	0.261952	0.018035	-1	GO:0005737,cytoplasm;GO:0016021,integral component of membrane	GO:0005085,guanyl-nucleotide exchange factor activity;GO:0042608,T cell receptor binding	GO:0030036,actin cytoskeleton organization;GO:0007264,small GTPase mediated signal transduction;GO:0046633,alpha-beta T cell proliferation;GO:0006935,chemotaxis;GO:0001768,establishment of T cell polarity;GO:0001771,immunological synapse formation;GO:0044351,macropinocytosis;GO:0001766,membrane raft polarization;GO:0002277,myeloid dendritic cell activation involved in immune response;GO:0045060,n…
A0A8B9XYA5_BOSMU	A0A8B9XYA5;A0A8C0AE51	FBLN5	Fibulin-5	248473	389754	532531	116864	85727.1	104222	390253	102271	390253	102271	1.93201	-1.93201441724014	0.262063	0.025105	-1	GO:0062023,collagen-containing extracellular matrix;GO:0005615,extracellular space	GO:0005509,calcium ion binding;GO:0005178,integrin binding;GO:0042803,protein homodimerization activity;GO:0008022,protein C-terminus binding	GO:0007155,cell adhesion;GO:0048251,elastic fiber assembly;GO:0046903,secretion
A0A8B9YQU1_BOSMU	A0A8B9YQU1	SFXN3	Sidoreflexin	251994	273546	348402	79772.6	83869.2	65904.8	291314	76515.5	291314	76515.5	1.92875	-1.92874806101071	0.262657	0.001943	-1	GO:0031305,integral component of mitochondrial inner membrane;GO:0005739,mitochondrion;GO:0016021,integral component of membrane;GO:0031966,mitochondrial membrane	GO:0022889,serine transmembrane transporter activity;GO:0022857,transmembrane transporter activity;GO:0015075,ion transmembrane transporter activity	GO:1990542,mitochondrial transmembrane transport;GO:0006730,one-carbon metabolic process;GO:0140300,serine import into mitochondrion;GO:0006865,amino acid transport
A0A8B9WP12_BOSMU	A0A8B9WP12;A0A8B9WTX7	PALM	Paralemmin	15035	14260.9	24463	2533.66	5514.61	6087.11	17919.7	4711.79	17919.7	4711.79	1.92719	-1.92719446486756	0.26294	0.01881	-1	GO:0005737,cytoplasm;GO:0031527,filopodium membrane;GO:0044309,neuron spine;GO:0005654,nucleoplasm;GO:0005886,plasma membrane;GO:0014069,postsynaptic density	GO:0031750,D3 dopamine receptor binding	GO:0007193,adenylate cyclase-inhibiting G protein-coupled receptor signaling pathway;GO:0071257,cellular response to electrical stimulus;GO:0007010,cytoskeleton organization;GO:0007194,negative regulation of adenylate cyclase activity;GO:0060160,negative regulation of dopamine receptor signaling pathway;GO:0051491,positive regulation of filopodium assembly;GO:0072659,protein localization to plasm…
A0A8B9WBG8_BOSMU	A0A8B9WBG8;A0A8C0A3A6	EPB41L4B	Erythrocyte membrane protein band 4.1 like 4B	1590.78	822.724	1099.02	4291.94	4347.37	4698.55	1170.84	4445.95	1170.84	4445.95	1.92495	1.92494510671502	3.79722	0.000222	1	GO:0045177,apical part of cell;GO:0005856,cytoskeleton;GO:0005829,cytosol;GO:0005886,plasma membrane	GO:0008092,cytoskeletal protein binding	GO:0031032,actomyosin structure organization;GO:0045785,positive regulation of cell adhesion;GO:0010628,positive regulation of gene expression;GO:0051549,positive regulation of keratinocyte migration;GO:0042060,wound healing
A0A8B9YJL8_BOSMU	A0A8B9YJL8;A0A8B9YNT2;A0A8B9YTQ6	SLCO2B1	Solute carrier organic anion transporter family member	8598.44	5808	784.135	16331.4	18630.8	22664.7	5063.53	19208.9	5063.53	19208.9	1.92356	1.9235633846585	3.79359	0.008594	1	GO:0005887,integral component of plasma membrane;GO:0016021,integral component of membrane;GO:0005886,plasma membrane	GO:0015125,bile acid transmembrane transporter activity;GO:0015347,sodium-independent organic anion transmembrane transporter activity	GO:0015721,bile acid and bile salt transport;GO:0043252,sodium-independent organic anion transport;GO:0006811,ion transport;GO:0055085,transmembrane transport
A0A8B9XQ25_BOSMU	A0A8B9XQ25;A0A8B9XQ79	—	Uncharacterized protein	42230.5	49075.9	73794.8	15749.4	15728.4	12257	55033.7	14578.3	55033.7	14578.3	1.9165	-1.91649658983453	0.264897	0.013812	-1	GO:0016021,integral component of membrane;GO:0005887,integral component of plasma membrane	GO:0004888,transmembrane signaling receptor activity	GO:0007166,cell surface receptor signaling pathway;GO:0050776,regulation of immune response	bta:282227,path:bta04145,Phagosome;bta:282227,path:bta04640,Hematopoietic cell lineage;bta:282227,path:bta04666,Fc gamma R-mediated phagocytosis;bta:282227,path:bta04380,Osteoclast differentiation;bta:282227,path:bta05202,Transcriptional misregulation in cancer;bta:282227,path:bta05221,Acute myeloid leukemia;bta:282227,path:bta05322,Systemic lupus erythematosus;bta:282227,path:bta05150,Staphyloco…
A0A8B9X3B8_BOSMU	A0A8B9X3B8	—	DH domain-containing protein	49792.8	38588	38027	11341.1	10796.1	11352.3	42135.9	11163.2	42135.9	11163.2	1.9163	-1.91630053818947	0.264933	0.001278	-1	GO:0005737,cytoplasm;GO:0019898,extrinsic component of membrane;GO:0005886,plasma membrane	GO:0005085,guanyl-nucleotide exchange factor activity	GO:0035023,regulation of Rho protein signal transduction;GO:0007411,axon guidance
A0A8B9WLN4_BOSMU	A0A8B9WLN4;A0A8C0A4S9;A0A8C0A5H8	VLDLR	Very low-density lipoprotein receptor	2486.79	1136.36	30.357	6000.19	3743.93	4044.76	1217.83	4596.29	1217.83	4596.29	1.91615	1.91615290938962	3.77415	0.028033	1	GO:0005905,clathrin-coated pit;GO:0016021,integral component of membrane;GO:0034361,very-low-density lipoprotein particle;GO:0005886,plasma membrane;GO:0043235,receptor complex	GO:0005509,calcium ion binding;GO:0030229,very-low-density lipoprotein particle receptor activity;GO:0034185,apolipoprotein binding;GO:0048306,calcium-dependent protein binding;GO:0038025,reelin receptor activity;GO:0034189,very-low-density lipoprotein particle binding	GO:0008203,cholesterol metabolic process;GO:0006869,lipid transport;GO:0048813,dendrite morphogenesis;GO:0034436,glycoprotein transport;GO:1900006,positive regulation of dendrite development;GO:0045860,positive regulation of protein kinase activity;GO:0006898,receptor-mediated endocytosis;GO:0021517,ventral spinal cord development;GO:0034447,very-low-density lipoprotein particle clearance
A0A8B9X473_BOSMU	A0A8B9X473	TUBB2A	Tubulin beta chain	103216	134556	127889	40929.8	30657.1	25398.9	121887	32328.6	121887	32328.6	1.91466	-1.91466237038964	0.265234	0.001062	-1	GO:0005737,cytoplasm;GO:0005874,microtubule;GO:0015630,microtubule cytoskeleton	GO:0005525,GTP binding;GO:0003924,GTPase activity;GO:0046982,protein heterodimerization activity;GO:0005200,structural constituent of cytoskeleton	GO:0000226,microtubule cytoskeleton organization;GO:0007017,microtubule-based process;GO:0000278,mitotic cell cycle;GO:0007399,nervous system development;GO:1902669,positive regulation of axon guidance;GO:0001764,neuron migration	bta:281555,path:bta04145,Phagosome;bta:281555,path:bta04540,Gap junction
A0A8B9Y6E4_BOSMU	A0A8B9Y6E4	CYP2S1	Cytochrome P450	13568.7	6880.53	10109.2	48658.9	27887.8	38654.1	10186.1	38400.3	10186.1	38400.3	1.91451	1.91451286107544	3.76986	0.011007	1	GO:0005737,cytoplasm;GO:0005789,endoplasmic reticulum membrane;GO:0043231,intracellular membrane-bounded organelle	GO:0008392,arachidonic acid epoxygenase activity;GO:0070330,aromatase activity;GO:0020037,heme binding;GO:0016836,hydro-lyase activity;GO:0005506,iron ion binding;GO:0016712,oxidoreductase activity, acting on paired donors, with incorporation or reduction of molecular oxygen, reduced flavin or flavoprotein as one donor, and incorporation of one atom of oxygen;GO:0008395,steroid hydroxylase activi…	GO:0019373,epoxygenase P450 pathway;GO:0006082,organic acid metabolic process;GO:0006693,prostaglandin metabolic process;GO:0042573,retinoic acid metabolic process;GO:0006805,xenobiotic metabolic process	bta:514971,path:bta00830,Retinol metabolism;bta:514971,path:bta00980,Metabolism of xenobiotics by cytochrome P450
A0A8B9XRZ5_BOSMU	A0A8B9XRZ5;A0A8B9XVG8	COL14A1	Collagen type XIV alpha 1 chain	212906	321843	506554	113997	90851.1	71415.2	347101	92087.6	347101	92087.6	1.91428	-1.91427622969682	0.265305	0.042167	-1	GO:0005581,collagen trimer;GO:0062023,collagen-containing extracellular matrix;GO:0005615,extracellular space;GO:0005614,interstitial matrix;GO:0005576,extracellular region
A0A8B9WYX8_BOSMU	A0A8B9WYX8	CNTNAP1	Contactin associated protein 1	15679.3	22974.6	29879	5496.38	7716.98	5038.32	22844.3	6083.9	22844.3	6083.9	1.90877	-1.90876731929655	0.26632	0.016029	-1	GO:0016021,integral component of membrane;GO:0033010,paranodal junction;GO:0033270,paranode region of axon		GO:0007409,axonogenesis;GO:0022010,central nervous system myelination;GO:0007010,cytoskeleton organization;GO:0007005,mitochondrion organization;GO:0022011,myelination in peripheral nervous system;GO:0098529,neuromuscular junction development, skeletal muscle fiber;GO:0050885,neuromuscular process controlling balance;GO:0050884,neuromuscular process controlling posture;GO:0019227,neuronal action …
A0A8B9YLI6_BOSMU	A0A8B9YLI6	PPP1R3D	Protein phosphatase 1 regulatory subunit	33109.7	27106.6	45591.2	8426.32	10075.9	9741.18	35269.2	9414.48	35269.2	9414.48	1.90546	-1.90545582772155	0.266932	0.009112	-1	GO:0000164,protein phosphatase type 1 complex	GO:2001069,glycogen binding;GO:0008157,protein phosphatase 1 binding	GO:0005977,glycogen metabolic process;GO:0005979,regulation of glycogen biosynthetic process	bta:782160,path:bta04910,Insulin signaling pathway;bta:782160,path:bta04931,Insulin resistance
A0A8B9YBX0_BOSMU	A0A8B9YBX0	ITPK1	Inositol-tetrakisphosphate 1-kinase	21977.3	23794.1	13633.1	69647.4	69800.8	82953.7	19801.5	74134	19801.5	74134	1.90452	1.90452494558341	3.74386	0.000552	1	GO:0016324,apical plasma membrane	GO:0005524,ATP binding;GO:0016787,hydrolase activity;GO:0047325,inositol tetrakisphosphate 1-kinase activity;GO:0000825,inositol tetrakisphosphate 6-kinase activity;GO:0052726,inositol-1,3,4-trisphosphate 5-kinase activity;GO:0052725,inositol-1,3,4-trisphosphate 6-kinase activity;GO:0016853,isomerase activity;GO:0000287,magnesium ion binding	GO:0052746,inositol phosphorylation;GO:0032957,inositol trisphosphate metabolic process;GO:0070266,necroptotic process;GO:0021915,neural tube development	bta:518488,path:bta00562,Inositol phosphate metabolism;bta:518488,path:bta04070,Phosphatidylinositol signaling system
A0A8B9YRX6_BOSMU	A0A8B9YRX6	MYO1F	Myosin IF	16536.2	12316	26583.3	5738.34	4428.75	4711.74	18478.5	4959.61	18478.5	4959.61	1.89755	-1.89754879852709	0.268399	0.033511	-1	GO:0015629,actin cytoskeleton;GO:0005737,cytoplasm;GO:0005829,cytosol;GO:0005902,microvillus;GO:0016459,myosin complex;GO:0005886,plasma membrane;GO:0031982,vesicle	GO:0051015,actin filament binding;GO:0005524,ATP binding;GO:0000146,microfilament motor activity	GO:0007015,actin filament organization;GO:0030050,vesicle transport along actin filament
A0A8B9XZR6_BOSMU	A0A8B9XZR6	—	Peptidase A1 domain-containing protein	665029	606268	187555	1.84211e+06	1.80757e+06	1.7809e+06	486284	1.81019e+06	486284	1.81019e+06	1.89627	1.89627068612454	3.7225	0.000942	1		GO:0004190,aspartic-type endopeptidase activity
A0A8B9WJH6_BOSMU	A0A8B9WJH6;A0A8B9WL95;A0A8B9WRC4;A0A8C0A5B2	—	Choline kinase beta	31453.4	29527.8	38252.5	8698.59	9472.42	8498.01	33077.9	8889.67	33077.9	8889.67	1.89566	-1.89566334018526	0.26875	0.000814	-1	GO:0005737,cytoplasm	GO:0016301,kinase activity;GO:0004103,choline kinase activity;GO:0004305,ethanolamine kinase activity	GO:0046474,glycerophospholipid biosynthetic process;GO:0006657,CDP-choline pathway;GO:0007517,muscle organ development;GO:0006656,phosphatidylcholine biosynthetic process;GO:0006646,phosphatidylethanolamine biosynthetic process	bta:536213,path:bta00564,Glycerophospholipid metabolism;bta:536213,path:bta05231,Choline metabolism in cancer
A0A8B9Y0X4_BOSMU	A0A8B9Y0X4;A0A8C0AFE0	—	SEA domain-containing protein	40828.4	29289.6	12506.7	97678	113179	96264.6	27541.6	102374	27541.6	102374	1.89417	1.89416663359567	3.71707	0.001609	1	GO:0016324,apical plasma membrane;GO:0005737,cytoplasm;GO:0016021,integral component of membrane;GO:0005634,nucleus
A0A8C0AGX9_BOSMU	A0A8C0AGX9	LLGL2	LLGL scribble cell polarity complex component 2	54500.5	52496.3	26238.2	161525	153915	178387	44411.7	164609	44411.7	164609	1.89003	1.8900302647653	3.70643	0.000494	1	GO:0030864,cortical actin cytoskeleton;GO:0005737,cytoplasm;GO:0005829,cytosol;GO:0043231,intracellular membrane-bounded organelle;GO:0005886,plasma membrane	GO:0005096,GTPase activator activity;GO:0045159,myosin II binding;GO:0030165,PDZ domain binding	GO:0030866,cortical actin cytoskeleton organization;GO:0051294,establishment of spindle orientation;GO:0006887,exocytosis;GO:0015820,leucine transport;GO:0032878,regulation of establishment or maintenance of cell polarity;GO:0008593,regulation of Notch signaling pathway;GO:0050708,regulation of protein secretion
A0A8B9Y6Q9_BOSMU	A0A8B9Y6Q9;A0A8B9Y6T2	EIF4EBP1	Eukaryotic translation initiation factor 4E binding protein 1	25362.4	21812.9	16870.5	7679.56	6974.63	2667.96	21348.6	5774.05	21348.6	5774.05	1.88649	-1.88648618325096	0.270465	0.005938	-1	GO:0005737,cytoplasm;GO:0005829,cytosol	GO:0008190,eukaryotic initiation factor 4E binding;GO:0030371,translation repressor activity	GO:0000082,G1/S transition of mitotic cell cycle;GO:0045947,negative regulation of translational initiation;GO:0045931,positive regulation of mitotic cell cycle;GO:0031929,TOR signaling	bta:509613,path:bta03013,RNA transport;bta:509613,path:bta04012,ErbB signaling pathway;bta:509613,path:bta04066,HIF-1 signaling pathway;bta:509613,path:bta04151,PI3K-Akt signaling pathway;bta:509613,path:bta04152,AMPK signaling pathway;bta:509613,path:bta04150,mTOR signaling pathway;bta:509613,path:bta04218,Cellular senescence;bta:509613,path:bta04910,Insulin signaling pathway;bta:509613,path:bta…
A0A8C0AAJ0_BOSMU	A0A8C0AAJ0	P3H1	Procollagen-proline 3-dioxygenase	164651	177508	176494	47068.6	50981.1	42270.5	172884	46773.4	172884	46773.4	1.88605	-1.88604885101338	0.270547	1.3e-05	-1	GO:0005783,endoplasmic reticulum	GO:0005506,iron ion binding;GO:0031418,L-ascorbic acid binding;GO:0019797,procollagen-proline 3-dioxygenase activity	GO:0060348,bone development;GO:0032963,collagen metabolic process;GO:1901874,negative regulation of post-translational protein modification;GO:0006457,protein folding;GO:0050821,protein stabilization;GO:0050708,regulation of protein secretion
A0A8C0A3R6_BOSMU	A0A8C0A3R6	GLIPR2	GLI pathogenesis related 2	433688	501251	788025	184830	116363	164991	574322	155394	574322	155394	1.88593	-1.88592620845748	0.27057	0.019252	-1	GO:0005576,extracellular region;GO:0000139,Golgi membrane;GO:0005615,extracellular space	GO:0042803,protein homodimerization activity	GO:0010634,positive regulation of epithelial cell migration;GO:0010718,positive regulation of epithelial to mesenchymal transition;GO:0070374,positive regulation of ERK1 and ERK2 cascade
A0A8B9YQ04_BOSMU	A0A8B9YQ04;A0A8B9YQW3;A0A8B9YXR1	CARD9	Caspase recruitment domain family member 9	8789.1	8484.9	12725.5	4976.7	1333.47	1807.27	9999.82	2705.81	9999.82	2705.81	1.88584	-1.88584089804547	0.270586	0.014916	-1	GO:0032449,CBM complex;GO:0005737,cytoplasm	GO:0050700,CARD domain binding;GO:0042803,protein homodimerization activity;GO:0043621,protein self-association	GO:0061760,antifungal innate immune response;GO:0050830,defense response to Gram-positive bacterium;GO:0051607,defense response to virus;GO:0048874,host-mediated regulation of intestinal microbiota composition;GO:0016064,immunoglobulin mediated immune response;GO:0002446,neutrophil mediated immunity;GO:0032722,positive regulation of chemokine production;GO:0043280,positive regulation of cysteine-…
A0A8B9YA23_BOSMU	A0A8B9YA23;A0A8B9YB34;A0A8B9YDR6	RFFL	Ring finger and FYVE like domain containing E3 ubiquitin protein ligase	4924.28	2577.94	1195.76	9023.98	12783	10337.6	2899.33	10714.8	2899.33	10714.8	1.88582	1.88581993350577	3.69563	0.007243	1	GO:0005737,cytoplasm;GO:0005886,plasma membrane	GO:0046872,metal ion binding;GO:0061630,ubiquitin protein ligase activity	GO:0006915,apoptotic process;GO:2001271,negative regulation of cysteine-type endopeptidase activity involved in execution phase of apoptosis;GO:1902042,negative regulation of extrinsic apoptotic signaling pathway via death domain receptors;GO:0043161,proteasome-mediated ubiquitin-dependent protein catabolic process;GO:0070936,protein K48-linked ubiquitination
A0A8B9W6L2_BOSMU	A0A8B9W6L2	PLIN2	Perilipin	34115.9	34290.1	7532.03	88931.5	89518.2	101733	25312.7	93394.1	25312.7	93394.1	1.88347	1.8834706743552	3.68962	0.002273	1	GO:0005811,lipid droplet;GO:0016020,membrane;GO:0005829,cytosol;GO:0005634,nucleus;GO:0005886,plasma membrane		GO:0019915,lipid storage;GO:0015909,long-chain fatty acid transport;GO:0010890,positive regulation of sequestering of triglyceride	bta:280981,path:bta03320,PPAR signaling pathway
A0A8B9YY61_BOSMU	A0A8B9YY61	—	Uncharacterized protein	103503	100857	193164	64334.8	36788.4	6680.97	132508	35934.7	132508	35934.7	1.88263	-1.88262943399164	0.271189	0.049279	-1	GO:0071748,monomeric IgA immunoglobulin complex;GO:0071756,pentameric IgM immunoglobulin complex;GO:0071752,secretory dimeric IgA immunoglobulin complex	GO:0019862,IgA binding;GO:0034987,immunoglobulin receptor binding;GO:0042834,peptidoglycan binding;GO:0031210,phosphatidylcholine binding;GO:0042803,protein homodimerization activity;GO:0030674,protein-macromolecule adaptor activity;GO:0003697,single-stranded DNA binding	GO:0002250,adaptive immune response;GO:0019731,antibacterial humoral response;GO:0003094,glomerular filtration;GO:0006959,humoral immune response;GO:0045087,innate immune response;GO:0060267,positive regulation of respiratory burst;GO:0065003,protein-containing complex assembly
A0A8B9WW12_BOSMU	A0A8B9WW12	ARID3A	AT-rich interaction domain 3A	16975	12000.5	10027.1	51658.5	47563.5	44402.1	13000.9	47874.7	13000.9	47874.7	1.88066	1.88065653394932	3.68243	0.000292	1	GO:0005829,cytosol;GO:0045121,membrane raft;GO:0005654,nucleoplasm;GO:0005634,nucleus	GO:0003682,chromatin binding;GO:0003677,DNA binding;GO:0042802,identical protein binding;GO:0003712,transcription coregulator activity	GO:0045944,positive regulation of transcription by RNA polymerase II;GO:0006357,regulation of transcription by RNA polymerase II
A0A8B9WHB2_BOSMU	A0A8B9WHB2	FN1	Fibronectin	5.2868e+06	5.13278e+06	7564335	1742946	1.65722e+06	1.49411e+06	5994638	1.63142e+06	5994638	1.63142e+06	1.87754	-1.87754196221946	0.272147	0.005236	-1	GO:0062023,collagen-containing extracellular matrix;GO:0005576,extracellular region;GO:0005615,extracellular space;GO:0016324,apical plasma membrane;GO:0005604,basement membrane;GO:0005793,endoplasmic reticulum-Golgi intermediate compartment;GO:0070062,extracellular exosome;GO:0005577,fibrinogen complex	GO:0097718,disordered domain specific binding;GO:0008201,heparin binding;GO:0005178,integrin binding;GO:0043394,proteoglycan binding;GO:0005102,signaling receptor binding;GO:0051087,chaperone binding;GO:0042802,identical protein binding;GO:0016504,peptidase activator activity;GO:0002020,protease binding;GO:0008022,protein C-terminus binding	GO:0006953,acute-phase response;GO:0001525,angiogenesis;GO:0072378,blood coagulation, fibrin clot formation;GO:0007160,cell-matrix adhesion;GO:0007044,cell-substrate junction assembly;GO:0007507,heart development;GO:0007399,nervous system development;GO:0070527,platelet aggregation;GO:0008360,regulation of cell shape;GO:0007155,cell adhesion;GO:0051702,biological process involved in interaction w…
A0A8B9YWV0_BOSMU	A0A8B9YWV0	—	Uncharacterized protein	146778	109678	72761.5	386306	373319	447407	109739	402344	109739	402344	1.87435	1.87435120556668	3.66637	0.000727	1		GO:0005198,structural molecule activity
A0A8B9X357_BOSMU	A0A8B9X357	SPTLC3	Serine palmitoyltransferase long chain base subunit 3	2719.71	1274.93	0	8378.11	7826.31	6338.03	2050.72	7514.15	1997.32	7514.15	1.87348	1.8734825018428	3.66416	0.001797	1	GO:0017059,serine C-palmitoyltransferase complex	GO:0003824,catalytic activity;GO:0030170,pyridoxal phosphate binding;GO:0004758,serine C-palmitoyltransferase activity	GO:0009058,biosynthetic process;GO:0046513,ceramide biosynthetic process;GO:0046512,sphingosine biosynthetic process	bta:100336940,path:bta00600,Sphingolipid metabolism;bta:100336940,path:bta04071,Sphingolipid signaling pathway
A0A8B9WPU9_BOSMU	A0A8B9WPU9	—	Uncharacterized protein	46113.9	42523.1	7852.94	127296	111672	113804	32163.3	117590	32163.3	117590	1.87028	1.8702826439309	3.65604	0.002891	1	GO:0016021,integral component of membrane	GO:0005125,cytokine activity	GO:0006955,immune response
A0A8B9WET4_BOSMU	A0A8B9WET4;A0A8B9WJK4	SLCO2A1	Solute carrier organic anion transporter family member	12557.6	956.466	11725.9	33842.4	30372.1	27916.6	8413.33	30710.4	8413.33	30710.4	1.86798	1.86797828026815	3.65021	0.005611	1	GO:0005887,integral component of plasma membrane	GO:0015132,prostaglandin transmembrane transporter activity;GO:0015347,sodium-independent organic anion transmembrane transporter activity	GO:0015732,prostaglandin transport;GO:0043252,sodium-independent organic anion transport
A0A8B9XAJ7_BOSMU	A0A8B9XAJ7;A0A8C0AB98	FUT11	Alpha-(1,3)-fucosyltransferase	2449.49	4025.64	2633.55	387.249	1172.02	937.929	3036.23	832.399	3036.23	832.399	1.86693	-1.86693104702131	0.274156	0.015963	-1	GO:0032580,Golgi cisterna membrane;GO:0000139,Golgi membrane;GO:0016021,integral component of membrane	GO:0046920,alpha-(1->3)-fucosyltransferase activity	GO:0036065,fucosylation;GO:0006486,protein glycosylation
A0A8B9X434_BOSMU	A0A8B9X434;A0A8B9X4Q7;A0A8B9X5V5;A0A8B9XB85	—	Taperin	4587.93	4559.07	3522.89	14801.8	13928.7	17448.8	4223.3	15393.1	4223.3	15393.1	1.86584	1.86584281873781	3.64481	0.000558	1	GO:0120044,stereocilium base	GO:0019902,phosphatase binding	GO:0060088,auditory receptor cell stereocilium organization;GO:0007605,sensory perception of sound;GO:0120045,stereocilium maintenance
A0A8B9WE14_BOSMU	A0A8B9WE14	—	Myosin_tail_1 domain-containing protein	58195.3	49597.9	32474.9	170585	166547	171588	46756	169573	46756	169573	1.85868	1.85868406299716	3.62677	9.1e-05	1	GO:0016459,myosin complex			bta:533725,path:bta04530,Tight junction
A0A8B9WWA9_BOSMU	A0A8B9WWA9;A0A8B9X0R9	CSDC2	Cold shock domain containing C2	50421.4	43454.7	76597.9	11525.7	22229.2	13282.8	56824.7	15679.2	56824.7	15679.2	1.85766	-1.85766237504673	0.275923	0.017924	-1	GO:0005737,cytoplasm;GO:0031090,organelle membrane	GO:0003730,mRNA 3'-UTR binding	GO:0043488,regulation of mRNA stability
A0A8B9WCS9_BOSMU	A0A8B9WCS9	C1QC	Complement C1q C chain	13621.2	16524	22086.2	4199.49	5402.61	4847.95	17410.5	4816.68	17410.5	4816.68	1.85385	-1.85384531175927	0.276654	0.007375	-1	GO:0062167,complement component C1q complex;GO:0098794,postsynapse		GO:0006958,complement activation, classical pathway;GO:0030853,negative regulation of granulocyte differentiation;GO:0045650,negative regulation of macrophage differentiation;GO:0098883,synapse pruning	bta:509968,path:bta04610,Complement and coagulation cascades;bta:509968,path:bta05322,Systemic lupus erythematosus;bta:509968,path:bta05020,Prion diseases;bta:509968,path:bta05133,Pertussis;bta:509968,path:bta05150,Staphylococcus aureus infection;bta:509968,path:bta05142,Chagas disease (American trypanosomiasis)
A0A8B9W7N3_BOSMU	A0A8B9W7N3;A0A8C0A2I3	PNKD	PNKD metallo-beta-lactamase domain containing	5237.06	5845.73	7161.74	2464.28	1274.41	1323.05	6081.51	1687.25	6081.51	1687.25	1.84976	-1.84975749124973	0.277439	0.003089	-1	GO:0016020,membrane;GO:0005739,mitochondrion;GO:0016021,integral component of membrane	GO:0016787,hydrolase activity;GO:0004416,hydroxyacylglutathione hydrolase activity;GO:0046872,metal ion binding	GO:0019243,methylglyoxal catabolic process to D-lactate via S-lactoyl-glutathione;GO:0046929,negative regulation of neurotransmitter secretion;GO:0050884,neuromuscular process controlling posture;GO:0042053,regulation of dopamine metabolic process;GO:0032225,regulation of synaptic transmission, dopaminergic
A0A8B9XJD0_BOSMU	A0A8B9XJD0;A0A8B9XLE8	CDH1	Cadherin-1	99703.3	107422	38117.7	320245	291867	271217	81747.7	294443	81747.7	294443	1.84874	1.84873689944815	3.60185	0.00124	1	GO:0005912,adherens junction;GO:0030054,cell junction;GO:0005911,cell-cell junction;GO:0005768,endosome;GO:0005794,Golgi apparatus;GO:0016021,integral component of membrane;GO:0005886,plasma membrane;GO:0043296,apical junction complex;GO:0016342,catenin complex;GO:0005737,cytoplasm;GO:0016600,flotillin complex;GO:0030864,cortical actin cytoskeleton;GO:0009898,cytoplasmic side of plasma membrane;G…	GO:0005509,calcium ion binding;GO:0045296,cadherin binding;GO:0030506,ankyrin binding;GO:0008013,beta-catenin binding;GO:0050839,cell adhesion molecule binding;GO:0045295,gamma-catenin binding;GO:0032794,GTPase activating protein binding;GO:0042802,identical protein binding	GO:0007156,homophilic cell adhesion via plasma membrane adhesion molecules;GO:0010468,regulation of gene expression;GO:0098742,cell-cell adhesion via plasma-membrane adhesion molecules;GO:0007416,synapse assembly;GO:0034332,adherens junction organization;GO:0071681,cellular response to indole-3-methanol;GO:0071285,cellular response to lithium ion;GO:0030336,negative regulation of cell migration;G…	bta:282637,path:bta04015,Rap1 signaling pathway;bta:282637,path:bta04390,Hippo signaling pathway;bta:282637,path:bta04371,Apelin signaling pathway;bta:282637,path:bta04514,Cell adhesion molecules (CAMs);bta:282637,path:bta04520,Adherens junction;bta:282637,path:bta05200,Pathways in cancer;bta:282637,path:bta05226,Gastric cancer;bta:282637,path:bta05216,Thyroid cancer;bta:282637,path:bta05218,Mela…
A0A8B9WJC3_BOSMU	A0A8B9WJC3	GSDMD	Gasdermin D	152434	163394	211743	48254.2	49884.9	48585.9	175857	48908.3	175857	48908.3	1.84625	-1.84624653703477	0.278115	0.002234	-1	GO:0005615,extracellular space;GO:0072559,NLRP3 inflammasome complex;GO:0005654,nucleoplasm;GO:0005886,plasma membrane	GO:1901612,cardiolipin binding;GO:0070300,phosphatidic acid binding;GO:0005546,phosphatidylinositol-4,5-bisphosphate binding;GO:0070273,phosphatidylinositol-4-phosphate binding;GO:0001786,phosphatidylserine binding	GO:0031668,cellular response to extracellular stimulus;GO:0042742,defense response to bacterium;GO:0050829,defense response to Gram-negative bacterium;GO:0050830,defense response to Gram-positive bacterium;GO:0046931,pore complex assembly;GO:0035915,pore formation in membrane of other organism;GO:0032731,positive regulation of interleukin-1 beta production;GO:0051260,protein homooligomerization;G…	bta:513939,path:bta04621,NOD-like receptor signaling pathway;bta:513939,path:bta05132,Salmonella infection
A0A8C0AAR0_BOSMU	A0A8C0AAR0	PHGDH	D-3-phosphoglycerate dehydrogenase	311775	281090	190253	78751.9	76628.2	62513.3	261039	72631.1	261039	72631.1	1.84561	-1.84560862731586	0.278238	0.006913	-1		GO:0030060,L-malate dehydrogenase activity;GO:0051287,NAD binding;GO:0004617,phosphoglycerate dehydrogenase activity	GO:0006564,L-serine biosynthetic process;GO:0070314,G1 to G0 transition;GO:0009448,gamma-aminobutyric acid metabolic process;GO:0021782,glial cell development;GO:0006541,glutamine metabolic process;GO:0006544,glycine metabolic process;GO:0021915,neural tube development;GO:0031175,neuron projection development;GO:0010468,regulation of gene expression;GO:0021510,spinal cord development;GO:0019530,t…	bta:505103,path:bta00260,Glycine, serine and threonine metabolism;bta:505103,path:bta00270,Cysteine and methionine metabolism
A0A8B9WNE2_BOSMU	A0A8B9WNE2;A0A8C0A6P4	IFI35	Interferon induced protein 35	12211.3	17260.5	19127.6	5889.04	5679.04	1977.66	16199.8	4515.25	16199.8	4515.25	1.8431	-1.84310121358576	0.278722	0.008534	-1	GO:0005829,cytosol;GO:0005615,extracellular space;GO:0016020,membrane;GO:0005634,nucleus	GO:0042802,identical protein binding	GO:0045087,innate immune response;GO:0002281,macrophage activation involved in immune response;GO:0008285,negative regulation of cell population proliferation;GO:1901223,negative regulation of NIK/NF-kappaB signaling;GO:0050729,positive regulation of inflammatory response;GO:0045089,positive regulation of innate immune response;GO:1901224,positive regulation of NIK/NF-kappaB signaling;GO:0034145,…
A0A8B9YAA8_BOSMU	A0A8B9YAA8	SMIM1	Small integral membrane protein 1 (Vel blood group)	1113.27	0	1642.2	2649.18	5391.41	6032.77	1308.45	4691.12	1377.73	4691.12	1.84207	1.8420709049841	3.58524	0.032334	1	GO:0009986,cell surface;GO:0016021,integral component of membrane;GO:0005886,plasma membrane	GO:0042803,protein homodimerization activity
A0A8C0A3C0_BOSMU	A0A8C0A3C0	FSTL1	Follistatin like 1	12934.6	17043.3	16457.6	4772.48	5459.37	2778.75	15478.5	4336.87	15478.5	4336.87	1.83554	-1.83554322418349	0.280186	0.001817	-1	GO:0005576,extracellular region	GO:0005509,calcium ion binding;GO:0008201,heparin binding	GO:0030154,cell differentiation;GO:0045446,endothelial cell differentiation;GO:0043542,endothelial cell migration;GO:0043066,negative regulation of apoptotic process;GO:0030510,regulation of BMP signaling pathway;GO:0061484,hematopoietic stem cell homeostasis
A0A8B9XLM4_BOSMU	A0A8B9XLM4;A0A8B9XNX0	SERPINA5	Serpin family A member 5	214519	186316	136081	586135	570504	759161	178972	638600	178972	638600	1.83518	1.83517869135308	3.56816	0.002069	1	GO:0002080,acrosomal membrane;GO:0005615,extracellular space;GO:0031091,platelet alpha granule;GO:0031094,platelet dense tubular network;GO:0097181,protein C inhibitor-coagulation factor V complex;GO:0097182,protein C inhibitor-coagulation factor Xa complex;GO:0097183,protein C inhibitor-coagulation factor XI complex;GO:0036029,protein C inhibitor-KLK3 complex;GO:0036030,protein C inhibitor-plasm…	GO:0008201,heparin binding;GO:0031210,phosphatidylcholine binding;GO:0001972,retinoic acid binding;GO:0004867,serine-type endopeptidase inhibitor activity	GO:0006869,lipid transport;GO:0010951,negative regulation of endopeptidase activity;GO:0007338,single fertilization	bta:338050,path:bta04610,Complement and coagulation cascades
A0A8B9X5T9_BOSMU	A0A8B9X5T9	—	Stonin-1	20125.5	18303.7	24779.1	4283.41	8192.55	5289.79	21069.5	5921.92	21069.5	5921.92	1.83102	-1.83101915058963	0.281066	0.002562	-1	GO:0031252,cell leading edge;GO:0042995,cell projection;GO:0005905,clathrin-coated pit;GO:0030136,clathrin-coated vesicle;GO:0031410,cytoplasmic vesicle;GO:0008021,synaptic vesicle	GO:0035615,clathrin adaptor activity	GO:0048041,focal adhesion assembly;GO:0120181,focal adhesion disassembly;GO:0048008,platelet-derived growth factor receptor signaling pathway;GO:0030100,regulation of endocytosis;GO:0097178,ruffle assembly;GO:0006929,substrate-dependent cell migration;GO:0048488,synaptic vesicle endocytosis;GO:0016192,vesicle-mediated transport
A0A8B9WBD2_BOSMU	A0A8B9WBD2	CBR1	Carbonyl reductase (NADPH)	99105.9	57592.8	113727	32510.5	31998.4	11515	90141.9	25341.3	90141.9	25341.3	1.83071	-1.83070607519439	0.281127	0.023491	-1	GO:0005829,cytosol;GO:0005654,nucleoplasm	GO:0004090,carbonyl reductase (NADPH) activity;GO:0070402,NADPH binding;GO:0016491,oxidoreductase activity	GO:0050890,cognition	bta:516036,path:bta00590,Arachidonic acid metabolism;bta:516036,path:bta00980,Metabolism of xenobiotics by cytochrome P450
A0A8B9X1D3_BOSMU	A0A8B9X1D3	NAGLU	N-acetyl-alpha-glucosaminidase	52363.7	55162.2	96900.4	19726.1	21180	16615.7	68142.1	19174	68142.1	19174	1.8294	-1.82939805252941	0.281382	0.027648	-1	GO:0070062,extracellular exosome;GO:0005764,lysosome	GO:0016787,hydrolase activity	GO:1901135,carbohydrate derivative metabolic process;GO:0021680,cerebellar Purkinje cell layer development;GO:0060119,inner ear receptor cell development;GO:0045475,locomotor rhythm;GO:0007040,lysosome organization;GO:0042474,middle ear morphogenesis;GO:0046548,retinal rod cell development	bta:789125,path:bta00531,Glycosaminoglycan degradation;bta:789125,path:bta04142,Lysosome
A0A8B9XTX8_BOSMU	A0A8B9XTX8	MEAK7	MTOR associated protein, eak-7 homolog	46463.3	44985.1	64086.8	12201.9	9156.66	22407.5	51845.1	14588.7	51845.1	14588.7	1.82936	-1.82935703570438	0.28139	0.007061	-1			GO:0031929,TOR signaling
A0A8C0ABQ1_BOSMU	A0A8C0ABQ1	GRAMD2A	GRAM domain containing 2A	2522.06	2277.02	0	5975.32	8330.06	9443.17	2234.39	7916.18	2399.54	7916.18	1.82492	1.82492219391209	3.54288	0.005419	1	GO:0031234,extrinsic component of cytoplasmic side of plasma membrane;GO:0016021,integral component of membrane;GO:0031227,intrinsic component of endoplasmic reticulum membrane;GO:0044232,organelle membrane contact site	GO:0005546,phosphatidylinositol-4,5-bisphosphate binding	GO:0061817,endoplasmic reticulum-plasma membrane tethering;GO:2001256,regulation of store-operated calcium entry
A0A8B9Y3A2_BOSMU	A0A8B9Y3A2;A0A8B9Y9X1;A0A8B9YI00;A0A8B9YK66;A0A8C0ABD3;A0A8C0AC25	SLC41A2	Solute carrier family 41 member 2	0	2904.11	1730.1	10559.4	9888.7	9078.37	2785.84	9842.15	2317.11	9842.15	1.82086	1.82086189769859	3.53292	0.000606	1	GO:0016021,integral component of membrane;GO:0005886,plasma membrane	GO:0022890,inorganic cation transmembrane transporter activity;GO:0008324,cation transmembrane transporter activity	GO:0030001,metal ion transport
A0A8B9Y329_BOSMU	A0A8B9Y329	STS	Steroid sulfatase	221233	135362	43238.8	410674	497240	504364	133278	470760	133278	470760	1.82055	1.8205539633156	3.53217	0.004785	1	GO:0016021,integral component of membrane	GO:0008484,sulfuric ester hydrolase activity;GO:0004065,arylsulfatase activity
A0A8B9WF45_BOSMU	A0A8B9WF45;A0A8B9WKV1	SEMA7A	Semaphorin 7A (John Milton Hagen blood group)	4164.11	4207.96	5497.59	14987.8	15791.2	18188.1	4623.22	16322.4	4623.22	16322.4	1.81988	1.81988191539925	3.53052	0.000378	1	GO:0009897,external side of plasma membrane;GO:0005615,extracellular space;GO:0005887,integral component of plasma membrane;GO:0016020,membrane	GO:0045499,chemorepellent activity;GO:0005178,integrin binding;GO:0030215,semaphorin receptor binding	GO:0048675,axon extension;GO:0007411,axon guidance;GO:0007229,integrin-mediated signaling pathway;GO:0050919,negative chemotaxis;GO:0048843,negative regulation of axon extension involved in axon guidance;GO:0001755,neural crest cell migration;GO:0021988,olfactory lobe development;GO:0045773,positive regulation of axon extension;GO:0030335,positive regulation of cell migration;GO:0070374,positive …	bta:614707,path:bta04360,Axon guidance
A0A8B9Y892_BOSMU	A0A8B9Y892;A0A8B9YDD3	CD226	CD226 molecule	1795.66	0	0	8501.7	9777.61	9935.61	2664.74	9404.97	1795.66	9404.97	1.81943	1.81942825930136	3.52941	0.00103	1	GO:0009897,external side of plasma membrane		GO:0060369,positive regulation of Fc receptor mediated stimulatory signaling pathway;GO:0002891,positive regulation of immunoglobulin mediated immune response;GO:0032729,positive regulation of interferon-gamma production;GO:0033005,positive regulation of mast cell activation;GO:0002729,positive regulation of natural killer cell cytokine production;GO:0002860,positive regulation of natural killer …
A0A8B9XUD3_BOSMU	A0A8B9XUD3	—	Uncharacterized protein	2739.11	1868.65	464.642	4373.84	6761.94	6738.78	1690.8	5958.19	1690.8	5958.19	1.81717	1.81716807170091	3.52389	0.01447	1	GO:0005737,cytoplasm;GO:0005829,cytosol	GO:0005524,ATP binding;GO:0106310,protein serine kinase activity;GO:0004674,protein serine/threonine kinase activity;GO:0004712,protein serine/threonine/tyrosine kinase activity;GO:0019869,chloride channel inhibitor activity;GO:0019870,potassium channel inhibitor activity	GO:0035556,intracellular signal transduction;GO:0050801,ion homeostasis;GO:0010766,negative regulation of sodium ion transport;GO:1903288,positive regulation of potassium ion import across plasma membrane;GO:2000651,positive regulation of sodium ion transmembrane transporter activity;GO:0006468,protein phosphorylation
A0A8B9Z036_BOSMU	A0A8B9Z036	CES2	Carboxylic ester hydrolase	0	0	1298.54	0	0	0	1661.2	472.418	1298.54		1.81409	-1.81408779649119	0.284384	0.01456	-1	GO:0043231,intracellular membrane-bounded organelle	GO:0052689,carboxylic ester hydrolase activity	GO:0006693,prostaglandin metabolic process
A0A8B9WYV4_BOSMU	A0A8B9WYV4	PLOD1	Procollagen-lysine 5-dioxygenase	455015	477886	476519	138635	131732	130679	469807	133682	469807	133682	1.81326	-1.81326112577682	0.284547	2e-06	-1	GO:0030867,rough endoplasmic reticulum membrane;GO:0005789,endoplasmic reticulum membrane;GO:1902494,catalytic complex;GO:0005783,endoplasmic reticulum	GO:0005506,iron ion binding;GO:0031418,L-ascorbic acid binding;GO:0008475,procollagen-lysine 5-dioxygenase activity	GO:0017185,peptidyl-lysine hydroxylation;GO:0008544,epidermis development;GO:0001666,response to hypoxia	bta:281409,path:bta00310,Lysine degradation
A0A8B9X6V4_BOSMU	A0A8B9X6V4	—	AMP-binding domain-containing protein	18200.1	14254.1	4397.75	36526.8	49044.7	43829.7	12284	43133.7	12284	43133.7	1.81204	1.81203936507799	3.51138	0.004896	1	GO:0031526,brush border membrane;GO:0005789,endoplasmic reticulum membrane;GO:0016021,integral component of membrane;GO:0005902,microvillus;GO:0005886,plasma membrane	GO:0005324,long-chain fatty acid transporter activity;GO:0004467,long-chain fatty acid-CoA ligase activity;GO:0090434,oleoyl-CoA ligase activity;GO:0090433,palmitoyl-CoA ligase activity;GO:0031957,very long-chain fatty acid-CoA ligase activity	GO:0090630,activation of GTPase activity;GO:0044381,glucose import in response to insulin stimulus;GO:1990379,lipid transport across blood-brain barrier;GO:0044539,long-chain fatty acid import into cell;GO:0001579,medium-chain fatty acid transport;GO:0062003,negative regulation of all-trans-retinyl-ester hydrolase, 11-cis retinol forming activity;GO:0046627,negative regulation of insulin receptor…	bta:514427,path:bta03320,PPAR signaling pathway;bta:514427,path:bta04931,Insulin resistance
A0A8B9WQI1_BOSMU	A0A8B9WQI1	CYTH4	Cytohesin 4	34421.9	32948	50720.6	15908.2	6233.92	11521.7	39363.5	11221.3	39363.5	11221.3	1.81062	-1.81062199469386	0.285068	0.01137	-1	GO:0034451,centriolar satellite;GO:0005829,cytosol;GO:0045171,intercellular bridge;GO:0005886,plasma membrane	GO:0005085,guanyl-nucleotide exchange factor activity	GO:0032012,regulation of ARF protein signal transduction	bta:517887,path:bta04072,Phospholipase D signaling pathway;bta:517887,path:bta04144,Endocytosis;bta:517887,path:bta05132,Salmonella infection
A0A8B9XS43_BOSMU	A0A8B9XS43	CDR2L	Cerebellar degeneration related protein 2 like	21999.3	21427.1	26614.6	6390.6	8140.83	5453.48	23347	6661.64	23347	6661.64	1.80929	-1.80928654056346	0.285332	0.000788	-1		GO:0042802,identical protein binding
A0A8B9X9D8_BOSMU	A0A8B9X9D8;A0A8B9XAG7;A0A8B9XBE8;A0A8B9XC10;A0A8B9XE06;A0A8B9XGZ0;A0A8C0AAN1	SH3KBP1	SH3 domain containing kinase binding protein 1	33597.6	46344.9	65425.7	11741.1	14358.6	15386.5	48456	13828.7	48456	13828.7	1.80901	-1.80900847648115	0.285387	0.020499	-1	GO:0005737,cytoplasm;GO:0005925,focal adhesion;GO:0016020,membrane;GO:0005911,cell-cell junction;GO:0030139,endocytic vesicle		GO:0007015,actin filament organization;GO:0016477,cell migration;GO:0050871,positive regulation of B cell activation;GO:0008360,regulation of cell shape
A0A8B9XVH4_BOSMU	A0A8B9XVH4;A0A8B9XY53	PARVG	Parvin gamma	13529.9	19097.4	11254.5	2607.61	3800.98	6126.73	14627.2	4178.44	14627.2	4178.44	1.80762	-1.80762400977594	0.285661	0.014853	-1	GO:0005737,cytoplasm;GO:0005856,cytoskeleton;GO:0005886,plasma membrane;GO:0015629,actin cytoskeleton;GO:0005925,focal adhesion	GO:0003779,actin binding	GO:0031532,actin cytoskeleton reorganization;GO:0007155,cell adhesion;GO:0030031,cell projection assembly;GO:0007163,establishment or maintenance of cell polarity;GO:0034446,substrate adhesion-dependent cell spreading
A0A8B9WQ58_BOSMU	A0A8B9WQ58	LRP1	LDL receptor related protein 1	650094	710381	1.14688e+06	250241	260096	206806	835784	239048	835784	239048	1.80583	-1.80583223992916	0.286016	0.019237	-1	GO:0016323,basolateral plasma membrane;GO:0005769,early endosome;GO:0016021,integral component of membrane;GO:0005886,plasma membrane;GO:0043235,receptor complex	GO:0016964,alpha-2 macroglobulin receptor activity;GO:0034185,apolipoprotein binding;GO:0005509,calcium ion binding;GO:0048306,calcium-dependent protein binding;GO:0038024,cargo receptor activity;GO:0032050,clathrin heavy chain binding;GO:0044877,protein-containing complex binding	GO:0150094,amyloid-beta clearance by cellular catabolic process;GO:0150093,amyloid-beta clearance by transcytosis;GO:0006909,phagocytosis;GO:0010942,positive regulation of cell death;GO:0045807,positive regulation of endocytosis;GO:1905167,positive regulation of lysosomal protein catabolic process;GO:0032092,positive regulation of protein binding;GO:1903078,positive regulation of protein localiza…
A0A8B9X7U1_BOSMU	A0A8B9X7U1;A0A8B9X8J5	AEBP1	AE binding protein 1	262358	292172	385135	95748.6	95586.8	77628.3	313222	89654.5	313222	89654.5	1.80473	-1.80473304365436	0.286234	0.003958	-1	GO:0005576,extracellular region	GO:0004180,carboxypeptidase activity;GO:0005518,collagen binding;GO:0001227,DNA-binding transcription repressor activity, RNA polymerase II-specific;GO:0000977,RNA polymerase II transcription regulatory region sequence-specific DNA binding;GO:0008270,zinc ion binding	GO:0000122,negative regulation of transcription by RNA polymerase II;GO:1904026,regulation of collagen fibril organization
A0A8B9Y719_BOSMU	A0A8B9Y719;A0A8B9YBL7;A0A8C0AGY5	WIPF2	WAS/WASL interacting protein family member 2	3640.52	3230.58	2444.92	9642.32	10505.2	12397.3	3105.34	10848.3	3105.34	10848.3	1.80464	1.80464423239398	3.49343	0.000945	1	GO:0005884,actin filament;GO:0005654,nucleoplasm;GO:0005886,plasma membrane	GO:0003779,actin binding	GO:0030048,actin filament-based movement	bta:616849,path:bta04144,Endocytosis;bta:616849,path:bta05135,Yersinia infection
A0A8B9YGI8_BOSMU	A0A8B9YGI8;A0A8B9YJC0	PATJ	PATJ crumbs cell polarity complex component	10556.5	4852.33	1306.71	17992.1	20610.8	19735.8	5571.84	19446.2	5571.84	19446.2	1.80326	1.80326382675627	3.49009	0.007753	1	GO:0045177,apical part of cell;GO:0005923,bicellular tight junction;GO:0005737,cytoplasm;GO:0005886,plasma membrane		GO:0031023,microtubule organizing center organization;GO:0070507,regulation of microtubule cytoskeleton organization;GO:0120192,tight junction assembly
A0A8B9W563_BOSMU	A0A8B9W563	ITGB2	Integrin beta	152094	142899	225085	53437.7	48892.7	46771	173360	49700.5	173360	49700.5	1.80244	-1.80243651190648	0.28669	0.009018	-1	GO:0005925,focal adhesion;GO:0008305,integrin complex;GO:0016020,membrane	GO:0001540,amyloid-beta binding;GO:0005178,integrin binding;GO:0046872,metal ion binding;GO:0038023,signaling receptor activity	GO:0033627,cell adhesion mediated by integrin;GO:0016477,cell migration;GO:0007160,cell-matrix adhesion;GO:0071404,cellular response to low-density lipoprotein particle stimulus;GO:0007229,integrin-mediated signaling pathway;GO:0006909,phagocytosis;GO:1904996,positive regulation of leukocyte adhesion to vascular endothelial cell;GO:0031623,receptor internalization	bta:281877,path:bta04015,Rap1 signaling pathway;bta:281877,path:bta04390,Hippo signaling pathway;bta:281877,path:bta04514,Cell adhesion molecules (CAMs);bta:281877,path:bta04145,Phagosome;bta:281877,path:bta04810,Regulation of actin cytoskeleton;bta:281877,path:bta04610,Complement and coagulation cascades;bta:281877,path:bta04650,Natural killer cell mediated cytotoxicity;bta:281877,path:bta04670,…
A0A8B9XF51_BOSMU	A0A8B9XF51	FMR1	FMRP translational regulator 1	2381.5	8027.76	2377.05	17748.1	13791.9	12932.3	4262.1	14824.1	4262.1	14824.1	1.79831	1.79830936766351	3.47812	0.011628	1	GO:0000775,chromosome, centromeric region;GO:0010494,cytoplasmic stress granule;GO:0043197,dendritic spine;GO:0032433,filopodium tip;GO:0030426,growth cone;GO:0005730,nucleolus;GO:0043204,perikaryon;GO:0048471,perinuclear region of cytoplasm;GO:0005886,plasma membrane;GO:0030424,axon;GO:0036464,cytoplasmic ribonucleoprotein granule;GO:0005829,cytosol;GO:1902737,dendritic filopodium;GO:0044326,den…	GO:0003729,mRNA binding;GO:0002151,G-quadruplex RNA binding;GO:0035064,methylated histone binding;GO:0035198,miRNA binding;GO:0003730,mRNA 3'-UTR binding;GO:0048027,mRNA 5'-UTR binding;GO:0034046,poly(G) binding;GO:0008266,poly(U) RNA binding;GO:0046982,protein heterodimerization activity;GO:0042803,protein homodimerization activity;GO:0043022,ribosome binding;GO:0035613,RNA stem-loop binding;GO:…	GO:0006397,mRNA processing;GO:0007399,nervous system development;GO:0006417,regulation of translation;GO:0008380,RNA splicing;GO:0006974,cellular response to DNA damage stimulus;GO:0098586,cellular response to virus;GO:0044830,modulation by host of viral RNA genome replication;GO:1902373,negative regulation of mRNA catabolic process;GO:0017148,negative regulation of translation;GO:2000637,positiv…	bta:507482,path:bta03013,RNA transport
A0A8B9XVQ8_BOSMU	A0A8B9XVQ8	PFN2	Profilin	126197	183214	268891	65525	55326.8	45501.7	192767	55451.2	192767	55451.2	1.79757	-1.79757350159956	0.287658	0.030511	-1	GO:0005737,cytoplasm;GO:0005856,cytoskeleton;GO:0098978,glutamatergic synapse;GO:0098794,postsynapse;GO:0098793,presynapse;GO:0098685,Schaffer collateral - CA1 synapse	GO:0003779,actin binding;GO:0003785,actin monomer binding;GO:0016887,ATP hydrolysis activity;GO:0005546,phosphatidylinositol-4,5-bisphosphate binding	GO:0030036,actin cytoskeleton organization;GO:0098885,modification of postsynaptic actin cytoskeleton;GO:0030837,negative regulation of actin filament polymerization;GO:0010633,negative regulation of epithelial cell migration;GO:1900028,negative regulation of ruffle assembly;GO:0032233,positive regulation of actin filament bundle assembly;GO:0030838,positive regulation of actin filament polymeriz…	bta:539034,path:bta04015,Rap1 signaling pathway;bta:539034,path:bta04810,Regulation of actin cytoskeleton;bta:539034,path:bta05132,Salmonella infection
A0A8B9X3Y2_BOSMU	A0A8B9X3Y2;A0A8B9X881	KANK2	KN motif and ankyrin repeat domains 2	727688	698729	1306152	279832	263093	243657	910857	262194	910857	262194	1.79659	-1.79659083489948	0.287854	0.030661	-1	GO:0005737,cytoplasm;GO:0005739,mitochondrion		GO:0006915,apoptotic process;GO:0090521,glomerular visceral epithelial cell migration;GO:0072073,kidney epithelium development;GO:0008285,negative regulation of cell population proliferation;GO:2000134,negative regulation of G1/S transition of mitotic cell cycle;GO:0033147,negative regulation of intracellular estrogen receptor signaling pathway;GO:0043069,negative regulation of programmed cell de…
A0A8B9YAY9_BOSMU	A0A8B9YAY9	LGALS8	Galectin	41961.9	37686.8	23090.5	114888	121560	120198	34246.4	118882	34246.4	118882	1.79551	1.79550514468728	3.47137	0.000153	1	GO:0005737,cytoplasm;GO:0005829,cytosol	GO:0030246,carbohydrate binding;GO:0005178,integrin binding	GO:0098586,cellular response to virus;GO:1904977,lymphatic endothelial cell migration;GO:0098792,xenophagy
A0A8B9XJ38_BOSMU	A0A8B9XJ38	—	Uncharacterized protein	0	1963.45	3658.09	8264.14	9510.15	10262.6	2695.17	9345.65	2810.77	9345.65	1.79392	1.79392084605387	3.46756	0.000986	1			GO:0030154,cell differentiation
A0A8B9YAH9_BOSMU	A0A8B9YAH9	DBN1	Drebrin 1	31214.5	32297.7	25852	9980.9	9416.54	6389.59	29788.1	8595.68	29788.1	8595.68	1.79305	-1.79305176702164	0.288561	0.00075	-1	GO:0015629,actin cytoskeleton;GO:0030425,dendrite;GO:0005921,gap junction;GO:0098978,glutamatergic synapse;GO:0030426,growth cone;GO:0099524,postsynaptic cytosol;GO:0014069,postsynaptic density;GO:0045211,postsynaptic membrane	GO:0046872,metal ion binding;GO:0003779,actin binding	GO:0007015,actin filament organization;GO:0010643,cell communication by chemical coupling;GO:0010644,cell communication by electrical coupling;GO:0051220,cytoplasmic sequestering of protein;GO:0001701,in utero embryonic development;GO:0032507,maintenance of protein location in cell;GO:0061351,neural precursor cell proliferation;GO:0061003,positive regulation of dendritic spine morphogenesis;GO:19…
A0A8C0A9L6_BOSMU	A0A8C0A9L6	—	Uncharacterized protein	12663.7	10989.2	9456.96	4486.77	2248.13	2830.26	11036.6	3188.39	11036.6	3188.39	1.7914	-1.79139784155642	0.288892	0.002359	-1		GO:0003779,actin binding	GO:0007165,signal transduction	bta:508832,path:bta04625,C-type lectin receptor signaling pathway;bta:508832,path:bta05152,Tuberculosis
A0A8C0AEA0_BOSMU	A0A8C0AEA0	ISG15	ISG15 ubiquitin like modifier	133688	141636	235089	41584.7	55738.3	50448.9	170137	49257.3	170137	49257.3	1.78829	-1.78828999757095	0.289515	0.02114	-1	GO:0005737,cytoplasm;GO:0022627,cytosolic small ribosomal subunit;GO:0005576,extracellular region;GO:0005634,nucleus	GO:0005178,integrin binding;GO:0031386,protein tag;GO:0003735,structural constituent of ribosome;GO:0031625,ubiquitin protein ligase binding	GO:0042742,defense response to bacterium;GO:0051607,defense response to virus;GO:0007229,integrin-mediated signaling pathway;GO:0032020,ISG15-protein conjugation;GO:0019941,modification-dependent protein catabolic process;GO:0031397,negative regulation of protein ubiquitination;GO:0060339,negative regulation of type I interferon-mediated signaling pathway;GO:0045071,negative regulation of viral g…	bta:281871,path:bta04622,RIG-I-like receptor signaling pathway;bta:281871,path:bta05169,Epstein-Barr virus infection;bta:281871,path:bta05165,Human papillomavirus infection
A0A8B9YXL4_BOSMU	A0A8B9YXL4	CPPED1	Serine/threonine-protein phosphatase CPPED1	3419.47	8729.37	16520.7	29823.3	34684.2	34460	9556.53	32989.2	9556.53	32989.2	1.78743	1.78743455416634	3.45201	0.004724	1	GO:0005737,cytoplasm;GO:0005829,cytosol;GO:0005886,plasma membrane	GO:0046872,metal ion binding;GO:0106306,protein serine phosphatase activity;GO:0106307,protein threonine phosphatase activity;GO:0016787,hydrolase activity
A0A8B9Y8Z7_BOSMU	A0A8B9Y8Z7;A0A8B9Y9I2	—	Uncharacterized protein	25324.1	24397.8	37299.8	100780	81142.5	118010	29007.2	99977.5	29007.2	99977.5	1.78519	1.78519103630534	3.44664	0.003425	1	GO:0000785,chromatin;GO:0005634,nucleus	GO:0003677,DNA binding;GO:0003712,transcription coregulator activity	GO:0006355,regulation of transcription, DNA-templated
A0A8B9WXE4_BOSMU	A0A8B9WXE4;A0A8C0A6Q5	PACS2	Phosphofurin acidic cluster sorting protein 2	3263.2	2304.05	4465.93	1069.71	947.29	894.948	3344.4	970.65	3344.4	970.65	1.78472	-1.78472150003078	0.290232	0.019392	-1	GO:0005783,endoplasmic reticulum;GO:0005739,mitochondrion	GO:0044325,transmembrane transporter binding	GO:0032469,endoplasmic reticulum calcium ion homeostasis;GO:1990456,mitochondrion-endoplasmic reticulum membrane tethering;GO:0034497,protein localization to phagophore assembly site;GO:0072659,protein localization to plasma membrane
A0A8B9X2D7_BOSMU	A0A8B9X2D7	KIRREL1	Kirre like nephrin family adhesion molecule 1	23107.3	11914.9	30152.3	7435.18	5386.66	6105.39	21724.9	6309.07	21724.9	6309.07	1.78385	-1.78384689843608	0.290408	0.044793	-1	GO:0005911,cell-cell junction;GO:0005887,integral component of plasma membrane;GO:0048471,perinuclear region of cytoplasm	GO:0050839,cell adhesion molecule binding;GO:0017022,myosin binding	GO:0098609,cell-cell adhesion;GO:0045217,cell-cell junction maintenance;GO:0003094,glomerular filtration
A0A8B9X5A9_BOSMU	A0A8B9X5A9;A0A8B9XAE5	—	Uncharacterized protein	63140.6	90133	139158	20239.9	38821.6	25878.7	97477.3	28313.4	97477.3	28313.4	1.78358	-1.78358362793145	0.290461	0.039252	-1	GO:0005884,actin filament	GO:0051015,actin filament binding	GO:0007015,actin filament organization;GO:0006936,muscle contraction
A0A8B9YJJ8_BOSMU	A0A8B9YJJ8	SERPINH1	Serpin H1	3173260	3108568	2.65555e+06	917156	886277	798531	2.97913e+06	867322	2.97913e+06	867322	1.78025	-1.78024971630609	0.291133	0.000224	-1	GO:0005783,endoplasmic reticulum;GO:0005788,endoplasmic reticulum lumen;GO:0005793,endoplasmic reticulum-Golgi intermediate compartment;GO:0005615,extracellular space;GO:0045121,membrane raft	GO:0005518,collagen binding;GO:0004867,serine-type endopeptidase inhibitor activity;GO:0051082,unfolded protein binding	GO:0003433,chondrocyte development involved in endochondral bone morphogenesis;GO:0032964,collagen biosynthetic process;GO:0030199,collagen fibril organization;GO:0010951,negative regulation of endopeptidase activity;GO:0051604,protein maturation
A0A8B9WYZ8_BOSMU	A0A8B9WYZ8	—	Acylphosphatase	10658.6	16580	14936.9	4440	3326	4513.59	14058.5	4093.2	14058.5	4093.2	1.78015	-1.78014565560794	0.291154	0.005268	-1		GO:0003998,acylphosphatase activity		bta:507844,path:bta00620,Pyruvate metabolism
A0A8B9YP42_BOSMU	A0A8B9YP42;A0A8B9YTS9;A0A8C0AKC8;A0A8C0ALA6	LMTK2	Lemur tyrosine kinase 2	2841.45	5440.5	2056.55	10510.1	15437.8	9548.44	3446.17	11832.1	3446.17	11832.1	1.77964	1.77964340731397	3.43341	0.015995	1	GO:0016021,integral component of membrane;GO:0005829,cytosol;GO:0005769,early endosome;GO:0005794,Golgi apparatus;GO:0005887,integral component of plasma membrane;GO:0048471,perinuclear region of cytoplasm;GO:0043235,receptor complex;GO:0055037,recycling endosome	GO:0005524,ATP binding;GO:0004672,protein kinase activity;GO:0070853,myosin VI binding;GO:0004864,protein phosphatase inhibitor activity;GO:0004674,protein serine/threonine kinase activity	GO:0007409,axonogenesis;GO:0045022,early endosome to late endosome transport;GO:0032456,endocytic recycling;GO:0018105,peptidyl-serine phosphorylation;GO:0018107,peptidyl-threonine phosphorylation;GO:0033674,positive regulation of kinase activity;GO:0046777,protein autophosphorylation;GO:0001881,receptor recycling;GO:0033572,transferrin transport;GO:0007169,transmembrane receptor protein tyrosine…
A0A8B9W0L3_BOSMU	A0A8B9W0L3	MGAT5	Alpha-1,6-mannosyl-glycoprotein 6-beta-N-acetylglucosaminyltransferase	4856.44	4238.71	4403.29	15228.5	15524.5	15535.8	4499.48	15429.6	4499.48	15429.6	1.77787	1.7778699449659	3.42919	1e-06	1	GO:0005576,extracellular region;GO:0000139,Golgi membrane;GO:0016021,integral component of membrane;GO:0005794,Golgi apparatus	GO:0030144,alpha-1,6-mannosylglycoprotein 6-beta-N-acetylglucosaminyltransferase activity;GO:0030145,manganese ion binding;GO:0004864,protein phosphatase inhibitor activity	GO:0006487,protein N-linked glycosylation;GO:1903614,negative regulation of protein tyrosine phosphatase activity;GO:0030335,positive regulation of cell migration;GO:1904894,positive regulation of receptor signaling pathway via STAT;GO:0018279,protein N-linked glycosylation via asparagine	bta:537595,path:bta00510,N-Glycan biosynthesis
A0A8B9XYE2_BOSMU	A0A8B9XYE2	—	Peptidase A1 domain-containing protein	462176	723996	147018	1.82245e+06	1.61206e+06	1.13646e+06	444397	1.52366e+06	444397	1.52366e+06	1.77762	1.77761918028952	3.4286	0.014744	1		GO:0004190,aspartic-type endopeptidase activity
A0A8C0AJ76_BOSMU	A0A8C0AJ76	—	Uncharacterized protein	302111	290937	305223	86737.6	97124.8	78647.7	299424	87503.3	299424	87503.3	1.77478	-1.77477937276214	0.292239	7e-06	-1	GO:0005783,endoplasmic reticulum;GO:0032991,protein-containing complex		GO:0061077,chaperone-mediated protein folding;GO:0030199,collagen fibril organization;GO:0018400,peptidyl-proline hydroxylation to 3-hydroxy-L-proline
A0A8B9X0A4_BOSMU	A0A8B9X0A4	HACD2	Very-long-chain (3R)-3-hydroxyacyl-CoA dehydratase	1431.48	1400.22	1221.4	5951.41	2407.71	5504.98	1351.03	4621.37	1351.03	4621.37	1.77426	1.77425657732019	3.42062	0.042822	1	GO:0005783,endoplasmic reticulum;GO:0005789,endoplasmic reticulum membrane;GO:0016021,integral component of membrane;GO:0030176,integral component of endoplasmic reticulum membrane	GO:0102343,3-hydroxy-arachidoyl-CoA dehydratase activity;GO:0102344,3-hydroxy-behenoyl-CoA dehydratase activity;GO:0102345,3-hydroxy-lignoceroyl-CoA dehydratase activity;GO:0018812,3-hydroxyacyl-CoA dehydratase activity;GO:0019899,enzyme binding;GO:0102158,very-long-chain 3-hydroxyacyl-CoA dehydratase activity	GO:0030497,fatty acid elongation;GO:0030148,sphingolipid biosynthetic process;GO:0042761,very long-chain fatty acid biosynthetic process;GO:0006633,fatty acid biosynthetic process	bta:613886,path:bta00062,Fatty acid elongation;bta:613886,path:bta01040,Biosynthesis of unsaturated fatty acids
A0A8C0A580_BOSMU	A0A8C0A580	RXRA	Retinoid X receptor alpha	2964.77	2487.43	2279.98	8740.99	7870.87	9818.75	2577.39	8810.2	2577.39	8810.2	1.77326	1.77326213558772	3.41826	0.000481	1	GO:0005634,nucleus;GO:0000785,chromatin;GO:0043235,receptor complex;GO:0090575,RNA polymerase II transcription regulator complex	GO:0003700,DNA-binding transcription factor activity;GO:0043565,sequence-specific DNA binding;GO:0003707,steroid hormone receptor activity;GO:0008270,zinc ion binding;GO:0050692,DNA binding domain binding;GO:0019899,enzyme binding;GO:0042802,identical protein binding;GO:0050693,LBD domain binding;GO:0004879,nuclear receptor activity;GO:0042277,peptide binding;GO:0001972,retinoic acid binding;GO:0…	GO:0048856,anatomical structure development;GO:0030154,cell differentiation;GO:0042789,mRNA transcription by RNA polymerase II;GO:0000122,negative regulation of transcription by RNA polymerase II;GO:0035357,peroxisome proliferator activated receptor signaling pathway;GO:0002157,positive regulation of thyroid hormone mediated signaling pathway;GO:0045944,positive regulation of transcription by RNA…	bta:507554,path:bta04151,PI3K-Akt signaling pathway;bta:507554,path:bta04659,Th17 cell differentiation;bta:507554,path:bta04920,Adipocytokine signaling pathway;bta:507554,path:bta03320,PPAR signaling pathway;bta:507554,path:bta04919,Thyroid hormone signaling pathway;bta:507554,path:bta04928,Parathyroid hormone synthesis, secretion and action;bta:507554,path:bta04976,Bile secretion;bta:507554,path…
A0A8B9YRJ8_BOSMU	A0A8B9YRJ8	KLC3	Kinesin light chain	8524.73	10698	10409.9	1774.05	4329.12	2570.55	9877.56	2891.24	9877.56	2891.24	1.77247	-1.77246591831527	0.292708	0.002352	-1	GO:0005871,kinesin complex;GO:0005874,microtubule;GO:0005739,mitochondrion;GO:0005737,cytoplasm;GO:0035253,ciliary rootlet;GO:0031514,motile cilium;GO:0043005,neuron projection	GO:0019894,kinesin binding;GO:0008017,microtubule binding	GO:0120317,sperm mitochondrial sheath assembly;GO:0007286,spermatid development;GO:0007283,spermatogenesis;GO:0008088,axo-dendritic transport	bta:517633,path:bta05132,Salmonella infection
A0A8B9Y4K0_BOSMU	A0A8B9Y4K0;A0A8B9Y707;A0A8B9Y8U5	LGMN	Legumain	111302	182448	244198	46619.5	70482.5	40463.6	179316	52521.9	179316	52521.9	1.77151	-1.77151497612355	0.292901	0.032519	-1	GO:0005764,lysosome;GO:0045177,apical part of cell;GO:0005576,extracellular region;GO:0005770,late endosome;GO:0048471,perinuclear region of cytoplasm	GO:0004197,cysteine-type endopeptidase activity	GO:1901185,negative regulation of ERBB signaling pathway;GO:0006508,proteolysis;GO:0051603,proteolysis involved in cellular protein catabolic process;GO:0032801,receptor catabolic process;GO:0003014,renal system process;GO:0097202,activation of cysteine-type endopeptidase activity;GO:0008306,associative learning;GO:1904646,cellular response to amyloid-beta;GO:0071277,cellular response to calcium …	bta:281281,path:bta04142,Lysosome;bta:281281,path:bta04612,Antigen processing and presentation
A0A8B9WLN5_BOSMU	A0A8B9WLN5;A0A8B9WPJ3;A0A8B9WRB4	GOLM1	Golgi membrane protein 1	7545.91	8721.27	5077.59	2192.66	2030.75	2034.86	7114.92	2086.09	7114.92	2086.09	1.77005	-1.77004791193918	0.293199	0.009462	-1	GO:0005794,Golgi apparatus;GO:0016021,integral component of membrane		GO:0006997,nucleus organization;GO:0019216,regulation of lipid metabolic process
A0A8B9WJ34_BOSMU	A0A8B9WJ34;A0A8B9WK03;A0A8B9WKA0;A0A8B9WKA9;A0A8B9WKN4;A0A8B9WMR9;A0A8B9WNT5;A0A8C0A616	ADAMTS17	ADAM metallopeptidase with thrombospondin type 1 motif 17	5689.38	3479.61	0	0	69.8221	2589.5	4957.6	1455.31	4584.49	1329.66	1.76831	-1.76831200893815	0.293552	0.028487	-1	GO:0005576,extracellular region;GO:0031012,extracellular matrix	GO:0046872,metal ion binding;GO:0004222,metalloendopeptidase activity	GO:0030198,extracellular matrix organization
A0A8B9W7L9_BOSMU	A0A8B9W7L9;A0A8B9WA92	ERBB3	Receptor protein-tyrosine kinase	6276	6124.73	17120.4	37424.3	29853.4	32902.4	9840.38	33393.4	9840.38	33393.4	1.76278	1.76277698906536	3.39351	0.005198	1	GO:0016324,apical plasma membrane;GO:0009925,basal plasma membrane;GO:0016323,basolateral plasma membrane;GO:0038143,ERBB3;GO:0005615,extracellular space;GO:0005887,integral component of plasma membrane;GO:0016328,lateral plasma membrane;GO:0043235,receptor complex	GO:0005524,ATP binding;GO:0043125,ErbB-3 class receptor binding;GO:0019838,growth factor binding;GO:0042802,identical protein binding;GO:0038132,neuregulin binding;GO:0038131,neuregulin receptor activity;GO:0046982,protein heterodimerization activity;GO:0004712,protein serine/threonine/tyrosine kinase activity;GO:0030296,protein tyrosine kinase activator activity;GO:0004713,protein tyrosine kinas…	GO:0021545,cranial nerve development;GO:0003197,endocardial cushion development;GO:0097192,extrinsic apoptotic signaling pathway in absence of ligand;GO:0007162,negative regulation of cell adhesion;GO:0043524,negative regulation of neuron apoptotic process;GO:0051048,negative regulation of secretion;GO:0009968,negative regulation of signal transduction;GO:0007399,nervous system development;GO:005…	bta:785655,path:bta04010,MAPK signaling pathway;bta:785655,path:bta04012,ErbB signaling pathway;bta:785655,path:bta04020,Calcium signaling pathway;bta:785655,path:bta04151,PI3K-Akt signaling pathway;bta:785655,path:bta05206,MicroRNAs in cancer;bta:785655,path:bta05205,Proteoglycans in cancer;bta:785655,path:bta01521,EGFR tyrosine kinase inhibitor resistance
A0A8B9WFL0_BOSMU	A0A8B9WFL0;A0A8C0A552	ADM	Pro-adrenomedullin	9194.05	2953.69	4302.71	15891.7	23087.1	16805.3	5483.48	18594.7	5483.48	18594.7	1.76173	1.76172822763645	3.39104	0.011308	1	GO:0005576,extracellular region	GO:0005179,hormone activity		bta:280713,path:bta04080,Neuroactive ligand-receptor interaction;bta:280713,path:bta04270,Vascular smooth muscle contraction
A0A8B9XRP6_BOSMU	A0A8B9XRP6	EPM2AIP1	EPM2A interacting protein 1	47454.2	40657.1	33558.6	134129	135112	143060	40556.6	137434	40556.6	137434	1.76073	1.76072723825419	3.38869	3.9e-05	1	GO:0098554,cytoplasmic side of endoplasmic reticulum membrane;GO:0005634,nucleus	GO:0042802,identical protein binding	GO:2000467,positive regulation of glycogen (starch) synthase activity;GO:0045725,positive regulation of glycogen biosynthetic process;GO:0032868,response to insulin
A0A8C0AHY3_BOSMU	A0A8C0AHY3	UGGT2	UDP-glucose glycoprotein glucosyltransferase 2	18714.5	18558.7	23090.9	6500.42	6448.2	4880.16	20121.4	5942.93	20121.4	5942.93	1.75948	-1.759482944274	0.295354	0.000849	-1	GO:0005783,endoplasmic reticulum;GO:0005788,endoplasmic reticulum lumen;GO:0032991,protein-containing complex	GO:0003980,UDP-glucose;GO:0051082,unfolded protein binding	GO:0006486,protein glycosylation;GO:0071712,ER-associated misfolded protein catabolic process;GO:0018279,protein N-linked glycosylation via asparagine
A0A8B9XW36_BOSMU	A0A8B9XW36	GCA	Grancalcin	1472782	1.33012e+06	330067	4395481	3.10909e+06	3.08047e+06	1.04432e+06	3.52835e+06	1.04432e+06	3.52835e+06	1.75642	1.7564225676526	3.37859	0.011601	1	GO:0005829,cytosol;GO:0005886,plasma membrane	GO:0005509,calcium ion binding;GO:0046982,protein heterodimerization activity;GO:0042803,protein homodimerization activity
A0A8B9XGI6_BOSMU	A0A8B9XGI6	RHPN2	Rhophilin Rho GTPase binding protein 2	20973	12329.2	7749.31	43213.8	45622	49498.9	13683.8	46111.6	13683.8	46111.6	1.75266	1.75265611896916	3.36978	0.001638	1	GO:0048471,perinuclear region of cytoplasm;GO:0005886,plasma membrane		GO:0003094,glomerular filtration;GO:0051497,negative regulation of stress fiber assembly;GO:0007165,signal transduction
A0A8B9YHH5_BOSMU	A0A8B9YHH5	ABCA6	ATP binding cassette subfamily A member 6	17933.3	24446.5	38356.6	11426.8	4240.05	8293.66	26912.1	7986.84	26912.1	7986.84	1.75256	-1.75255852885559	0.296775	0.041148	-1	GO:0016021,integral component of membrane;GO:0000139,Golgi membrane;GO:0043231,intracellular membrane-bounded organelle;GO:0005654,nucleoplasm;GO:0005886,plasma membrane	GO:0140359,ABC-type transporter activity;GO:0005524,ATP binding;GO:0042626,ATPase-coupled transmembrane transporter activity;GO:0005319,lipid transporter activity	GO:0006869,lipid transport
A0A8B9X783_BOSMU	A0A8B9X783	STAT5B	Signal transducer and activator of transcription	20105.3	19168.3	27469	54.0185	6019.86	13740.3	22247.5	6604.72	22247.5	6604.72	1.75208	-1.75207734616895	0.296874	0.030169	-1	GO:0005737,cytoplasm;GO:0005634,nucleus	GO:0003682,chromatin binding;GO:0003677,DNA binding;GO:0001228,DNA-binding transcription activator activity, RNA polymerase II-specific;GO:0046983,protein dimerization activity;GO:0042803,protein homodimerization activity;GO:0000981,DNA-binding transcription factor activity, RNA polymerase II-specific;GO:0000978,RNA polymerase II cis-regulatory region sequence-specific DNA binding	GO:0071364,cellular response to epidermal growth factor stimulus;GO:0071363,cellular response to growth factor stimulus;GO:0019221,cytokine-mediated signaling pathway;GO:0046543,development of secondary female sexual characteristics;GO:0046544,development of secondary male sexual characteristics;GO:0007565,female pregnancy;GO:0060397,growth hormone receptor signaling pathway via JAK-STAT;GO:00075…	bta:282376,path:bta04012,ErbB signaling pathway;bta:282376,path:bta04630,Jak-STAT signaling pathway;bta:282376,path:bta04217,Necroptosis;bta:282376,path:bta04658,Th1 and Th2 cell differentiation;bta:282376,path:bta04659,Th17 cell differentiation;bta:282376,path:bta04062,Chemokine signaling pathway;bta:282376,path:bta04917,Prolactin signaling pathway;bta:282376,path:bta04935,Growth hormone synthes…
A0A8B9X1Y5_BOSMU	A0A8B9X1Y5	MAN1A1	alpha-1,2-Mannosidase	24351.8	26670.5	34430.5	9608.9	8539.59	7226.49	28484.3	8458.33	28484.3	8458.33	1.75172	-1.75172263746543	0.296947	0.003044	-1	GO:0031410,cytoplasmic vesicle;GO:0005829,cytosol;GO:0005783,endoplasmic reticulum;GO:0005793,endoplasmic reticulum-Golgi intermediate compartment;GO:0000139,Golgi membrane;GO:0016021,integral component of membrane	GO:0005509,calcium ion binding;GO:0004571,mannosyl-oligosaccharide 1,2-alpha-mannosidase activity	GO:0005975,carbohydrate metabolic process;GO:1904382,mannose trimming involved in glycoprotein ERAD pathway;GO:0006491,N-glycan processing;GO:0045047,protein targeting to ER	bta:530027,path:bta00510,N-Glycan biosynthesis;bta:530027,path:bta00513,Various types of N-glycan biosynthesis;bta:530027,path:bta04141,Protein processing in endoplasmic reticulum
A0A8B9W3D3_BOSMU	A0A8B9W3D3;A0A8B9W3E3	—	Rhodanese domain-containing protein	2591.51	0	1967.06	7381.92	8618.87	5275.43	2107.31	7092.07	2279.29	7092.07	1.75081	1.75080628175747	3.36547	0.007768	1	GO:0005737,cytoplasm	GO:0050337,thiosulfate-thiol sulfurtransferase activity	GO:0070221,sulfide oxidation, using sulfide
A0A8B9YLK4_BOSMU	A0A8B9YLK4	PSMB8	Proteasome subunit beta	82469.6	88901.3	97879.4	32197.3	30009.8	17959.7	89750.1	26722.3	89750.1	26722.3	1.74787	-1.7478701953676	0.297741	0.000558	-1	GO:0005737,cytoplasm;GO:0005634,nucleus;GO:0005839,proteasome core complex;GO:0019774,proteasome core complex, beta-subunit complex;GO:1990111,spermatoproteasome complex	GO:0004175,endopeptidase activity;GO:0004298,threonine-type endopeptidase activity	GO:0019882,antigen processing and presentation;GO:0045444,fat cell differentiation;GO:0010498,proteasomal protein catabolic process;GO:0052548,regulation of endopeptidase activity	bta:282013,path:bta03050,Proteasome
A0A8B9X209_BOSMU	A0A8B9X209	DNM1	Dynamin GTPase	86524	81926.2	162724	26736	38831.6	33042	110391	32869.9	110391	32869.9	1.74779	-1.74779266993289	0.297757	0.04269	-1	GO:0042584,chromaffin granule membrane;GO:0005737,cytoplasm;GO:0098978,glutamatergic synapse;GO:0016020,membrane;GO:0030117,membrane coat;GO:0005874,microtubule;GO:0005654,nucleoplasm;GO:0001917,photoreceptor inner segment;GO:0098684,photoreceptor ribbon synapse;GO:0005886,plasma membrane;GO:0098835,presynaptic endocytic zone membrane;GO:0045202,synapse	GO:0005525,GTP binding;GO:0003924,GTPase activity;GO:0042802,identical protein binding;GO:0008017,microtubule binding;GO:0008022,protein C-terminus binding;GO:0019901,protein kinase binding	GO:0007032,endosome organization;GO:0050804,modulation of chemical synaptic transmission;GO:0045920,negative regulation of exocytosis;GO:0031623,receptor internalization;GO:0016185,synaptic vesicle budding from presynaptic endocytic zone membrane;GO:0048488,synaptic vesicle endocytosis;GO:1901998,toxin transport;GO:0006897,endocytosis	bta:508794,path:bta04072,Phospholipase D signaling pathway;bta:508794,path:bta04144,Endocytosis;bta:508794,path:bta04961,Endocrine and other factor-regulated calcium reabsorption;bta:508794,path:bta04721,Synaptic vesicle cycle;bta:508794,path:bta05100,Bacterial invasion of epithelial cells
A0A8B9YNE2_BOSMU	A0A8B9YNE2;A0A8B9YVF4	GFAP	Glial fibrillary acidic protein	756745	1.01805e+06	1.24895e+06	342800	293725	264134	1.00792e+06	300220	1.00792e+06	300220	1.74728	-1.74728401261718	0.297862	0.007964	-1	GO:0005737,cytoplasm;GO:0005882,intermediate filament;GO:0097450,astrocyte end-foot;GO:0044297,cell body;GO:0016020,membrane	GO:0042802,identical protein binding;GO:0005200,structural constituent of cytoskeleton	GO:0045109,intermediate filament organization;GO:0014002,astrocyte development;GO:0060020,Bergmann glial cell differentiation;GO:0070779,D-aspartate import across plasma membrane;GO:0030198,extracellular matrix organization;GO:0010467,gene expression;GO:0006886,intracellular protein transport;GO:0060291,long-term synaptic potentiation;GO:0010977,negative regulation of neuron projection developmen…	bta:281189,path:bta04630,Jak-STAT signaling pathway
A0A8B9X225_BOSMU	A0A8B9X225;A0A8B9X4P6	DPP7	Dipeptidyl peptidase 7	403811	462957	761965	178657	167585	139034	542911	161759	542911	161759	1.74687	-1.74687237372181	0.297947	0.026801	-1	GO:0005794,Golgi apparatus;GO:0031982,vesicle	GO:0008239,dipeptidyl-peptidase activity;GO:0008236,serine-type peptidase activity	GO:0006508,proteolysis
A0A8B9WBF2_BOSMU	A0A8B9WBF2	ST6GALNAC3	ST6 N-acetylgalactosaminide alpha-2,6-sialyltransferase 3	14213.5	6622.86	4318.22	28423	27360.8	28602.1	8384.87	28128.7	8384.87	28128.7	1.74618	1.74618031621078	3.35469	0.002809	1	GO:0005794,Golgi apparatus;GO:0016021,integral component of membrane	GO:0001665,alpha-N-acetylgalactosaminide alpha-2,6-sialyltransferase activity;GO:0008373,sialyltransferase activity	GO:0001574,ganglioside biosynthetic process;GO:0009311,oligosaccharide metabolic process;GO:0006486,protein glycosylation
A0A8B9Y1E4_BOSMU	A0A8B9Y1E4;A0A8C0AFT7;A0A8C0AFU7	HLA-DQB1	Major histocompatibility complex, class II, DQ beta 1	10703	12577	13774.4	4762.5	4068.66	2237.69	12351.5	3689.61	12351.5	3689.61	1.74314	-1.74313909180841	0.298719	0.001769	-1	GO:0016021,integral component of membrane;GO:0042613,MHC class II protein complex	GO:0023026,MHC class II protein complex binding	GO:0002250,adaptive immune response;GO:0019886,antigen processing and presentation of exogenous peptide antigen via MHC class II;GO:0002503,peptide antigen assembly with MHC class II protein complex;GO:0050870,positive regulation of T cell activation
A0A8B9Y7V6_BOSMU	A0A8B9Y7V6;A0A8B9Y982	PDGFRB	Platelet-derived growth factor receptor beta	85004.3	84844	113559	28019.7	30864.1	25837	94469.2	28240.3	94469.2	28240.3	1.74209	-1.74209144780768	0.298936	0.002365	-1	GO:0031410,cytoplasmic vesicle;GO:0016021,integral component of membrane;GO:0043202,lysosomal lumen;GO:0005886,plasma membrane;GO:0005794,Golgi apparatus;GO:0005887,integral component of plasma membrane;GO:0043235,receptor complex	GO:0005524,ATP binding;GO:0005019,platelet-derived growth factor beta-receptor activity;GO:0004712,protein serine/threonine/tyrosine kinase activity;GO:0019838,growth factor binding;GO:0048407,platelet-derived growth factor binding;GO:0005161,platelet-derived growth factor receptor binding;GO:0019901,protein kinase binding;GO:0004714,transmembrane receptor protein tyrosine kinase activity;GO:0038…	GO:0006935,chemotaxis;GO:0001525,angiogenesis;GO:0060326,cell chemotaxis;GO:0046488,phosphatidylinositol metabolic process;GO:0048015,phosphatidylinositol-mediated signaling;GO:0038091,positive regulation of cell proliferation by VEGF-activated platelet derived growth factor receptor signaling pathway;GO:0070374,positive regulation of ERK1 and ERK2 cascade;GO:0033674,positive regulation of kinase…	bta:527165,path:bta04014,Ras signaling pathway;bta:527165,path:bta04015,Rap1 signaling pathway;bta:527165,path:bta04010,MAPK signaling pathway;bta:527165,path:bta04630,Jak-STAT signaling pathway;bta:527165,path:bta04020,Calcium signaling pathway;bta:527165,path:bta04072,Phospholipase D signaling pathway;bta:527165,path:bta04151,PI3K-Akt signaling pathway;bta:527165,path:bta04510,Focal adhesion;bt…
A0A8B9WKB8_BOSMU	A0A8B9WKB8	NT5DC1	5'-nucleotidase domain containing 1	12287.6	9669.44	5261.11	23732.8	32992.1	34318.9	9072.72	30348	9072.72	30348	1.74199	1.74199240923381	3.34497	0.00554	1		GO:0008253,5'-nucleotidase activity;GO:0046872,metal ion binding;GO:0016787,hydrolase activity
A0A8B9XZF6_BOSMU	A0A8B9XZF6;A0A8C0ADY3	—	Peptidase A1 domain-containing protein	100143	82793.7	41469.6	256159	260990	232442	74802.1	249864	74802.1	249864	1.73999	1.7399915011873	3.34033	0.000854	1		GO:0004190,aspartic-type endopeptidase activity		bta:337896,path:bta04974,Protein digestion and absorption
A0A8B9XKF4_BOSMU	A0A8B9XKF4	GTF2H3	General transcription factor IIH subunit 3	1277.77	1921.9	1716.3	4224.33	6016.1	6173.58	1638.66	5471.34	1638.66	5471.34	1.73938	1.73938023081442	3.33892	0.004217	1	GO:0000438,core TFIIH complex portion of holo TFIIH complex;GO:0005634,nucleus;GO:0005669,transcription factor TFIID complex;GO:0000439,transcription factor TFIIH core complex;GO:0005675,transcription factor TFIIH holo complex;GO:0097550,transcription preinitiation complex	GO:0046872,metal ion binding;GO:0047485,protein N-terminus binding;GO:0016251,RNA polymerase II general transcription initiation factor activity	GO:0006289,nucleotide-excision repair;GO:0070816,phosphorylation of RNA polymerase II C-terminal domain;GO:0006366,transcription by RNA polymerase II;GO:0006355,regulation of transcription, DNA-templated	bta:511896,path:bta03022,Basal transcription factors;bta:511896,path:bta03420,Nucleotide excision repair;bta:511896,path:bta05203,Viral carcinogenesis
A0A8C0AEH0_BOSMU	A0A8C0AEH0;A0A8C0AEJ6	PTPRC	Protein-tyrosine-phosphatase	109351	100578	172702	40456.4	44852	29606.3	127544	38304.9	127544	38304.9	1.73539	-1.73538910924297	0.300328	0.018275	-1	GO:0032059,bleb;GO:0009897,external side of plasma membrane;GO:0005925,focal adhesion;GO:0045121,membrane raft	GO:0030506,ankyrin binding;GO:0043395,heparan sulfate proteoglycan binding;GO:0008201,heparin binding;GO:0019901,protein kinase binding;GO:0004725,protein tyrosine phosphatase activity;GO:0005102,signaling receptor binding;GO:0030507,spectrin binding	GO:0030183,B cell differentiation;GO:0042100,B cell proliferation;GO:0050853,B cell receptor signaling pathway;GO:0048539,bone marrow development;GO:0035584,calcium-mediated signaling using intracellular calcium source;GO:0044770,cell cycle phase transition;GO:0031668,cellular response to extracellular stimulus;GO:0051607,defense response to virus;GO:0002244,hematopoietic progenitor cell differen…
A0A8B9XB53_BOSMU	A0A8B9XB53	MAP1A	Microtubule associated protein 1A	88911.6	81799.4	131306	28904.2	32833.2	28996.9	100672	30244.8	100672	30244.8	1.73491	-1.73490881606098	0.300428	0.010486	-1	GO:0005874,microtubule;GO:0005829,cytosol;GO:0030425,dendrite;GO:0005875,microtubule associated complex;GO:0043025,neuronal cell body;GO:0045202,synapse	GO:0008017,microtubule binding;GO:0003779,actin binding	GO:0000226,microtubule cytoskeleton organization;GO:0007409,axonogenesis;GO:0016358,dendrite development;GO:0031114,regulation of microtubule depolymerization
A0A8C0A9U5_BOSMU	A0A8C0A9U5;A0A8C0AAP9	SELENOI	Selenoprotein I	4294.78	199.584	713.311	5197.65	5428.59	6698.46	1735.89	5774.9	1735.89	5774.9	1.73412	1.73411822435119	3.32676	0.042037	1	GO:0005789,endoplasmic reticulum membrane;GO:0005794,Golgi apparatus;GO:0016021,integral component of membrane	GO:0004307,ethanolaminephosphotransferase activity;GO:0046872,metal ion binding	GO:0006646,phosphatidylethanolamine biosynthetic process	bta:506381,path:bta00564,Glycerophospholipid metabolism;bta:506381,path:bta00565,Ether lipid metabolism;bta:506381,path:bta00440,Phosphonate and phosphinate metabolism
A0A8B9X9I0_BOSMU	A0A8B9X9I0;A0A8B9XDG9;A0A8C0A9X1	AACS	Acetoacetyl-CoA synthetase	35097.5	35510.3	31383.5	9764.82	9630.75	11277.4	33997.1	10224.3	33997.1	10224.3	1.73341	-1.73340653105093	0.300741	7.3e-05	-1	GO:0005829,cytosol	GO:0030729,acetoacetate-CoA ligase activity;GO:0005524,ATP binding	GO:0006631,fatty acid metabolic process;GO:0032024,positive regulation of insulin secretion	bta:505842,path:bta00650,Butanoate metabolism;bta:505842,path:bta00280,Valine, leucine and isoleucine degradation
A0A8B9WNP9_BOSMU	A0A8B9WNP9;A0A8B9WUX9	GFRA2	GDNF family receptor alpha-2	108536	100294	182775	47511.1	39845.2	30572.4	130535	39309.6	130535	39309.6	1.73148	-1.73148416143094	0.301142	0.026803	-1	GO:0031225,anchored component of membrane;GO:0009897,external side of plasma membrane;GO:0043235,receptor complex;GO:0005886,plasma membrane	GO:0016167,glial cell-derived neurotrophic factor receptor activity;GO:0038023,signaling receptor activity	GO:0007399,nervous system development;GO:0007165,signal transduction
A0A8C0AB25_BOSMU	A0A8C0AB25	METTL27	Methyltransferase like 27	1378.74	4084.27	0	13380.1	14090.6	8457.6	3607.21	11976.1	2731.5	11976.1	1.7312	1.73120366512249	3.32005	0.016973	1		GO:0008168,methyltransferase activity
A0A8B9WDL7_BOSMU	A0A8B9WDL7;A0A8B9WG82	—	Ig-like domain-containing protein	181890	213167	253765	71654.2	75346.8	48739.9	216274	65247	216274	65247	1.72888	-1.72887556426159	0.301687	0.002526	-1	GO:0005887,integral component of plasma membrane;GO:0016021,integral component of membrane;GO:0005886,plasma membrane	GO:0005178,integrin binding	GO:0007155,cell adhesion;GO:0098609,cell-cell adhesion	bta:281839,path:bta04064,NF-kappa B signaling pathway;bta:281839,path:bta04668,TNF signaling pathway;bta:281839,path:bta04514,Cell adhesion molecules (CAMs);bta:281839,path:bta04650,Natural killer cell mediated cytotoxicity;bta:281839,path:bta04670,Leukocyte transendothelial migration;bta:281839,path:bta05323,Rheumatoid arthritis;bta:281839,path:bta05418,Fluid shear stress and atherosclerosis;bta…
A0A8B9Y8J6_BOSMU	A0A8B9Y8J6;A0A8B9Y959;A0A8B9YA46;A0A8B9YCP4	CREBBP	Histone acetyltransferase	274.878	0.604585	0	0	541.965	439.592	154.656	512.581	137.741	490.778	1.72872	1.72871638486398	3.31433	0.015785	1	GO:0000785,chromatin;GO:0005737,cytoplasm;GO:0000123,histone acetyltransferase complex;GO:0016604,nuclear body;GO:0005667,transcription regulator complex	GO:0003682,chromatin binding;GO:0031490,chromatin DNA binding;GO:0003684,damaged DNA binding;GO:0004402,histone acetyltransferase activity;GO:0043426,MRF binding;GO:0002039,p53 binding;GO:0061629,RNA polymerase II-specific DNA-binding transcription factor binding;GO:0003713,transcription coactivator activity;GO:0001223,transcription coactivator binding;GO:0003714,transcription corepressor activit…	GO:0034644,cellular response to UV;GO:0006325,chromatin organization;GO:0016573,histone acetylation;GO:1990258,histone glutamine methylation;GO:0018076,N-terminal peptidyl-lysine acetylation;GO:0000122,negative regulation of transcription by RNA polymerase II;GO:0045944,positive regulation of transcription by RNA polymerase II;GO:0030511,positive regulation of transforming growth factor beta rece…	bta:505453,path:bta04310,Wnt signaling pathway;bta:505453,path:bta04330,Notch signaling pathway;bta:505453,path:bta04350,TGF-beta signaling pathway;bta:505453,path:bta04630,Jak-STAT signaling pathway;bta:505453,path:bta04066,HIF-1 signaling pathway;bta:505453,path:bta04068,FoxO signaling pathway;bta:505453,path:bta04024,cAMP signaling pathway;bta:505453,path:bta04110,Cell cycle;bta:505453,path:bt…
A0A8B9Y2Z0_BOSMU	A0A8B9Y2Z0	DSP	Desmoplakin	9197.78	3223.69	5495.06	16640.1	22689.3	19987.4	5972.18	19772.3	5972.18	19772.3	1.72715	1.72715023093435	3.31073	0.005021	1	GO:0030054,cell junction;GO:0005737,cytoplasm;GO:0005856,cytoskeleton;GO:0016323,basolateral plasma membrane;GO:0001533,cornified envelope;GO:0030057,desmosome;GO:0014704,intercalated disc;GO:0005882,intermediate filament;GO:0016020,membrane;GO:0005886,plasma membrane	GO:0050839,cell adhesion molecule binding;GO:0005080,protein kinase C binding;GO:0097110,scaffold protein binding;GO:0005198,structural molecule activity	GO:0098609,cell-cell adhesion;GO:0045104,intermediate filament cytoskeleton organization;GO:0034332,adherens junction organization;GO:0086073,bundle of His cell-Purkinje myocyte adhesion involved in cell communication;GO:0002934,desmosome organization;GO:0090136,epithelial cell-cell adhesion;GO:0045109,intermediate filament organization;GO:0030216,keratinocyte differentiation;GO:0018149,peptide c…
A0A8B9YS13_BOSMU	A0A8B9YS13	PPIF	Peptidyl-prolyl cis-trans isomerase	1.13266e+06	1.0047e+06	517266	2807601	2.90914e+06	3.07152e+06	884876	2.92942e+06	884876	2.92942e+06	1.72707	1.72706961249715	3.31055	0.000543	1	GO:0005737,cytoplasm;GO:0043231,intracellular membrane-bounded organelle;GO:0005759,mitochondrial matrix;GO:0005757,mitochondrial permeability transition pore complex;GO:0005739,mitochondrion	GO:0016018,cyclosporin A binding;GO:0003755,peptidyl-prolyl cis-trans isomerase activity	GO:0006915,apoptotic process;GO:0071243,cellular response to arsenic-containing substance;GO:0071277,cellular response to calcium ion;GO:0070301,cellular response to hydrogen peroxide;GO:1902686,mitochondrial outer membrane permeabilization involved in programmed cell death;GO:0043066,negative regulation of apoptotic process;GO:0032780,negative regulation of ATPase activity;GO:2001243,negative re…	bta:414346,path:bta04020,Calcium signaling pathway;bta:414346,path:bta04022,cGMP-PKG signaling pathway;bta:414346,path:bta05012,Parkinson disease;bta:414346,path:bta05016,Huntington disease;bta:414346,path:bta05145,Toxoplasmosis
A0A8B9X589_BOSMU	A0A8B9X589	GJA1	Gap junction protein	49718.8	52671.5	89123.4	22664.9	17600.6	17585	63837.9	19283.5	63837.9	19283.5	1.72705	-1.72704518457314	0.30207	0.025232	-1	GO:0016324,apical plasma membrane;GO:0030054,cell junction;GO:0005922,connexin complex;GO:0043292,contractile fiber;GO:0005737,cytoplasm;GO:0005829,cytosol;GO:0005769,early endosome;GO:0005783,endoplasmic reticulum;GO:0005916,fascia adherens;GO:0005921,gap junction;GO:0005794,Golgi apparatus;GO:0016021,integral component of membrane;GO:0014704,intercalated disc;GO:0005882,intermediate filament;GO…	GO:0008013,beta-catenin binding;GO:0048487,beta-tubulin binding;GO:0015562,efflux transmembrane transporter activity;GO:0005243,gap junction channel activity;GO:1903763,gap junction channel activity involved in cell communication by electrical coupling;GO:0055077,gap junction hemi-channel activity;GO:0034634,glutathione transmembrane transporter activity;GO:0030165,PDZ domain binding;GO:1990782,p…	GO:0007512,adult heart development;GO:0015867,ATP transport;GO:0003294,atrial ventricular junction remodeling;GO:0048514,blood vessel morphogenesis;GO:0060348,bone development;GO:0046849,bone remodeling;GO:0061337,cardiac conduction;GO:0007154,cell communication;GO:0010643,cell communication by chemical coupling;GO:0045216,cell-cell junction organization;GO:0007267,cell-cell signaling;GO:0034613,…	bta:281193,path:bta04540,Gap junction;bta:281193,path:bta05412,Arrhythmogenic right ventricular cardiomyopathy (ARVC)
A0A8B9XMT5_BOSMU	A0A8B9XMT5	—	Uncharacterized protein	3603.08	3567.6	442.622	9046.51	5903.23	10247	2537.77	8398.93	2537.77	8398.93	1.72665	1.72664509300808	3.30957	0.024481	1	GO:0005737,cytoplasm;GO:0005829,cytosol	GO:0005524,ATP binding;GO:0106310,protein serine kinase activity;GO:0004674,protein serine/threonine kinase activity;GO:0004712,protein serine/threonine/tyrosine kinase activity;GO:0019869,chloride channel inhibitor activity;GO:0019870,potassium channel inhibitor activity	GO:0035556,intracellular signal transduction;GO:0050801,ion homeostasis;GO:0010766,negative regulation of sodium ion transport;GO:1903288,positive regulation of potassium ion import across plasma membrane;GO:2000651,positive regulation of sodium ion transmembrane transporter activity;GO:0006468,protein phosphorylation
A0A8B9XM25_BOSMU	A0A8B9XM25;A0A8B9XV25	PEA15	Astrocytic phosphoprotein PEA-15	11681	23537.3	28580.5	7368.87	6407.19	5505.18	21266.3	6427.08	21266.3	6427.08	1.72633	-1.72633373172376	0.302219	0.042152	-1	GO:0005829,cytosol;GO:0005654,nucleoplasm		GO:0008643,carbohydrate transport;GO:0000165,MAPK cascade;GO:1902042,negative regulation of extrinsic apoptotic signaling pathway via death domain receptors;GO:0046325,negative regulation of glucose import;GO:1902043,positive regulation of extrinsic apoptotic signaling pathway via death domain receptors
A0A8B9WPV7_BOSMU	A0A8B9WPV7	C1QTNF6	C1q and TNF related 6	157376	143706	128938	33378.2	42986.9	53704.8	143340	43356.6	143340	43356.6	1.72512	-1.72511695806429	0.302474	0.000583	-1	GO:0005576,extracellular region;GO:0005615,extracellular space;GO:0032991,protein-containing complex	GO:0042802,identical protein binding
A0A8B9XGC0_BOSMU	A0A8B9XGC0;A0A8C0ABS8	NECTIN1	Nectin cell adhesion molecule 1	19715.3	19458.6	13069.9	55162.8	56338.8	60780.6	17414.6	57427.4	17414.6	57427.4	1.72144	1.72144134718856	3.29766	0.000133	1	GO:0005912,adherens junction;GO:0043296,apical junction complex;GO:0044291,cell-cell contact zone;GO:0098686,hippocampal mossy fiber to CA3 synapse;GO:0099059,integral component of presynaptic active zone membrane;GO:0005911,cell-cell junction;GO:0016021,integral component of membrane;GO:0045202,synapse	GO:0050839,cell adhesion molecule binding;GO:0042803,protein homodimerization activity;GO:0038023,signaling receptor activity	GO:0002934,desmosome organization;GO:0070166,enamel mineralization;GO:0007157,heterophilic cell-cell adhesion via plasma membrane cell adhesion molecules;GO:0007156,homophilic cell adhesion via plasma membrane adhesion molecules;GO:0006826,iron ion transport;GO:0002089,lens morphogenesis in camera-type eye;GO:1902414,protein localization to cell junction;GO:0051963,regulation of synapse assembly;…	bta:533492,path:bta04514,Cell adhesion molecules (CAMs);bta:533492,path:bta04520,Adherens junction;bta:533492,path:bta05168,Herpes simplex virus 1 infection
A0A8B9W295_BOSMU	A0A8B9W295	—	Uncharacterized protein	111160	142913	134348	541140	442715	293842	129474	425899	129474	425899	1.71785	1.71785252391805	3.28946	0.014996	1	GO:0005737,cytoplasm	GO:0020037,heme binding
A0A8B9YF50_BOSMU	A0A8B9YF50	TRIM47	Tripartite motif containing 47	42411.6	40330	60700	14625.5	14640.8	14341.4	47813.9	14535.9	47813.9	14535.9	1.71781	-1.71780931492532	0.30401	0.006782	-1	GO:0005829,cytosol	GO:0004842,ubiquitin-protein transferase activity;GO:0008270,zinc ion binding
A0A8B9X4Y5_BOSMU	A0A8B9X4Y5	SFN	Stratifin	31802.2	42946.7	6855.52	108435	96132.1	62915.2	27201.5	89160.6	27201.5	89160.6	1.71272	1.71272122673561	3.27779	0.023059	1	GO:0005737,cytoplasm;GO:0005829,cytosol;GO:0005576,extracellular region;GO:0005634,nucleus	GO:0042802,identical protein binding;GO:0051219,phosphoprotein binding;GO:0019901,protein kinase binding	GO:0034613,cellular protein localization;GO:0061436,establishment of skin barrier;GO:0008630,intrinsic apoptotic signaling pathway in response to DNA damage;GO:0031424,keratinization;GO:0003334,keratinocyte development;GO:0043154,negative regulation of cysteine-type endopeptidase activity involved in apoptotic process;GO:0010839,negative regulation of keratinocyte proliferation;GO:0030307,positiv…	bta:528453,path:bta04110,Cell cycle;bta:528453,path:bta04115,p53 signaling pathway;bta:528453,path:bta04960,Aldosterone-regulated sodium reabsorption
A0A8B9XTD6_BOSMU	A0A8B9XTD6;A0A8C0AE21	ROR2	Receptor tyrosine kinase like orphan receptor 2	3606.13	0	0	0	826.667	1584.85	4076.64	1246.8	3606.13	1205.76	1.70915	-1.70915098960216	0.30584	0.029935	-1	GO:0005887,integral component of plasma membrane;GO:0043235,receptor complex;GO:0045202,synapse	GO:0005524,ATP binding;GO:0005109,frizzled binding;GO:0031435,mitogen-activated protein kinase kinase kinase binding;GO:0004714,transmembrane receptor protein tyrosine kinase activity;GO:0017147,Wnt-protein binding	GO:0030509,BMP signaling pathway;GO:0001502,cartilage condensation;GO:0045165,cell fate commitment;GO:0042733,embryonic digit morphogenesis;GO:0030538,embryonic genitalia morphogenesis;GO:0042472,inner ear morphogenesis;GO:0007254,JNK cascade;GO:0090090,negative regulation of canonical Wnt signaling pathway;GO:0008285,negative regulation of cell population proliferation;GO:0090263,positive regula…	bta:785924,path:bta04310,Wnt signaling pathway
A0A8B9YAS9_BOSMU	A0A8B9YAS9	FERMT2	Fermitin family member 2	8922.06	38821.5	0	55459.4	75193.6	78639.8	21341.6	69764.3	23871.8	69764.3	1.70882	1.70882069062308	3.26893	0.013717	1	GO:0005912,adherens junction;GO:0030055,cell-substrate junction;GO:0005829,cytosol;GO:0031234,extrinsic component of cytoplasmic side of plasma membrane;GO:0005925,focal adhesion;GO:0005654,nucleoplasm	GO:0003779,actin binding;GO:0005178,integrin binding;GO:0005547,phosphatidylinositol-3,4,5-trisphosphate binding;GO:0019901,protein kinase binding;GO:0046332,SMAD binding;GO:0034713,type I transforming growth factor beta receptor binding	GO:0034334,adherens junction maintenance;GO:0007160,cell-matrix adhesion;GO:0048041,focal adhesion assembly;GO:0033622,integrin activation;GO:0007229,integrin-mediated signaling pathway;GO:0060548,negative regulation of cell death;GO:0045599,negative regulation of fat cell differentiation;GO:0043116,negative regulation of vascular permeability;GO:0010718,positive regulation of epithelial to mesen…
A0A8B9WKF9_BOSMU	A0A8B9WKF9	ARSA	Arylsulfatase A	349774	425972	527211	114452	154664	130306	434319	133141	434319	133141	1.70581	-1.70580569024068	0.30655	0.004639	-1	GO:0005783,endoplasmic reticulum;GO:0016021,integral component of membrane;GO:0005764,lysosome;GO:0005886,plasma membrane	GO:0004065,arylsulfatase activity;GO:0005509,calcium ion binding;GO:0004098,cerebroside-sulfatase activity;GO:0008484,sulfuric ester hydrolase activity	GO:0007339,binding of sperm to zona pellucida;GO:0006629,lipid metabolic process	bta:505514,path:bta00600,Sphingolipid metabolism;bta:505514,path:bta04142,Lysosome
A0A8B9XYQ7_BOSMU	A0A8B9XYQ7	C1orf116	Chromosome 1 open reading frame 116	2074.03	460.777	0	5425.71	5379.82	5064.07	1626.54	5289.87	1267.4	5289.87	1.70142	1.70142174818187	3.25221	0.003619	1	GO:0005737,cytoplasm;GO:0005829,cytosol;GO:0005886,plasma membrane
A0A8B9XND0_BOSMU	A0A8B9XND0	NIBAN1	Niban apoptosis regulator 1	350720	424448	678316	164098	152200	130815	484495	149037	484495	149037	1.70081	-1.70080693075879	0.307614	0.02818	-1	GO:0005829,cytosol;GO:0005886,plasma membrane		GO:0001933,negative regulation of protein phosphorylation;GO:0001934,positive regulation of protein phosphorylation;GO:0045727,positive regulation of translation;GO:0034976,response to endoplasmic reticulum stress
A0A8B9YGS3_BOSMU	A0A8B9YGS3	NT5E	5'-nucleotidase	468384	399586	132095	998085	1.11782e+06	1.13395e+06	333355	1.08329e+06	333355	1.08329e+06	1.70028	1.70028434261632	3.24965	0.002517	1	GO:0031225,anchored component of membrane;GO:0005886,plasma membrane;GO:0005829,cytosol;GO:0009897,external side of plasma membrane;GO:0016021,integral component of membrane;GO:0005654,nucleoplasm	GO:0008253,5'-nucleotidase activity;GO:0046872,metal ion binding;GO:0000166,nucleotide binding	GO:0009166,nucleotide catabolic process;GO:0046086,adenosine biosynthetic process;GO:0046032,ADP catabolic process;GO:0006196,AMP catabolic process;GO:0007159,leukocyte cell-cell adhesion;GO:0050728,negative regulation of inflammatory response	bta:281363,path:bta00230,Purine metabolism;bta:281363,path:bta00240,Pyrimidine metabolism;bta:281363,path:bta00760,Nicotinate and nicotinamide metabolism
A0A8B9XH72_BOSMU	A0A8B9XH72	CNP	2',3'-cyclic-nucleotide 3'-phosphodiesterase	71978.9	94366.9	125839	32536.3	28849	28754.9	97395	30046.7	97395	30046.7	1.69664	-1.69663889970148	0.308504	0.01267	-1	GO:0005737,cytoplasm;GO:0005615,extracellular space;GO:0042470,melanosome;GO:0043209,myelin sheath;GO:0005886,plasma membrane	GO:0004113,2',3'-cyclic-nucleotide 3'-phosphodiesterase activity;GO:0003723,RNA binding	GO:0008344,adult locomotory behavior;GO:0007409,axonogenesis;GO:0009214,cyclic nucleotide catabolic process;GO:0048709,oligodendrocyte differentiation;GO:0009636,response to toxic substance
A0A8B9YKQ7_BOSMU	A0A8B9YKQ7;A0A8B9YNP9;A0A8C0AKQ2	TGFBR2	TGF-beta receptor type-2	19770.8	24201.7	19504.4	7347.63	7156.28	5142.43	21158.9	6548.78	21158.9	6548.78	1.69197	-1.69197004007505	0.309504	0.00096	-1	GO:0005901,caveola;GO:0009897,external side of plasma membrane;GO:0016021,integral component of membrane;GO:0005886,plasma membrane;GO:0043235,receptor complex;GO:0070021,transforming growth factor beta ligand-receptor complex;GO:0045121,membrane raft	GO:0048185,activin binding;GO:0017002,activin-activated receptor activity;GO:0005524,ATP binding;GO:0005539,glycosaminoglycan binding;GO:0046872,metal ion binding;GO:0004674,protein serine/threonine kinase activity;GO:0046332,SMAD binding;GO:0050431,transforming growth factor beta binding;GO:0005026,transforming growth factor beta receptor activity, type II;GO:0005024,transforming growth factor b…	GO:0032147,activation of protein kinase activity;GO:0007420,brain development;GO:0001569,branching involved in blood vessel morphogenesis;GO:0060434,bronchus morphogenesis;GO:0003214,cardiac left ventricle morphogenesis;GO:0071363,cellular response to growth factor stimulus;GO:0048701,embryonic cranial skeleton morphogenesis;GO:0035162,embryonic hemopoiesis;GO:0003274,endocardial cushion fusion;G…	bta:535376,path:bta04010,MAPK signaling pathway;bta:535376,path:bta04350,TGF-beta signaling pathway;bta:535376,path:bta04390,Hippo signaling pathway;bta:535376,path:bta04068,FoxO signaling pathway;bta:535376,path:bta04060,Cytokine-cytokine receptor interaction;bta:535376,path:bta04144,Endocytosis;bta:535376,path:bta04218,Cellular senescence;bta:535376,path:bta04520,Adherens junction;bta:535376,pa…
A0A8B9YJA0_BOSMU	A0A8B9YJA0;A0A8B9YJA9	—	Uncharacterized protein	222789	163169	165844	57983.1	44577	68367.6	183934	56975.9	183934	56975.9	1.69076	-1.69076326484764	0.309763	0.003535	-1
A0A8B9WWY4_BOSMU	A0A8B9WWY4;A0A8B9WWY5;A0A8B9X3N2;A0A8B9X3Y6	NOL11	Nucleolar protein 11	3861.94	200.425	2587.22	6355.58	7064.42	8012.64	2216.53	7144.21	2216.53	7144.21	1.68848	1.68847535900046	3.22316	0.013788	1	GO:0005730,nucleolus;GO:0034455,t-UTP complex		GO:0030490,maturation of SSU-rRNA;GO:1901838,positive regulation of transcription of nucleolar large rRNA by RNA polymerase I
A0A8B9XNV3_BOSMU	A0A8B9XNV3;A0A8B9XQT9;A0A8B9XS32;A0A8B9XS73	SPP2	Secreted phosphoprotein 24	3889.99	3245.7	6132.07	13591	10468.2	18462.3	4422.59	14173.8	4422.59	14173.8	1.68027	1.68026673791956	3.20487	0.01719	1	GO:0005576,extracellular region		GO:0046849,bone remodeling
A0A8B9XIR9_BOSMU	A0A8B9XIR9;A0A8C0ABM9	CPXM1	Carboxypeptidase X, M14 family member 1	8795.47	8926.97	10993	4688	1883.26	2403.39	9571.81	2991.55	9571.81	2991.55	1.6779	-1.67790110013125	0.312537	0.004156	-1	GO:0005576,extracellular region;GO:0005615,extracellular space	GO:0004181,metallocarboxypeptidase activity;GO:0008270,zinc ion binding	GO:0006518,peptide metabolic process;GO:0016485,protein processing
A0A8B9WN32_BOSMU	A0A8B9WN32	PDE5A	Phosphodiesterase	23809.3	27471.6	41230.3	11101.1	10194	7622.53	30837.1	9639.21	30837.1	9639.21	1.67768	-1.67767954542002	0.312585	0.017214	-1		GO:0047555,3',5'-cyclic-GMP phosphodiesterase activity;GO:0004114,3',5'-cyclic-nucleotide phosphodiesterase activity;GO:0030553,cGMP binding;GO:0004112,cyclic-nucleotide phosphodiesterase activity;GO:0046872,metal ion binding	GO:0046069,cGMP catabolic process;GO:0007165,signal transduction	bta:281972,path:bta00230,Purine metabolism;bta:281972,path:bta04022,cGMP-PKG signaling pathway
A0A8B9W5N1_BOSMU	A0A8B9W5N1	—	CTF/NF-I domain-containing protein	36153.1	43438.1	59967.8	15007.3	12778.8	15849.6	46519.7	14545.2	46519.7	14545.2	1.67729	-1.67729190652714	0.312669	0.010818	-1	GO:0005634,nucleus;GO:0001650,fibrillar center;GO:0005654,nucleoplasm	GO:0003677,DNA binding;GO:0003700,DNA-binding transcription factor activity;GO:0001228,DNA-binding transcription activator activity, RNA polymerase II-specific;GO:0000981,DNA-binding transcription factor activity, RNA polymerase II-specific;GO:0000978,RNA polymerase II cis-regulatory region sequence-specific DNA binding	GO:0006260,DNA replication;GO:0045893,positive regulation of transcription, DNA-templated;GO:0000122,negative regulation of transcription by RNA polymerase II;GO:0006357,regulation of transcription by RNA polymerase II
A0A8B9YWL6_BOSMU	A0A8B9YWL6;A0A8B9YZU7	—	Uncharacterized protein	4460.99	1957.91	0	9771.01	10767.5	13850.2	3584.2	11462.9	3209.45	11462.9	1.67725	1.67724707898603	3.19817	0.005892	1
A0A8B9XN29_BOSMU	A0A8B9XN29	NOTCH2	Notch receptor 2	1479.33	1365.93	2376.5	868.761	387.805	382.906	1740.59	546.491	1740.59	546.491	1.6713	-1.67130137946127	0.31397	0.028947	-1	GO:0016021,integral component of membrane;GO:0005634,nucleus;GO:0005886,plasma membrane;GO:0009986,cell surface;GO:0005929,cilium;GO:0005887,integral component of plasma membrane;GO:0005654,nucleoplasm;GO:0043235,receptor complex	GO:0005509,calcium ion binding;GO:0038023,signaling receptor activity;GO:0019899,enzyme binding;GO:0051059,NF-kappaB binding	GO:0030154,cell differentiation;GO:0007219,Notch signaling pathway;GO:0050793,regulation of developmental process;GO:0006355,regulation of transcription, DNA-templated;GO:0060413,atrial septum morphogenesis;GO:0046849,bone remodeling;GO:0071228,cellular response to tumor cell;GO:1990705,cholangiocyte proliferation;GO:0061073,ciliary body morphogenesis;GO:0042742,defense response to bacterium;GO:0…
A0A8B9YP22_BOSMU	A0A8B9YP22	—	Rho-GAP domain-containing protein	11842.4	2478.63	6826.49	24221.5	23438.1	19654.6	7049.18	22438.1	7049.18	22438.1	1.67042	1.67042024385109	3.18307	0.00726	1	GO:0016020,membrane;GO:0005739,mitochondrion	GO:0005096,GTPase activator activity;GO:0031267,small GTPase binding;GO:0042626,ATPase-coupled transmembrane transporter activity;GO:0042910,xenobiotic transmembrane transporter activity	GO:0007264,small GTPase mediated signal transduction;GO:1900753,doxorubicin transport;GO:0006897,endocytosis;GO:0043547,positive regulation of GTPase activity;GO:0090141,positive regulation of mitochondrial fission;GO:0001934,positive regulation of protein phosphorylation;GO:1990961,xenobiotic detoxification by transmembrane export across the plasma membrane	bta:523324,path:bta04014,Ras signaling pathway;bta:523324,path:bta05200,Pathways in cancer;bta:523324,path:bta05212,Pancreatic cancer
A0A8B9XZ30_BOSMU	A0A8B9XZ30;A0A8C0AFB5	TBC1D8B	TBC1 domain family member 8B	25719.6	25702.1	27245.8	10432.2	9591.4	4722.7	26222.5	8248.76	26222.5	8248.76	1.66856	-1.66855617743764	0.314568	0.000631	-1	GO:0005829,cytosol	GO:0005509,calcium ion binding;GO:0005096,GTPase activator activity	GO:0090630,activation of GTPase activity;GO:0003094,glomerular filtration;GO:0006886,intracellular protein transport;GO:0016192,vesicle-mediated transport
A0A8C0A7A0_BOSMU	A0A8C0A7A0	PDIA5	Protein disulfide isomerase family A member 5	200882	239126	430711	93686.2	91023.6	89478	290239	91395.9	290239	91395.9	1.66704	-1.6670435003205	0.314898	0.048994	-1	GO:0005788,endoplasmic reticulum lumen	GO:0003756,protein disulfide isomerase activity;GO:0015035,protein-disulfide reductase activity	GO:0006457,protein folding
A0A8B9WAW8_BOSMU	A0A8B9WAW8	—	Fatty acid amide hydrolase	6111.09	4830.81	3549.87	14367.4	16588	15046.2	4830.59	15333.8	4830.59	15333.8	1.66645	1.66644711764777	3.17432	0.000445	1	GO:0016021,integral component of membrane	GO:0103073,anandamide amidohydrolase activity;GO:0017064,fatty acid amide hydrolase activity;GO:0102077,oleamide hydrolase activity;GO:0047372,acylglycerol lipase activity;GO:0004040,amidase activity	GO:0009062,fatty acid catabolic process
A0A8B9Y0F2_BOSMU	A0A8B9Y0F2;A0A8B9Y0Q2;A0A8B9Y2M4	TGFB1I1	Transforming growth factor beta-1-induced transcript 1 protein	42858.2	44107.1	31594.9	20338.4	12107.2	4938.21	39520.1	12461.3	39520.1	12461.3	1.66513	-1.6651342921009	0.315315	0.010551	-1	GO:0005856,cytoskeleton;GO:0005829,cytosol;GO:0005925,focal adhesion;GO:0016363,nuclear matrix;GO:0005886,plasma membrane	GO:0050681,androgen receptor binding;GO:0070411,I-SMAD binding;GO:0046872,metal ion binding;GO:0048495,Roundabout binding;GO:0003713,transcription coactivator activity;GO:0003712,transcription coregulator activity	GO:0045165,cell fate commitment;GO:0030855,epithelial cell differentiation;GO:0016331,morphogenesis of embryonic epithelium;GO:0045599,negative regulation of fat cell differentiation;GO:0030512,negative regulation of transforming growth factor beta receptor signaling pathway;GO:0010718,positive regulation of epithelial to mesenchymal transition;GO:0030511,positive regulation of transforming growt…
A0A8B9WUP8_BOSMU	A0A8B9WUP8;A0A8B9WW84	HPD	4-hydroxyphenylpyruvate dioxygenase	20485.9	19879.5	3437.18	51039.1	37528	50118.6	14600.9	46228.6	14600.9	46228.6	1.66273	1.6627309734182	3.16615	0.01112	1	GO:0005789,endoplasmic reticulum membrane;GO:0000139,Golgi membrane	GO:0003868,4-hydroxyphenylpyruvate dioxygenase activity;GO:0046872,metal ion binding	GO:0006559,L-phenylalanine catabolic process;GO:0006572,tyrosine catabolic process;GO:0009072,aromatic amino acid family metabolic process	bta:516058,path:bta00350,Tyrosine metabolism;bta:516058,path:bta00360,Phenylalanine metabolism;bta:516058,path:bta00130,Ubiquinone and other terpenoid-quinone biosynthesis
A0A8B9WFN5_BOSMU	A0A8B9WFN5;A0A8B9WHL9	ZFYVE21	Zinc finger FYVE-type containing 21	41829.3	40153.3	55092.3	14419.3	15889.3	13109	45691.7	14472.5	45691.7	14472.5	1.65861	-1.65861080386297	0.316744	0.002868	-1	GO:0005768,endosome;GO:0005925,focal adhesion	GO:0046872,metal ion binding
A0A8B9YAA1_BOSMU	A0A8B9YAA1	ARHGAP4	Rho GTPase activating protein 4	7809.89	9239.05	10216.4	2929.04	3407.71	2308.63	9088.45	2881.8	9088.45	2881.8	1.65707	-1.65706756362392	0.317083	0.001272	-1	GO:0005737,cytoplasm		GO:0030336,negative regulation of cell migration;GO:0007165,signal transduction
A0A8B9XTZ2_BOSMU	A0A8B9XTZ2	—	Uncharacterized protein	720217	968846	1.12178e+06	419538	318269	154364	936948	297391	936948	297391	1.65561	-1.65560778541685	0.317404	0.010329	-1	GO:0005788,endoplasmic reticulum lumen		GO:0043277,apoptotic cell clearance	bta:615027,path:bta04141,Protein processing in endoplasmic reticulum
A0A8B9YFI3_BOSMU	A0A8B9YFI3	LMBRD1	LMBR1 domain containing 1	6402.54	6989.46	6293.19	16725.8	28181.9	17056.7	6561.73	20654.8	6561.73	20654.8	1.65433	1.65433242204451	3.14778	0.020169	1	GO:0045334,clathrin-coated endocytic vesicle;GO:0030136,clathrin-coated vesicle;GO:0005789,endoplasmic reticulum membrane;GO:0016021,integral component of membrane;GO:0005765,lysosomal membrane;GO:0005886,plasma membrane;GO:0005774,vacuolar membrane	GO:0035612,AP-2 adaptor complex binding;GO:0032050,clathrin heavy chain binding;GO:0031419,cobalamin binding;GO:0005158,insulin receptor binding	GO:0072583,clathrin-dependent endocytosis;GO:0007369,gastrulation;GO:0038016,insulin receptor internalization;GO:0061462,protein localization to lysosome;GO:0072665,protein localization to vacuole	bta:510495,path:bta04977,Vitamin digestion and absorption
A0A8B9WUW8_BOSMU	A0A8B9WUW8	PLEKHD1	Pleckstrin homology and coiled-coil domain containing D1	7986.74	6049.68	4601.08	20050.9	17470.8	21096	6212.5	19539.2	6212.5	19539.2	1.65313	1.65312744833345	3.14515	0.000793	1
A0A8B9WHJ9_BOSMU	A0A8B9WHJ9	—	Pyrroline-5-carboxylate reductase	42779.9	37723.1	41056.2	15733.2	14050.6	8867.79	40519.7	12883.8	40519.7	12883.8	1.65306	-1.6530601253067	0.317965	0.000407	-1	GO:0005739,mitochondrion	GO:0004735,pyrroline-5-carboxylate reductase activity	GO:0034599,cellular response to oxidative stress;GO:0055129,L-proline biosynthetic process;GO:0006561,proline biosynthetic process	bta:504987,path:bta00330,Arginine and proline metabolism
A0A8B9WNY7_BOSMU	A0A8B9WNY7	CASR	Calcium sensing receptor	13240.2	14099	5745.74	34700.9	32549.9	36489.9	11028.3	34580.2	11028.3	34580.2	1.64873	1.64873278853203	3.13558	0.001229	1	GO:0043679,axon terminus;GO:0005887,integral component of plasma membrane	GO:0016597,amino acid binding;GO:0005509,calcium ion binding;GO:0004930,G protein-coupled receptor activity;GO:0042803,protein homodimerization activity	GO:0070509,calcium ion import;GO:0006816,calcium ion transport;GO:0006874,cellular calcium ion homeostasis;GO:0005513,detection of calcium ion;GO:0007186,G protein-coupled receptor signaling pathway;GO:0007254,JNK cascade;GO:0001503,ossification;GO:0032781,positive regulation of ATPase activity;GO:0008284,positive regulation of cell population proliferation;GO:0010628,positive regulation of gene …	bta:281038,path:bta04621,NOD-like receptor signaling pathway;bta:281038,path:bta04928,Parathyroid hormone synthesis, secretion and action
A0A8C0AGN3_BOSMU	A0A8C0AGN3	ITGA2	Integrin subunit alpha 2	105191	104803	28309.4	241272	258942	246057	79434.6	248757	79434.6	248757	1.6469	1.64689626310174	3.13159	0.002912	1	GO:0008305,integrin complex;GO:0045178,basal part of cell;GO:0009897,external side of plasma membrane;GO:0005925,focal adhesion;GO:0034666,integrin alpha2-beta1 complex	GO:0046872,metal ion binding;GO:0001540,amyloid-beta binding;GO:0098639,collagen binding involved in cell-matrix adhesion;GO:0038064,collagen receptor activity	GO:0007155,cell adhesion;GO:0007229,integrin-mediated signaling pathway;GO:0033627,cell adhesion mediated by integrin;GO:0048333,mesodermal cell differentiation;GO:0006929,substrate-dependent cell migration	bta:281872,path:bta04151,PI3K-Akt signaling pathway;bta:281872,path:bta04512,ECM-receptor interaction;bta:281872,path:bta04145,Phagosome;bta:281872,path:bta04510,Focal adhesion;bta:281872,path:bta04810,Regulation of actin cytoskeleton;bta:281872,path:bta04640,Hematopoietic cell lineage;bta:281872,path:bta04611,Platelet activation;bta:281872,path:bta05200,Pathways in cancer;bta:281872,path:bta0520…
A0A8B9WMX2_BOSMU	A0A8B9WMX2;A0A8B9XGZ1	—	Uncharacterized protein	1561.98	3674.68	0	6067.6	6977.96	10334.2	2493.94	7793.24	2618.33	7793.24	1.64379	1.643794325685	3.12487	0.021152	1	GO:0005576,extracellular region	GO:0008083,growth factor activity;GO:0008201,heparin binding	GO:0051781,positive regulation of cell division
A0A8B9W5J4_BOSMU	A0A8B9W5J4;A0A8B9W5V0;A0A8B9W5V8;A0A8B9WBK1;A0A8B9WCS7	—	Uncharacterized protein	1406.16	1560.7	2056.37	4657.47	6350.64	4657.5	1674.41	5221.87	1674.41	5221.87	1.64091	1.64091147366027	3.11863	0.004035	1	GO:0000139,Golgi membrane;GO:0016021,integral component of membrane;GO:0005770,late endosome;GO:0031902,late endosome membrane;GO:0005765,lysosomal membrane;GO:0005764,lysosome;GO:0005886,plasma membrane		GO:0006914,autophagy;GO:0010508,positive regulation of autophagy
A0A8B9WQB8_BOSMU	A0A8B9WQB8	PALMD	Palmdelphin	11744.7	10343	12756.5	4768.98	5743.88	684.869	11614.7	3732.58	11614.7	3732.58	1.63771	-1.63771079258901	0.321366	0.009765	-1	GO:0005737,cytoplasm;GO:0043197,dendritic spine;GO:0016020,membrane		GO:0008360,regulation of cell shape
A0A8B9XFR2_BOSMU	A0A8B9XFR2	TULP3	Tubby-like protein	20863.2	14155.7	22813.8	3413.81	9174.35	6026.74	19277.6	6204.96	19277.6	6204.96	1.63543	-1.63542756770414	0.321875	0.013602	-1	GO:0097731,9+0 non-motile cilium;GO:0005930,axoneme;GO:0097546,ciliary base;GO:0005929,cilium;GO:0005576,extracellular region;GO:0005730,nucleolus;GO:0005654,nucleoplasm;GO:0005886,plasma membrane	GO:0019899,enzyme binding;GO:0001664,G protein-coupled receptor binding;GO:0120160,intraciliary transport particle A binding;GO:0035091,phosphatidylinositol binding	GO:0009952,anterior/posterior pattern specification;GO:0060348,bone development;GO:0007420,brain development;GO:0060434,bronchus morphogenesis;GO:0021953,central nervous system neuron differentiation;GO:0031076,embryonic camera-type eye development;GO:0042733,embryonic digit morphogenesis;GO:0048702,embryonic neurocranium morphogenesis;GO:0061548,ganglion development;GO:1901621,negative regulatio…
A0A8B9X4J7_BOSMU	A0A8B9X4J7;A0A8B9X6S0;A0A8B9X720	—	Solute carrier family 2, facilitated glucose transporter member 3	190509	172270	52221.9	427697	404446	455782	138334	429308	138334	429308	1.63386	1.63386314043508	3.10343	0.003157	1	GO:0042995,cell projection;GO:0016021,integral component of membrane;GO:0005887,integral component of plasma membrane;GO:0043204,perikaryon;GO:0005886,plasma membrane	GO:0005536,glucose binding;GO:0005355,glucose transmembrane transporter activity	GO:1904659,glucose transmembrane transport
A0A8B9YLQ8_BOSMU	A0A8B9YLQ8	SCD	Stearoyl-CoA 9-desaturase	20515.1	15567.8	12953.3	50640.9	38937.7	62180.7	16345.4	50586.4	16345.4	50586.4	1.62987	1.62986669018315	3.09484	0.008367	1	GO:0005789,endoplasmic reticulum membrane;GO:0030176,integral component of endoplasmic reticulum membrane;GO:0016021,integral component of membrane;GO:0005730,nucleolus	GO:0005506,iron ion binding;GO:0016491,oxidoreductase activity;GO:0032896,palmitoyl-CoA 9-desaturase activity;GO:0004768,stearoyl-CoA 9-desaturase activity	GO:1903966,monounsaturated fatty acid biosynthetic process;GO:0070542,response to fatty acid;GO:0006636,unsaturated fatty acid biosynthetic process	bta:280924,path:bta01040,Biosynthesis of unsaturated fatty acids;bta:280924,path:bta04152,AMPK signaling pathway;bta:280924,path:bta03320,PPAR signaling pathway
A0A8B9XKL8_BOSMU	A0A8B9XKL8;A0A8C0ABK7	PLIN3	Perilipin	113251	93957.2	200594	47853.1	45801.8	38147.2	135934	43934	135934	43934	1.6295	-1.6294964330204	0.323201	0.049159	-1	GO:0005829,cytosol;GO:0005811,lipid droplet		GO:0019915,lipid storage;GO:0010890,positive regulation of sequestering of triglyceride
A0A8C0AC32_BOSMU	A0A8C0AC32	—	Translocator protein	51200.3	62790.8	88285.4	24192.5	28884.4	12340.3	67425.5	21805.8	67425.5	21805.8	1.62859	-1.62858611113008	0.323405	0.019123	-1	GO:0005783,endoplasmic reticulum;GO:0016021,integral component of membrane;GO:0031966,mitochondrial membrane;GO:0005829,cytosol	GO:0015485,cholesterol binding;GO:0044325,transmembrane transporter binding	GO:0006869,lipid transport;GO:0072655,establishment of protein localization to mitochondrion;GO:0072656,maintenance of protein location in mitochondrion;GO:1903579,negative regulation of ATP metabolic process;GO:1903147,negative regulation of autophagy of mitochondrion;GO:0031397,negative regulation of protein ubiquitination;GO:2000379,positive regulation of reactive oxygen species metabolic proc…	bta:281033,path:bta04080,Neuroactive ligand-receptor interaction;bta:281033,path:bta04979,Cholesterol metabolism;bta:281033,path:bta05166,Human T-cell leukemia virus 1 infection
A0A8B9XA55_BOSMU	A0A8B9XA55	—	Myotubularin phosphatase domain-containing protein	5983.47	3221.89	4522.51	2238.32	1390.07	811.459	4575.95	1479.95	4575.95	1479.95	1.62852	-1.62852365911662	0.323419	0.026188	-1		GO:0004438,phosphatidylinositol-3-phosphatase activity	GO:0010507,negative regulation of autophagy;GO:0046856,phosphatidylinositol dephosphorylation
A0A8B9XVB6_BOSMU	A0A8B9XVB6;A0A8B9XYJ1	HDGFL3	HDGF like 3	29006.7	26534.2	52966.8	8782.55	13331.3	13042.7	36169.2	11718.8	36169.2	11718.8	1.62593	-1.62592982902186	0.324001	0.046043	-1	GO:0005829,cytosol;GO:0005654,nucleoplasm;GO:0005634,nucleus	GO:0003690,double-stranded DNA binding;GO:0008017,microtubule binding;GO:0003712,transcription coregulator activity	GO:0046785,microtubule polymerization;GO:0007026,negative regulation of microtubule depolymerization;GO:0031175,neuron projection development;GO:0006357,regulation of transcription by RNA polymerase II
A0A8B9Y7S7_BOSMU	A0A8B9Y7S7	PKD2	Polycystin 2, transient receptor potential cation channel	3022.8	3838.74	3765.5	2274.69	701.376	471.772	3542.35	1149.28	3542.35	1149.28	1.62398	-1.62397639541815	0.32444	0.018505	-1	GO:0016323,basolateral plasma membrane;GO:0034703,cation channel complex;GO:0060170,ciliary membrane;GO:0005929,cilium;GO:0030659,cytoplasmic vesicle membrane;GO:0005783,endoplasmic reticulum;GO:0005789,endoplasmic reticulum membrane;GO:0005794,Golgi apparatus;GO:0005887,integral component of plasma membrane;GO:0016020,membrane;GO:0002133,polycystin complex;GO:0045180,basal cortex;GO:0009925,basa…	GO:0005262,calcium channel activity;GO:0005509,calcium ion binding;GO:0005261,cation channel activity;GO:0051371,muscle alpha-actinin binding;GO:0015271,outward rectifier potassium channel activity;GO:0005267,potassium channel activity;GO:0005102,signaling receptor binding;GO:0005245,voltage-gated calcium channel activity;GO:0005248,voltage-gated sodium channel activity;GO:0042805,actinin binding…	GO:0070588,calcium ion transmembrane transport;GO:0198738,cell-cell signaling by wnt;GO:0071277,cellular response to calcium ion;GO:0050982,detection of mechanical stimulus;GO:0098662,inorganic cation transmembrane transport;GO:0071805,potassium ion transmembrane transport;GO:0051290,protein heterotetramerization;GO:0051262,protein tetramerization;GO:0034765,regulation of ion transmembrane transp…
A0A8B9YV58_BOSMU	A0A8B9YV58;A0A8B9YVL9;A0A8B9YVQ6;A0A8B9YZW4	AARS2	Alanine--tRNA ligase	8166.9	12619.2	10036.6	4804.29	1785.99	3421.62	10274.2	3337.3	10274.2	3337.3	1.62228	-1.6222787461819	0.324822	0.011223	-1	GO:0005739,mitochondrion	GO:0004813,alanine-tRNA ligase activity;GO:0016597,amino acid binding;GO:0002161,aminoacyl-tRNA editing activity;GO:0005524,ATP binding;GO:0000049,tRNA binding;GO:0008270,zinc ion binding	GO:0006419,alanyl-tRNA aminoacylation;GO:0070143,mitochondrial alanyl-tRNA aminoacylation;GO:0006400,tRNA modification	bta:786099,path:bta00970,Aminoacyl-tRNA biosynthesis
A0A8B9WSZ3_BOSMU	A0A8B9WSZ3	CRIPT	Cysteine-rich PDZ-binding protein	0	0	0	3640.75	3784.52	3110.28	10799.6	3511.85		3511.85	1.62068	-1.62067625708318	0.325183	0.021367	-1	GO:0005737,cytoplasm;GO:0030425,dendrite;GO:0043198,dendritic shaft;GO:0043197,dendritic spine;GO:0043025,neuronal cell body;GO:0014069,postsynaptic density	GO:0008017,microtubule binding;GO:0030165,PDZ domain binding;GO:0044877,protein-containing complex binding;GO:0097110,scaffold protein binding	GO:0031122,cytoplasmic microtubule organization;GO:0045184,establishment of protein localization;GO:0035372,protein localization to microtubule;GO:1902897,regulation of postsynaptic density protein 95 clustering
A0A8B9WAD9_BOSMU	A0A8B9WAD9	—	Uncharacterized protein	9766.89	6738.24	8808.55	3343.67	3675	1227.8	8437.9	2748.83	8437.9	2748.83	1.61807	-1.61806548487625	0.325772	0.00845	-1	GO:0016020,membrane		GO:0008360,regulation of cell shape
A0A8B9Y6E1_BOSMU	A0A8B9Y6E1;A0A8B9Y8M7;A0A8C0AHT5	—	Uncharacterized protein	20430.6	18606.2	3111.19	51070.5	51987.2	26081.6	14049.3	43046.4	14049.3	43046.4	1.61539	1.61539134181297	3.06395	0.045551	1	GO:0005739,mitochondrion;GO:0005634,nucleus		GO:0007005,mitochondrion organization
A0A8C0A5Y3_BOSMU	A0A8C0A5Y3	IKBIP	IKBKB interacting protein	177296	173362	170081	63246.5	55020.6	51915.5	173580	56727.6	173580	56727.6	1.61348	-1.61348038044728	0.326809	8e-06	-1	GO:0005789,endoplasmic reticulum membrane;GO:0016021,integral component of membrane
A0A8B9WAY2_BOSMU	A0A8B9WAY2	—	IF rod domain-containing protein	1108297	817688	1797854	3.97688e+06	3.26048e+06	4155617	1.24128e+06	3.79766e+06	1.24128e+06	3.79766e+06	1.61328	1.61328222427335	3.05947	0.003052	1	GO:0005737,cytoplasm;GO:0045095,keratin filament;GO:0016363,nuclear matrix;GO:0005654,nucleoplasm;GO:0016327,apicolateral plasma membrane;GO:0005911,cell-cell junction;GO:0042383,sarcolemma;GO:0030018,Z disc		GO:0060706,cell differentiation involved in embryonic placenta development;GO:0097191,extrinsic apoptotic signaling pathway;GO:0097284,hepatocyte apoptotic process;GO:0051707,response to other organism;GO:0033209,tumor necrosis factor-mediated signaling pathway
A0A8C0ADT0_BOSMU	A0A8C0ADT0	H1-2	H1.2 linker histone, cluster member	854195	733319	849185	257860	240827	298966	812233	265884	812233	265884	1.61109	-1.61109411596093	0.32735	0.000223	-1	GO:0000786,nucleosome;GO:0005634,nucleus;GO:0005694,chromosome;GO:0005737,cytoplasm;GO:0000785,chromatin;GO:0000792,heterochromatin;GO:0000791,euchromatin;GO:0035327,transcriptionally active chromatin;GO:0005730,nucleolus;GO:0005654,nucleoplasm	GO:0003690,double-stranded DNA binding;GO:0031492,nucleosomal DNA binding;GO:0003682,chromatin binding;GO:0003677,DNA binding	GO:0030261,chromosome condensation;GO:0045910,negative regulation of DNA recombination;GO:0006334,nucleosome assembly;GO:0016584,nucleosome positioning;GO:0007283,spermatogenesis;GO:0043486,histone exchange;GO:0051321,meiotic cell cycle;GO:2000737,negative regulation of stem cell differentiation;GO:0044030,regulation of DNA methylation;GO:0098532,histone H3-K27 trimethylation;GO:0080182,histone H…
A0A8B9X5I8_BOSMU	A0A8B9X5I8;A0A8B9X6P6;A0A8B9XAM2;A0A8B9XD56	RAI14	Retinoic acid induced 14	321497	374422	515846	133793	143344	119903	403922	132346	403922	132346	1.60975	-1.60975495063088	0.327654	0.009664	-1	GO:0005829,cytosol;GO:0001650,fibrillar center;GO:0005654,nucleoplasm	GO:0003779,actin binding
A0A8B9Y1K1_BOSMU	A0A8B9Y1K1	DAPK3	Death associated protein kinase 3	31912.7	33753.3	55925.1	14520.4	15641.2	9716.04	40530.4	13292.6	40530.4	13292.6	1.60839	-1.60838623437534	0.327965	0.026386	-1	GO:0005737,cytoplasm;GO:0005634,nucleus;GO:0016605,PML body	GO:0005524,ATP binding;GO:0043522,leucine zipper domain binding;GO:0042803,protein homodimerization activity;GO:0004674,protein serine/threonine kinase activity;GO:0031267,small GTPase binding	GO:0097190,apoptotic signaling pathway;GO:0071346,cellular response to interferon-gamma;GO:0035556,intracellular signal transduction;GO:0017148,negative regulation of translation;GO:0043065,positive regulation of apoptotic process;GO:0090263,positive regulation of canonical Wnt signaling pathway;GO:0030335,positive regulation of cell migration;GO:0046777,protein autophosphorylation;GO:2000249,reg…	bta:525506,path:bta04140,Autophagy - animal;bta:525506,path:bta05200,Pathways in cancer;bta:525506,path:bta05219,Bladder cancer
A0A8B9WTQ2_BOSMU	A0A8B9WTQ2	FAM83H	Family with sequence similarity 83 member H	58739.4	51960.6	15958.8	116795	129127	139118	42219.6	128347	42219.6	128347	1.60406	1.60406230679668	3.03998	0.004301	1	GO:0045095,keratin filament	GO:1990254,keratin filament binding;GO:0019901,protein kinase binding	GO:0045104,intermediate filament cytoskeleton organization;GO:0030335,positive regulation of cell migration;GO:0044380,protein localization to cytoskeleton;GO:0007165,signal transduction
A0A8B9W6N2_BOSMU	A0A8B9W6N2	AHSG	Alpha-2-HS-glycoprotein	172846	216984	513067	1.22216e+06	938532	579612	300965	913434	300965	913434	1.6017	1.60170222070048	3.03501	0.046091	1	GO:0031012,extracellular matrix;GO:0065010,extracellular membrane-bounded organelle;GO:0005576,extracellular region;GO:0005615,extracellular space;GO:0005794,Golgi apparatus;GO:0005886,plasma membrane;GO:0031982,vesicle	GO:0004869,cysteine-type endopeptidase inhibitor activity;GO:0004866,endopeptidase inhibitor activity	GO:0006953,acute-phase response;GO:0030502,negative regulation of bone mineralization;GO:0010951,negative regulation of endopeptidase activity;GO:0001503,ossification;GO:0050766,positive regulation of phagocytosis;GO:0050727,regulation of inflammatory response
A0A8C0AD57_BOSMU	A0A8C0AD57	ITIH5	Inter-alpha-trypsin inhibitor heavy chain 5	175328	175286	244063	63635.2	65179.1	67147.6	198226	65320.6	198226	65320.6	1.60153	-1.60153141669425	0.329527	0.004413	-1	GO:0005576,extracellular region	GO:0004867,serine-type endopeptidase inhibitor activity	GO:0030212,hyaluronan metabolic process
A0A8B9WVU1_BOSMU	A0A8B9WVU1	DOK1	Docking protein 1	16126.1	18591.6	29105	9136.28	3888.54	8014.55	21274.2	7013.12	21274.2	7013.12	1.60098	-1.60097988425283	0.329653	0.029208	-1	GO:0005737,cytoplasm;GO:0005634,nucleus;GO:0005829,cytosol		GO:0007265,Ras protein signal transduction;GO:0007169,transmembrane receptor protein tyrosine kinase signaling pathway;GO:0038145,macrophage colony-stimulating factor signaling pathway
A0A8B9WA03_BOSMU	A0A8B9WA03	TMCC3	Transmembrane and coiled-coil domain family 3	4819.32	3350.3	2732	10093.6	11200.7	11767.1	3633.87	11020.5	3633.87	11020.5	1.60061	1.60060612108572	3.03271	0.00073	1	GO:0016021,integral component of membrane;GO:0012505,endomembrane system;GO:0005783,endoplasmic reticulum	GO:0071889,14-3-3 protein binding;GO:0042802,identical protein binding
A0A8B9WZ98_BOSMU	A0A8B9WZ98	—	Folate_rec domain-containing protein	48319	44852.6	71126.9	12362	21683.6	20199	54766.2	18081.5	54766.2	18081.5	1.59877	-1.59876712112091	0.330159	0.013693	-1	GO:0031362,anchored component of external side of plasma membrane	GO:0005542,folic acid binding;GO:0061714,folic acid receptor activity;GO:0038023,signaling receptor activity	GO:0007155,cell adhesion;GO:1904447,folate import across plasma membrane;GO:0007342,fusion of sperm to egg plasma membrane involved in single fertilization;GO:0035036,sperm-egg recognition	bta:507672,path:bta04144,Endocytosis;bta:507672,path:bta01523,Antifolate resistance
A0A8B9X8D9_BOSMU	A0A8B9X8D9;A0A8B9XAZ9	SLC16A10	Solute carrier family 16 member 10	12911.3	2424.79	0	24018.8	20784.5	27140.7	7930.26	23981.3	7668.06	23981.3	1.59647	1.59647054362969	3.02403	0.010643	1	GO:0016323,basolateral plasma membrane;GO:0030054,cell junction;GO:0016021,integral component of membrane;GO:0005887,integral component of plasma membrane;GO:0043231,intracellular membrane-bounded organelle	GO:0015173,aromatic amino acid transmembrane transporter activity;GO:0015349,thyroid hormone transmembrane transporter activity	GO:0006590,thyroid hormone generation;GO:0070460,thyroid-stimulating hormone secretion	bta:541240,path:bta04919,Thyroid hormone signaling pathway;bta:541240,path:bta04974,Protein digestion and absorption
A0A8B9WMY8_BOSMU	A0A8B9WMY8	FHL2	Four and a half LIM domains 2	148042	142978	157343	61008.9	59737.8	27750.9	149454	49499.2	149454	49499.2	1.59423	-1.59422977801999	0.331199	0.001019	-1	GO:0005634,nucleus;GO:0030018,Z disc	GO:0043425,bHLH transcription factor binding;GO:0042802,identical protein binding;GO:0046872,metal ion binding;GO:0003712,transcription coregulator activity;GO:0003714,transcription corepressor activity;GO:0008134,transcription factor binding	GO:0055014,atrial cardiac muscle cell development;GO:0060347,heart trabecula formation;GO:0043066,negative regulation of apoptotic process;GO:0070885,negative regulation of calcineurin-NFAT signaling cascade;GO:0000122,negative regulation of transcription by RNA polymerase II;GO:0001649,osteoblast differentiation;GO:0009725,response to hormone;GO:0055015,ventricular cardiac muscle cell development	bta:510008,path:bta04380,Osteoclast differentiation
A0A8B9XKI7_BOSMU	A0A8B9XKI7;A0A8B9XLU7	CLMP	CXADR like membrane protein	23870.9	13949.8	23431.3	7438.86	4587.15	8288.05	20417.3	6771.35	20417.3	6771.35	1.59228	-1.59227526914408	0.331648	0.016333	-1	GO:0005923,bicellular tight junction;GO:0005881,cytoplasmic microtubule;GO:0016021,integral component of membrane		GO:0048565,digestive tract development
A0A8C0A7G6_BOSMU	A0A8C0A7G6	FBN2	Fibrillin 2	1.24554e+06	1055798	638260	308694	362102	305130	979865	325309	979865	325309	1.59077	-1.59077092635271	0.331994	0.022158	-1	GO:0062023,collagen-containing extracellular matrix;GO:0031012,extracellular matrix;GO:0005576,extracellular region;GO:0001527,microfibril	GO:0005509,calcium ion binding;GO:0005201,extracellular matrix structural constituent	GO:0009653,anatomical structure morphogenesis;GO:0060346,bone trabecula formation;GO:0043010,camera-type eye development;GO:0048048,embryonic eye morphogenesis;GO:0030326,embryonic limb morphogenesis;GO:0030501,positive regulation of bone mineralization;GO:0045669,positive regulation of osteoblast differentiation;GO:0035583,sequestering of TGFbeta in extracellular matrix
A0A8B9Y393_BOSMU	A0A8B9Y393	ZBTB10	Zinc finger and BTB domain containing 10	5980.96	3282.68	5417.65	12137.1	15708.4	16369	4893.76	14738.2	4893.76	14738.2	1.59054	1.59054022425149	3.01162	0.00315	1	GO:0000781,chromosome, telomeric region;GO:0005654,nucleoplasm;GO:0005634,nucleus	GO:0000977,RNA polymerase II transcription regulatory region sequence-specific DNA binding;GO:0042162,telomeric DNA binding	GO:0006357,regulation of transcription by RNA polymerase II
A0A8C0ACY4_BOSMU	A0A8C0ACY4	—	Translocator protein	214685	298403	378836	96285.8	114074	85840.6	297308	98733.6	297308	98733.6	1.59035	-1.59034512573341	0.332092	0.014514	-1	GO:0005783,endoplasmic reticulum;GO:0016021,integral component of membrane;GO:0031966,mitochondrial membrane;GO:0005829,cytosol	GO:0015485,cholesterol binding;GO:0044325,transmembrane transporter binding	GO:0006869,lipid transport;GO:0072655,establishment of protein localization to mitochondrion;GO:0072656,maintenance of protein location in mitochondrion;GO:1903579,negative regulation of ATP metabolic process;GO:1903147,negative regulation of autophagy of mitochondrion;GO:0031397,negative regulation of protein ubiquitination;GO:2000379,positive regulation of reactive oxygen species metabolic proc…	bta:281033,path:bta04080,Neuroactive ligand-receptor interaction;bta:281033,path:bta04979,Cholesterol metabolism;bta:281033,path:bta05166,Human T-cell leukemia virus 1 infection
A0A8B9YNA1_BOSMU	A0A8B9YNA1	RCN2	Reticulocalbin 2	74432.8	135335	71709.8	36896.2	33920.4	22749	93825.8	31188.5	93825.8	31188.5	1.58897	-1.58896865116782	0.332409	0.041842	-1	GO:0005783,endoplasmic reticulum;GO:0005730,nucleolus	GO:0005509,calcium ion binding
A0A8B9X3F6_BOSMU	A0A8B9X3F6	DMXL2	Dmx like 2	43536.1	30306.8	12519.6	83761	86963.7	88780.9	28787.5	86501.9	28787.5	86501.9	1.58729	1.58728817318205	3.00484	0.003172	1	GO:0043291,RAVE complex		GO:0007035,vacuolar acidification
A0A8B9XL93_BOSMU	A0A8B9XL93;A0A8B9XSX0	ERAP2	Endoplasmic reticulum aminopeptidase 2	52467.4	59367.2	66649.1	21712	20449.4	17538.9	59494.6	19900.1	59494.6	19900.1	1.57998	-1.57998226713948	0.334486	0.000757	-1	GO:0005737,cytoplasm;GO:0005789,endoplasmic reticulum membrane;GO:0016021,integral component of membrane;GO:0005886,plasma membrane;GO:0005788,endoplasmic reticulum lumen	GO:0070006,metalloaminopeptidase activity;GO:0042277,peptide binding;GO:0008270,zinc ion binding	GO:0002250,adaptive immune response;GO:0019885,antigen processing and presentation of endogenous peptide antigen via MHC class I;GO:0043171,peptide catabolic process;GO:0006508,proteolysis;GO:0008217,regulation of blood pressure;GO:0007165,signal transduction
A0A8B9YAT2_BOSMU	A0A8B9YAT2;A0A8B9YAY7	—	Septin	51967.2	57388.5	64612.3	22376.6	19968.8	15961.2	57989.3	19435.5	57989.3	19435.5	1.57709	-1.57709102898295	0.335157	0.000721	-1	GO:0032153,cell division site;GO:0015630,microtubule cytoskeleton;GO:0098793,presynapse;GO:0031105,septin complex;GO:0005940,septin ring;GO:0008021,synaptic vesicle;GO:0005856,cytoskeleton	GO:0005525,GTP binding;GO:0003924,GTPase activity;GO:0060090,molecular adaptor activity	GO:0030534,adult behavior;GO:0034613,cellular protein localization;GO:0061640,cytoskeleton-dependent cytokinesis;GO:0017157,regulation of exocytosis;GO:0035176,social behavior	bta:615408,path:bta05012,Parkinson disease
A0A8B9XNL9_BOSMU	A0A8B9XNL9	CARD19	Caspase recruitment domain family member 19	33361.5	32949.8	29910.6	10730.6	10027.4	11523.7	32074	10760.6	32074	10760.6	1.57565	-1.57564972994606	0.335492	5.4e-05	-1	GO:0005789,endoplasmic reticulum membrane;GO:0016021,integral component of membrane;GO:0031966,mitochondrial membrane;GO:0005739,mitochondrion
A0A8B9WVC8_BOSMU	A0A8B9WVC8	L3HYPDH	Trans-L-3-hydroxyproline dehydratase	15067.3	8346.37	14857	5282.33	3167.26	4425.49	12756.9	4291.7	12756.9	4291.7	1.57166	-1.57165604252529	0.336422	0.020898	-1		GO:0016836,hydro-lyase activity;GO:0050346,trans-L-3-hydroxyproline dehydratase activity		bta:510525,path:bta00330,Arginine and proline metabolism
A0A8B9WEV7_BOSMU	A0A8B9WEV7	TGFBI	Transforming growth factor-beta-induced protein ig-h3	1.50962e+06	1.89391e+06	2269725	685669	657834	566651	1.89108e+06	636718	1.89108e+06	636718	1.57049	-1.57048579792366	0.336695	0.004861	-1	GO:0031012,extracellular matrix;GO:0005615,extracellular space;GO:0005802,trans-Golgi network	GO:0050839,cell adhesion molecule binding;GO:0005518,collagen binding;GO:0050840,extracellular matrix binding;GO:0042802,identical protein binding;GO:0005178,integrin binding	GO:0001525,angiogenesis;GO:0007155,cell adhesion;GO:0008283,cell population proliferation;GO:0030198,extracellular matrix organization
A0A8B9WL52_BOSMU	A0A8B9WL52;A0A8B9WLF8;A0A8B9WP46	TBC1D9B	TBC1 domain family member 9B	35074.3	30539.6	43436.2	10270	13590.3	12883.9	36350	12248.1	36350	12248.1	1.5694	-1.56940213235449	0.336948	0.003515	-1		GO:0005509,calcium ion binding;GO:0005096,GTPase activator activity	GO:0090630,activation of GTPase activity;GO:0006886,intracellular protein transport
A0A8B9WWT2_BOSMU	A0A8B9WWT2	—	Heat shock protein beta-1	1.59149e+06	1.7957e+06	1.73411e+06	678425	631314	417519	1.7071e+06	575752	1.7071e+06	575752	1.56803	-1.56802837540942	0.337269	0.000355	-1	GO:1904115,axon cytoplasm;GO:0005737,cytoplasm;GO:0005634,nucleus;GO:0005886,plasma membrane;GO:0005819,spindle;GO:0030018,Z disc	GO:0042802,identical protein binding;GO:0044183,protein folding chaperone;GO:0042803,protein homodimerization activity;GO:0005080,protein kinase C binding;GO:0008426,protein kinase C inhibitor activity;GO:0061629,RNA polymerase II-specific DNA-binding transcription factor binding	GO:0099641,anterograde axonal protein transport;GO:0061077,chaperone-mediated protein folding;GO:0035556,intracellular signal transduction;GO:1902176,negative regulation of oxidative stress-induced intrinsic apoptotic signaling pathway;GO:0006469,negative regulation of protein kinase activity;GO:0045766,positive regulation of angiogenesis;GO:0043536,positive regulation of blood vessel endothelial…
A0A8B9YLA6_BOSMU	A0A8B9YLA6	DAB2	DAB adaptor protein 2	26604.8	33006.5	47659.6	17994.3	9883.4	8344.1	35757	12073.9	35757	12073.9	1.56633	-1.5663311749463	0.337666	0.026639	-1	GO:0005905,clathrin-coated pit;GO:0030136,clathrin-coated vesicle;GO:0001650,fibrillar center	GO:0038024,cargo receptor activity;GO:0035615,clathrin adaptor activity;GO:0008022,protein C-terminus binding;GO:0046332,SMAD binding	GO:0035026,leading edge cell differentiation;GO:0060766,negative regulation of androgen receptor signaling pathway;GO:0043066,negative regulation of apoptotic process;GO:0090090,negative regulation of canonical Wnt signaling pathway;GO:0032091,negative regulation of protein binding;GO:1903077,negative regulation of protein localization to plasma membrane;GO:0000122,negative regulation of transcri…	bta:509221,path:bta04144,Endocytosis
A0A8B9WCB0_BOSMU	A0A8B9WCB0;A0A8B9WEI9;A0A8B9WEJ8;A0A8C0A4K5	ALDH4A1	Multifunctional fusion protein	70491.4	71514.5	110038	28102.1	29428.7	27698.7	84014.5	28409.8	84014.5	28409.8	1.56425	-1.56424767548693	0.338154	0.012961	-1	GO:0005759,mitochondrial matrix;GO:0005829,cytosol;GO:0005739,mitochondrion	GO:0003842,1-pyrroline-5-carboxylate dehydrogenase activity;GO:0016620,oxidoreductase activity, acting on the aldehyde or oxo group of donors, NAD or NADP as acceptor;GO:0004029,aldehyde dehydrogenase (NAD+) activity;GO:0042802,identical protein binding	GO:0010133,proline catabolic process to glutamate	bta:100126042,path:bta00250,Alanine, aspartate and glutamate metabolism;bta:100126042,path:bta00330,Arginine and proline metabolism
A0A8B9WVD7_BOSMU	A0A8B9WVD7;A0A8C0A824	DLX5	Distal-less homeobox 5	2492.9	1664.82	0	6825.44	5754.17	8320.5	2356.73	6966.7	2078.86	6966.7	1.56369	1.56369019390121	2.95609	0.005133	1	GO:0000785,chromatin;GO:0005737,cytoplasm;GO:0005634,nucleus	GO:0001228,DNA-binding transcription activator activity, RNA polymerase II-specific;GO:0000981,DNA-binding transcription factor activity, RNA polymerase II-specific;GO:0071837,HMG box domain binding;GO:0000978,RNA polymerase II cis-regulatory region sequence-specific DNA binding	GO:0048646,anatomical structure formation involved in morphogenesis;GO:0030509,BMP signaling pathway;GO:0030154,cell differentiation;GO:0008283,cell population proliferation;GO:0030326,embryonic limb morphogenesis;GO:0001958,endochondral ossification;GO:0030855,epithelial cell differentiation;GO:0060325,face morphogenesis;GO:0042472,inner ear morphogenesis;GO:0097376,interneuron axon guidance;GO:…	bta:507415,path:bta04550,Signaling pathways regulating pluripotency of stem cells
A0A8B9WEM9_BOSMU	A0A8B9WEM9	SLC2A6	Solute carrier family 2 member 6	1139.91	1242.36	1022.4	173.881	0	86.3805	1134.89	384.196	1134.89	130.131	1.56264	-1.56264014440027	0.338531	0.046247	-1	GO:0016021,integral component of membrane;GO:0005765,lysosomal membrane;GO:0005886,plasma membrane	GO:0022857,transmembrane transporter activity	GO:0006110,regulation of glycolytic process
A0A8B9XRE2_BOSMU	A0A8B9XRE2;A0A8B9XS33;A0A8B9XSB6;A0A8B9XX07	NAALAD2	N-acetylated alpha-linked acidic dipeptidase 2	34605.9	39371.1	65225	12434.1	15223.4	19565.3	46400.7	15740.9	46400.7	15740.9	1.55963	-1.55962605861755	0.339239	0.034541	-1	GO:0016021,integral component of membrane;GO:0005886,plasma membrane	GO:0004180,carboxypeptidase activity;GO:0008235,metalloexopeptidase activity
A0A8B9WDN3_BOSMU	A0A8B9WDN3	EPHA2	Receptor protein-tyrosine kinase	3585.6	3514.23	3072.41	10771.2	9539.57	9668.66	3390.75	9993.16	3390.75	9993.16	1.55934	1.55933664478346	2.94718	9.8e-05	1	GO:0009986,cell surface;GO:0005925,focal adhesion;GO:0005887,integral component of plasma membrane;GO:0030027,lamellipodium;GO:0031256,leading edge membrane;GO:0043005,neuron projection;GO:0043235,receptor complex;GO:0070160,tight junction	GO:0005524,ATP binding;GO:0019838,growth factor binding;GO:0004712,protein serine/threonine/tyrosine kinase activity;GO:0004714,transmembrane receptor protein tyrosine kinase activity;GO:0005005,transmembrane-ephrin receptor activity;GO:0005003,ephrin receptor activity	GO:0090630,activation of GTPase activity;GO:0048320,axial mesoderm formation;GO:0007411,axon guidance;GO:0002043,blood vessel endothelial cell proliferation involved in sprouting angiogenesis;GO:0046849,bone remodeling;GO:0060444,branching involved in mammary gland duct morphogenesis;GO:0046058,cAMP metabolic process;GO:0060326,cell chemotaxis;GO:0050830,defense response to Gram-positive bacteriu…	bta:512798,path:bta04014,Ras signaling pathway;bta:512798,path:bta04015,Rap1 signaling pathway;bta:512798,path:bta04010,MAPK signaling pathway;bta:512798,path:bta04151,PI3K-Akt signaling pathway;bta:512798,path:bta04360,Axon guidance
A0A8B9WPM1_BOSMU	A0A8B9WPM1;A0A8B9WPP7;A0A8B9WSI7;A0A8B9WVD2	TBC1D14	TBC1 domain family member 14	1017.26	1365.78	303.275	2452.72	2065.78	3391.41	895.438	2636.64	895.438	2636.64	1.55803	1.55803296270433	2.94452	0.025727	1	GO:0005776,autophagosome;GO:0005829,cytosol;GO:0005794,Golgi apparatus;GO:0005654,nucleoplasm;GO:0055037,recycling endosome	GO:0005096,GTPase activator activity;GO:0019901,protein kinase binding	GO:0090630,activation of GTPase activity;GO:0006886,intracellular protein transport;GO:0010507,negative regulation of autophagy;GO:0071955,recycling endosome to Golgi transport;GO:2000785,regulation of autophagosome assembly
A0A8B9XJC7_BOSMU	A0A8B9XJC7	SBSPON	Somatomedin B and thrombospondin type 1 domain containing	70366.5	73261.6	84841.5	23542.2	24258.8	30056.1	76156.5	25952.4	76156.5	25952.4	1.5531	-1.5531043611435	0.340776	0.000503	-1	GO:0005576,extracellular region
A0A8B9X9V2_BOSMU	A0A8B9X9V2	—	Uncharacterized protein	160038	101151	45191	301435	265899	331569	102127	299634	102127	299634	1.55284	1.55283985946963	2.93394	0.006653	1	GO:0005912,adherens junction;GO:0031941,filamentous actin;GO:0001725,stress fiber;GO:0030018,Z disc	GO:0003779,actin binding;GO:0046872,metal ion binding;GO:0051371,muscle alpha-actinin binding;GO:0031625,ubiquitin protein ligase binding	GO:0030036,actin cytoskeleton organization;GO:0007507,heart development;GO:0061061,muscle structure development
A0A8B9W9F2_BOSMU	A0A8B9W9F2	—	Ig-like domain-containing protein	91927.5	127071	125437	45200.6	46241.2	26189.7	114812	39210.5	114812	39210.5	1.54996	-1.54995802718917	0.34152	0.004571	-1	GO:0005887,integral component of plasma membrane;GO:0016021,integral component of membrane;GO:0005886,plasma membrane	GO:0005178,integrin binding	GO:0007155,cell adhesion;GO:0098609,cell-cell adhesion	bta:281839,path:bta04064,NF-kappa B signaling pathway;bta:281839,path:bta04668,TNF signaling pathway;bta:281839,path:bta04514,Cell adhesion molecules (CAMs);bta:281839,path:bta04650,Natural killer cell mediated cytotoxicity;bta:281839,path:bta04670,Leukocyte transendothelial migration;bta:281839,path:bta05323,Rheumatoid arthritis;bta:281839,path:bta05418,Fluid shear stress and atherosclerosis;bta…
A0A8C0A242_BOSMU	A0A8C0A242	ATXN10	Ataxin-10	7245.47	0	0	329.685	4904.24	2557.44	7602.16	2597.12	7245.47	2597.12	1.54949	-1.54949342510802	0.34163	0.020522	-1	GO:0048471,perinuclear region of cytoplasm;GO:0005829,cytosol;GO:0030425,dendrite;GO:0043025,neuronal cell body;GO:0005886,plasma membrane		GO:0060271,cilium assembly;GO:0031175,neuron projection development	bta:767990,path:bta05017,Spinocerebellar ataxia
A0A8B9WR39_BOSMU	A0A8B9WR39	BSPRY	B-box and SPRY domain containing	12977.5	7984.01	2062.99	23068.1	22334.1	21908.7	7674.84	22437	7674.84	22437	1.54767	1.54766747557681	2.92344	0.009641	1	GO:0005737,cytoplasm	GO:0061630,ubiquitin protein ligase activity	GO:1990830,cellular response to leukemia inhibitory factor;GO:0016567,protein ubiquitination
A0A8B9YTJ6_BOSMU	A0A8B9YTJ6	PHLDA3	Pleckstrin homology like domain family A member 3	6778.47	5516.6	5214.24	2523.3	517.914	2950.28	5836.44	1997.17	5836.44	1997.17	1.54713	-1.54713471115741	0.342189	0.012498	-1	GO:0005737,cytoplasm;GO:0005886,plasma membrane	GO:0005547,phosphatidylinositol-3,4,5-trisphosphate binding;GO:0043325,phosphatidylinositol-3,4-bisphosphate binding;GO:0080025,phosphatidylinositol-3,5-bisphosphate binding;GO:0032266,phosphatidylinositol-3-phosphate binding;GO:0005546,phosphatidylinositol-4,5-bisphosphate binding;GO:0010314,phosphatidylinositol-5-phosphate binding	GO:0042771,intrinsic apoptotic signaling pathway in response to DNA damage by p53 class mediator;GO:0051898,negative regulation of protein kinase B signaling;GO:0043065,positive regulation of apoptotic process
A0A8C0A781_BOSMU	A0A8C0A781	—	Annexin	168452	161988	54130.6	386930	373544	363287	128190	374587	128190	374587	1.54702	1.54701542518115	2.92212	0.002833	1	GO:0005737,cytoplasm	GO:0005509,calcium ion binding;GO:0005544,calcium-dependent phospholipid binding	GO:0007596,blood coagulation;GO:0016197,endosomal transport;GO:0007032,endosome organization;GO:1900138,negative regulation of phospholipase A2 activity;GO:1900004,negative regulation of serine-type endopeptidase activity
A0A8B9YHU5_BOSMU	A0A8B9YHU5	GALNT3	Polypeptide N-acetylgalactosaminyltransferase	13852.8	16389.2	9944.3	37140.4	40547.2	39576.3	13395.5	39088	13395.5	39088	1.54498	1.54498136649189	2.918	0.000271	1	GO:0005794,Golgi apparatus;GO:0000139,Golgi membrane;GO:0016021,integral component of membrane;GO:0048471,perinuclear region of cytoplasm	GO:0005509,calcium ion binding;GO:0030246,carbohydrate binding;GO:0030145,manganese ion binding;GO:0004653,polypeptide N-acetylgalactosaminyltransferase activity	GO:0018242,protein O-linked glycosylation via serine;GO:0018243,protein O-linked glycosylation via threonine;GO:0007283,spermatogenesis	bta:535458,path:bta00512,Mucin type O-glycan biosynthesis;bta:535458,path:bta00514,Other types of O-glycan biosynthesis
A0A8B9Z272_BOSMU	A0A8B9Z272;A0A8C0ALP9	VAV1	Vav guanine nucleotide exchange factor 1	37555.8	46686	73172	18238.7	18435.3	17282.4	52471.3	17985.5	52471.3	17985.5	1.5447	-1.54469566570599	0.342768	0.032066	-1	GO:0005911,cell-cell junction	GO:0005085,guanyl-nucleotide exchange factor activity;GO:0046872,metal ion binding;GO:0140031,phosphorylation-dependent protein binding;GO:0001784,phosphotyrosine residue binding	GO:0007186,G protein-coupled receptor signaling pathway;GO:0006955,immune response;GO:0007229,integrin-mediated signaling pathway;GO:0030593,neutrophil chemotaxis;GO:0006909,phagocytosis;GO:0045785,positive regulation of cell adhesion;GO:0043547,positive regulation of GTPase activity;GO:0045954,positive regulation of natural killer cell mediated cytotoxicity;GO:0072593,reactive oxygen species met…	bta:617345,path:bta04015,Rap1 signaling pathway;bta:617345,path:bta04024,cAMP signaling pathway;bta:617345,path:bta04510,Focal adhesion;bta:617345,path:bta04810,Regulation of actin cytoskeleton;bta:617345,path:bta04650,Natural killer cell mediated cytotoxicity;bta:617345,path:bta04660,T cell receptor signaling pathway;bta:617345,path:bta04662,B cell receptor signaling pathway;bta:617345,path:bta0…
A0A8B9YL10_BOSMU	A0A8B9YL10	—	BCL domain-containing protein	7556.53	9823.3	0	17587.3	25121.6	18946.8	7053.34	20551.9	8689.91	20551.9	1.54289	1.54289195328067	2.91378	0.00977	1	GO:0005741,mitochondrial outer membrane	GO:0046982,protein heterodimerization activity;GO:0042803,protein homodimerization activity	GO:0097192,extrinsic apoptotic signaling pathway in absence of ligand;GO:0008630,intrinsic apoptotic signaling pathway in response to DNA damage;GO:0043066,negative regulation of apoptotic process	bta:282151,path:bta04064,NF-kappa B signaling pathway;bta:282151,path:bta04210,Apoptosis;bta:282151,path:bta05202,Transcriptional misregulation in cancer;bta:282151,path:bta05221,Acute myeloid leukemia
A0A8B9YAB8_BOSMU	A0A8B9YAB8	PCOLCE	Procollagen C-endopeptidase enhancer	665150	726000	622051	254406	235726	201516	671067	230549	671067	230549	1.54138	-1.54138281582236	0.343556	0.000202	-1	GO:0005581,collagen trimer;GO:0005615,extracellular space	GO:0005518,collagen binding;GO:0008201,heparin binding;GO:0016504,peptidase activator activity
A0A8B9Y6W7_BOSMU	A0A8B9Y6W7;A0A8B9Y9K7;A0A8B9Y9S5;A0A8B9YBT9;A0A8C0AHC8	SEPTIN6	Septin	43536.2	40230.3	64643	21841.1	8635.01	20552.9	49469.8	17009.7	49469.8	17009.7	1.54019	-1.54019490284761	0.343839	0.020474	-1	GO:0032153,cell division site;GO:0032154,cleavage furrow;GO:0000776,kinetochore;GO:0015630,microtubule cytoskeleton;GO:0030496,midbody;GO:0031514,motile cilium;GO:0031105,septin complex;GO:0005940,septin ring;GO:0005819,spindle;GO:0043679,axon terminus;GO:0032173,septin collar;GO:0097227,sperm annulus;GO:0008021,synaptic vesicle	GO:0005525,GTP binding;GO:0003924,GTPase activity;GO:0060090,molecular adaptor activity	GO:0030154,cell differentiation;GO:0034613,cellular protein localization;GO:0060271,cilium assembly;GO:0061640,cytoskeleton-dependent cytokinesis;GO:0007283,spermatogenesis	bta:540783,path:bta05100,Bacterial invasion of epithelial cells
A0A8C0AKL7_BOSMU	A0A8C0AKL7	ARAP3	ArfGAP with RhoGAP domain, ankyrin repeat and PH domain 3	7963.07	10532.2	13789.4	4287.7	3910.96	2906.9	10761.6	3701.85	10761.6	3701.85	1.53957	-1.53956985740899	0.343988	0.015249	-1	GO:0001726,ruffle	GO:0005096,GTPase activator activity;GO:0005547,phosphatidylinositol-3,4,5-trisphosphate binding;GO:0043325,phosphatidylinositol-3,4-bisphosphate binding	GO:0043547,positive regulation of GTPase activity;GO:0051056,regulation of small GTPase mediated signal transduction;GO:0007165,signal transduction
A0A8B9X5W9_BOSMU	A0A8B9X5W9	UBASH3B	Ubiquitin associated and SH3 domain containing B	226939	182687	99004.5	504585	449338	524552	169543	492825	169543	492825	1.53942	1.53941989977117	2.90678	0.001787	1	GO:0005737,cytoplasm	GO:0042802,identical protein binding;GO:0051219,phosphoprotein binding;GO:0004725,protein tyrosine phosphatase activity	GO:0038063,collagen-activated tyrosine kinase receptor signaling pathway;GO:0045779,negative regulation of bone resorption;GO:0045671,negative regulation of osteoclast differentiation;GO:0090331,negative regulation of platelet aggregation;GO:0006469,negative regulation of protein kinase activity;GO:0009968,negative regulation of signal transduction;GO:0035335,peptidyl-tyrosine dephosphorylation;G…
A0A8B9WZQ6_BOSMU	A0A8B9WZQ6	CYBRD1	Plasma membrane ascorbate-dependent reductase CYBRD1	105938	102017	181387	47940.8	43666.4	42527.6	129781	44711.6	129781	44711.6	1.53735	-1.53735292121591	0.344517	0.030302	-1	GO:0016324,apical plasma membrane;GO:0031526,brush border membrane;GO:0016021,integral component of membrane;GO:0005765,lysosomal membrane	GO:0042802,identical protein binding;GO:0046872,metal ion binding;GO:0016491,oxidoreductase activity;GO:0140571,transmembrane ascorbate ferrireductase activity;GO:0140575,transmembrane monodehydroascorbate reductase activity	GO:0140576,ascorbate homeostasis;GO:0006879,cellular iron ion homeostasis;GO:0010039,response to iron ion	bta:534257,path:bta04978,Mineral absorption
A0A8B9WDK1_BOSMU	A0A8B9WDK1;A0A8B9WIX5	P4HA2	Procollagen-proline 4-dioxygenase	155485	166357	134630	57343.4	51923.3	48519.1	152157	52595.3	152157	52595.3	1.53256	-1.53255773637218	0.345664	0.000499	-1	GO:0005788,endoplasmic reticulum lumen;GO:0005829,cytosol;GO:0005783,endoplasmic reticulum;GO:0005654,nucleoplasm	GO:0005506,iron ion binding;GO:0031418,L-ascorbic acid binding;GO:0004656,procollagen-proline 4-dioxygenase activity	GO:0018401,peptidyl-proline hydroxylation to 4-hydroxy-L-proline	bta:507327,path:bta00330,Arginine and proline metabolism
A0A8B9Y4F0_BOSMU	A0A8B9Y4F0;A0A8B9Y9V9	CD36	Platelet glycoprotein 4	38056.9	26055	46141.5	115779	98558.6	104188	36751.1	106175	36751.1	106175	1.53059	1.53058768192972	2.88903	0.000851	1	GO:0016324,apical plasma membrane;GO:0031526,brush border membrane;GO:0005901,caveola;GO:0009986,cell surface;GO:0005737,cytoplasm;GO:0005794,Golgi apparatus;GO:0016021,integral component of membrane;GO:0016020,membrane;GO:0045121,membrane raft;GO:0005886,plasma membrane	GO:0030169,low-density lipoprotein particle binding;GO:0005041,low-density lipoprotein particle receptor activity;GO:0005044,scavenger receptor activity	GO:1990000,amyloid fibril formation;GO:0150094,amyloid-beta clearance by cellular catabolic process;GO:0007155,cell adhesion;GO:0007166,cell surface receptor signaling pathway;GO:0071726,cellular response to diacyl bacterial lipopeptide;GO:0071404,cellular response to low-density lipoprotein particle stimulus;GO:0070508,cholesterol import;GO:0097009,energy homeostasis;GO:0006955,immune response;G…	bta:281052,path:bta04152,AMPK signaling pathway;bta:281052,path:bta04512,ECM-receptor interaction;bta:281052,path:bta04145,Phagosome;bta:281052,path:bta04640,Hematopoietic cell lineage;bta:281052,path:bta04920,Adipocytokine signaling pathway;bta:281052,path:bta03320,PPAR signaling pathway;bta:281052,path:bta04975,Fat digestion and absorption;bta:281052,path:bta04979,Cholesterol metabolism;bta:281…
A0A8B9YME1_BOSMU	A0A8B9YME1;A0A8B9YPL9;A0A8B9YSJ2	PFKM	ATP-dependent 6-phosphofructokinase	30948	44723.5	68600	18060.5	17432.1	14566.7	48090.5	16686.5	48090.5	16686.5	1.52708	-1.52707558693217	0.34698	0.046788	-1	GO:0005945,6-phosphofructokinase complex;GO:0016020,membrane;GO:0016324,apical plasma membrane;GO:0005634,nucleus;GO:0097228,sperm principal piece;GO:0005737,cytoplasm	GO:0003872,6-phosphofructokinase activity;GO:0016208,AMP binding;GO:0005524,ATP binding;GO:0070095,fructose-6-phosphate binding;GO:0042802,identical protein binding;GO:0046872,metal ion binding;GO:0048029,monosaccharide binding;GO:0070061,fructose binding;GO:0019900,kinase binding;GO:0008022,protein C-terminus binding	GO:0061621,canonical glycolysis;GO:0030388,fructose 1,6-bisphosphate metabolic process;GO:0006002,fructose 6-phosphate metabolic process;GO:0042593,glucose homeostasis;GO:0005980,glycogen catabolic process;GO:0093001,glycolysis from storage polysaccharide through glucose-1-phosphate;GO:0046716,muscle cell cellular homeostasis;GO:0032024,positive regulation of insulin secretion;GO:0045944,positive…	bta:506544,path:bta00010,Glycolysis / Gluconeogenesis;bta:506544,path:bta00030,Pentose phosphate pathway;bta:506544,path:bta00051,Fructose and mannose metabolism;bta:506544,path:bta00052,Galactose metabolism;bta:506544,path:bta03018,RNA degradation;bta:506544,path:bta04066,HIF-1 signaling pathway;bta:506544,path:bta04152,AMPK signaling pathway;bta:506544,path:bta04922,Glucagon signaling pathway;b…
A0A8B9WJE6_BOSMU	A0A8B9WJE6;A0A8B9WJG7;A0A8B9WJI4;A0A8B9WL09;A0A8B9WLL6;A0A8B9WQN9;A0A8B9WQP9	BBX	BBX high mobility group box domain containing	5906.36	9344.07	5544.68	19533.9	17641.5	22633.5	6931.7	19936.3	6931.7	19936.3	1.52412	1.52411734945518	2.87611	0.002351	1	GO:0005634,nucleus;GO:0005829,cytosol;GO:0005654,nucleoplasm	GO:0003677,DNA binding;GO:0000981,DNA-binding transcription factor activity, RNA polymerase II-specific;GO:0000977,RNA polymerase II transcription regulatory region sequence-specific DNA binding	GO:0060348,bone development;GO:0006357,regulation of transcription by RNA polymerase II
A0A8B9Y0X1_BOSMU	A0A8B9Y0X1	RAB11FIP1	RAB11 family interacting protein 1	647174	442110	460786	1.64883e+06	1.199e+06	1.59315e+06	516690	1.48033e+06	516690	1.48033e+06	1.51855	1.5185467207807	2.86502	0.003487	1	GO:0005829,cytosol;GO:0005768,endosome;GO:0043231,intracellular membrane-bounded organelle;GO:0016020,membrane	GO:0031267,small GTPase binding	GO:0070164,negative regulation of adiponectin secretion;GO:0015031,protein transport;GO:0045055,regulated exocytosis;GO:0065008,regulation of biological quality	bta:518839,path:bta04144,Endocytosis
A0A8B9XWH2_BOSMU	A0A8B9XWH2;A0A8B9XZA7	—	Uncharacterized protein	5899.43	1849.28	6477.86	12404	14654.7	13646.3	4742.19	13568.4	4742.19	13568.4	1.51662	1.51662085086534	2.8612	0.005211	1	GO:0030136,clathrin-coated vesicle;GO:0031410,cytoplasmic vesicle;GO:0005829,cytosol;GO:0043005,neuron projection;GO:0005730,nucleolus;GO:0008021,synaptic vesicle;GO:0005737,cytoplasm;GO:0098793,presynapse	GO:0035615,clathrin adaptor activity	GO:0030100,regulation of endocytosis;GO:0048488,synaptic vesicle endocytosis;GO:0016192,vesicle-mediated transport;GO:0006897,endocytosis;GO:0036465,synaptic vesicle recycling
A0A8B9YF45_BOSMU	A0A8B9YF45;A0A8B9YGI3	EPHX3	Epoxide hydrolase 3	2402.98	2985.49	2738.79	8791.55	6009.75	8395.5	2709.09	7732.27	2709.09	7732.27	1.51308	1.51308440927718	2.8542	0.004756	1	GO:0016021,integral component of membrane;GO:0043231,intracellular membrane-bounded organelle;GO:0016020,membrane	GO:0003824,catalytic activity;GO:0004301,epoxide hydrolase activity;GO:0016787,hydrolase activity	GO:0097176,epoxide metabolic process
A0A8B9Y9G3_BOSMU	A0A8B9Y9G3	RGS10	Regulator of G protein signaling 10	26594.9	25593.1	26884.4	8367.36	10499.6	8843.24	26357.5	9236.74	26357.5	9236.74	1.51276	-1.51275652132849	0.350441	2.2e-05	-1	GO:0005829,cytosol;GO:0005634,nucleus;GO:0045202,synapse	GO:0001965,G-protein alpha-subunit binding;GO:0005096,GTPase activator activity	GO:0007213,G protein-coupled acetylcholine receptor signaling pathway;GO:0009968,negative regulation of signal transduction;GO:0043547,positive regulation of GTPase activity;GO:0008277,regulation of G protein-coupled receptor signaling pathway
A0A8B9WTA0_BOSMU	A0A8B9WTA0;A0A8B9WTD2;A0A8C0A7X2	MAP1LC3A	Microtubule associated protein 1 light chain 3 alpha	516100	616537	739364	265787	170622	221941	624000	219450	624000	219450	1.50765	-1.50765249665562	0.351683	0.004492	-1	GO:0005776,autophagosome;GO:0000421,autophagosome membrane;GO:0031410,cytoplasmic vesicle;GO:0005829,cytosol;GO:0012505,endomembrane system;GO:0005874,microtubule;GO:0031090,organelle membrane;GO:0044754,autolysosome	GO:0008017,microtubule binding;GO:0008429,phosphatidylethanolamine binding;GO:0005543,phospholipid binding;GO:0031625,ubiquitin protein ligase binding	GO:0000045,autophagosome assembly;GO:0097352,autophagosome maturation;GO:0000422,autophagy of mitochondrion;GO:0006995,cellular response to nitrogen starvation;GO:0016236,macroautophagy;GO:0009267,cellular response to starvation	bta:514547,path:bta04216,Ferroptosis
A0A8B9WCR3_BOSMU	A0A8B9WCR3	AP1M2	AP-1 complex subunit mu-2	60775.5	50361.4	35548.3	145052	134611	136530	48895	138731	48895	138731	1.50453	1.50453395522146	2.83733	0.000357	1	GO:0030131,clathrin adaptor complex;GO:0030136,clathrin-coated vesicle;GO:0030665,clathrin-coated vesicle membrane;GO:0031410,cytoplasmic vesicle;GO:0005794,Golgi apparatus	GO:0035615,clathrin adaptor activity	GO:0006886,intracellular protein transport;GO:0016192,vesicle-mediated transport	bta:515766,path:bta04142,Lysosome;bta:515766,path:bta05170,Human immunodeficiency virus 1 infection
A0A8C0A1T0_BOSMU	A0A8C0A1T0	DUSP16	Dual specificity phosphatase 16	1100.26	0	0	6285.49	7255.4	6986.5	2412.57	6842.46	1100.26	6842.46	1.50394	1.50394197558451	2.83617	0.003551	1	GO:0005737,cytoplasm;GO:0005829,cytosol;GO:0005654,nucleoplasm;GO:0005634,nucleus	GO:0008432,JUN kinase binding;GO:0017017,MAP kinase tyrosine/serine/threonine phosphatase activity;GO:0048273,mitogen-activated protein kinase p38 binding;GO:0004721,phosphoprotein phosphatase activity;GO:0106306,protein serine phosphatase activity;GO:0106307,protein threonine phosphatase activity;GO:0004725,protein tyrosine phosphatase activity;GO:0008330,protein tyrosine/threonine phosphatase a…	GO:0045204,MAPK export from nucleus;GO:0043508,negative regulation of JUN kinase activity;GO:0043409,negative regulation of MAPK cascade
A0A8B9WPN0_BOSMU	A0A8B9WPN0	CTSL	Cathepsin L	30317	24832.7	29689.5	86517.6	78675.8	75382.5	28279.7	80191.9	28279.7	80191.9	1.50369	1.50368914050128	2.83567	0.000155	1	GO:0016324,apical plasma membrane;GO:0042583,chromaffin granule;GO:0005615,extracellular space;GO:0005764,lysosome;GO:0005794,Golgi apparatus;GO:0005771,multivesicular body;GO:0005886,plasma membrane	GO:0004197,cysteine-type endopeptidase activity;GO:0004175,endopeptidase activity;GO:0008234,cysteine-type peptidase activity;GO:0005518,collagen binding;GO:0001968,fibronectin binding;GO:0042393,histone binding;GO:0043394,proteoglycan binding;GO:0097655,serpin family protein binding	GO:0048002,antigen processing and presentation of peptide antigen;GO:0043373,CD4-positive, alpha-beta T cell lineage commitment;GO:0030574,collagen catabolic process;GO:0060309,elastin catabolic process;GO:0034230,enkephalin processing;GO:0006955,immune response;GO:0016540,protein autoprocessing;GO:0051603,proteolysis involved in cellular protein catabolic process;GO:0031638,zymogen activation;GO…	bta:281108,path:bta04145,Phagosome;bta:281108,path:bta04142,Lysosome;bta:281108,path:bta04140,Autophagy - animal;bta:281108,path:bta04210,Apoptosis;bta:281108,path:bta04612,Antigen processing and presentation;bta:281108,path:bta05205,Proteoglycans in cancer;bta:281108,path:bta05323,Rheumatoid arthritis;bta:281108,path:bta05418,Fluid shear stress and atherosclerosis
A0A8B9YSA6_BOSMU	A0A8B9YSA6	NPC1	NPC intracellular cholesterol transporter 1	65804.2	62707.3	86479.1	195627	186520	226611	71663.5	202919	71663.5	202919	1.5016	1.50159506244897	2.83156	0.000771	1	GO:0016021,integral component of membrane;GO:0005783,endoplasmic reticulum;GO:0005768,endosome;GO:0005576,extracellular region;GO:0005794,Golgi apparatus;GO:1905103,integral component of lysosomal membrane;GO:0005887,integral component of plasma membrane;GO:0045121,membrane raft;GO:0005635,nuclear envelope;GO:0048471,perinuclear region of cytoplasm	GO:0005319,lipid transporter activity;GO:0015485,cholesterol binding	GO:0007628,adult walking behavior;GO:0006914,autophagy;GO:0071404,cellular response to low-density lipoprotein particle stimulus;GO:0071383,cellular response to steroid hormone stimulus;GO:0033344,cholesterol efflux;GO:0042632,cholesterol homeostasis;GO:0006897,endocytosis;GO:0090150,establishment of protein localization to membrane;GO:0010467,gene expression;GO:0032367,intracellular cholesterol …
A0A8B9WG97_BOSMU	A0A8B9WG97;A0A8B9WGX3	RBM47	RNA-binding protein 47	98381.3	73882.6	66698.6	218396	202793	255299	79654.2	225496	79654.2	225496	1.50128	1.50128117255	2.83094	0.001339	1	GO:0005634,nucleus	GO:0003729,mRNA binding;GO:0003723,RNA binding	GO:0016554,cytidine to uridine editing;GO:0002244,hematopoietic progenitor cell differentiation
A0A8B9XU55_BOSMU	A0A8B9XU55	HSD17B11	Hydroxysteroid 17-beta dehydrogenase 11	52313.7	45860.9	48470.6	132738	141234	141093	48881.7	138355	48881.7	138355	1.50101	1.5010090114229	2.83041	1.2e-05	1	GO:0005737,cytoplasm;GO:0016021,integral component of membrane;GO:0005811,lipid droplet	GO:0016616,oxidoreductase activity, acting on the CH-OH group of donors, NAD or NADP as acceptor;GO:0016229,steroid dehydrogenase activity	GO:0006710,androgen catabolic process
A0A8B9X0Q4_BOSMU	A0A8B9X0Q4;A0A8B9X199	PID1	Phosphotyrosine interaction domain containing 1	28719.3	24620.9	32266.4	12097.6	12537.5	5674.28	28535.5	10103.1	28535.5	10103.1	1.49795	-1.49795460445528	0.354055	0.004159	-1	GO:0005737,cytoplasm		GO:0071398,cellular response to fatty acid;GO:0071354,cellular response to interleukin-6;GO:0044320,cellular response to leptin stimulus;GO:0071356,cellular response to tumor necrosis factor;GO:0070584,mitochondrion morphogenesis;GO:2001170,negative regulation of ATP biosynthetic process;GO:0046325,negative regulation of glucose import;GO:0046627,negative regulation of insulin receptor signaling …
A0A8B9VYY4_BOSMU	A0A8B9VYY4;A0A8B9VZ05;A0A8B9VZE1;A0A8B9W0R3;A0A8B9W1X3;A0A8C0A1C1	SYNJ1	Phosphoinositide 5-phosphatase	18613	16012.6	23272.7	8825.4	5078.67	6606.27	19299.4	6836.78	19299.4	6836.78	1.49717	-1.49716838683434	0.354248	0.006414	-1	GO:0048471,perinuclear region of cytoplasm;GO:0098793,presynapse	GO:0004439,phosphatidylinositol-4,5-bisphosphate 5-phosphatase activity;GO:0003723,RNA binding;GO:0017124,SH3 domain binding;GO:0004438,phosphatidylinositol-3-phosphatase activity;GO:0043812,phosphatidylinositol-4-phosphate phosphatase activity	GO:0007420,brain development;GO:0046855,inositol phosphate dephosphorylation;GO:0046856,phosphatidylinositol dephosphorylation;GO:0048488,synaptic vesicle endocytosis;GO:0007612,learning;GO:1904980,positive regulation of endosome organization
A0A8B9WWN6_BOSMU	A0A8B9WWN6	TMEM120B	Transmembrane protein 120B	7811.25	6146.13	403.789	14150.8	13665.9	12674	4787.06	13496.9	4787.06	13496.9	1.49542	1.49541887541768	2.81946	0.018923	1	GO:0016021,integral component of membrane;GO:0016020,membrane;GO:0005637,nuclear inner membrane		GO:0045444,fat cell differentiation;GO:0051291,protein heterooligomerization
A0A8B9XQD0_BOSMU	A0A8B9XQD0;A0A8B9XS01	THSD4	Thrombospondin type 1 domain containing 4	194662	174936	143952	476226	476162	492853	171183	481747	171183	481747	1.49273	1.49273306424237	2.81422	3.9e-05	1	GO:0005576,extracellular region;GO:0001527,microfibril		GO:0048251,elastic fiber assembly
A0A8B9Y0S8_BOSMU	A0A8B9Y0S8;A0A8B9Y220;A0A8B9Y5C7;A0A8B9Y9U7	WAS	WASP actin nucleation promoting factor	96434.2	77273	137550	37769.4	32827.5	40026.7	103753	36874.5	103753	36874.5	1.49245	-1.4924519390401	0.355408	0.020216	-1	GO:0005884,actin filament;GO:0005911,cell-cell junction;GO:0005829,cytosol;GO:0005634,nucleus;GO:0045335,phagocytic vesicle;GO:0005886,plasma membrane;GO:0035861,site of double-strand break;GO:0012506,vesicle membrane	GO:0003779,actin binding;GO:0042802,identical protein binding;GO:0043274,phospholipase binding;GO:0019901,protein kinase binding;GO:0017124,SH3 domain binding;GO:0031267,small GTPase binding	GO:0030041,actin filament polymerization;GO:0030048,actin filament-based movement;GO:0032488,Cdc42 protein signal transduction;GO:0071346,cellular response to interferon-gamma;GO:0016197,endosomal transport;GO:2000146,negative regulation of cell motility;GO:0051497,negative regulation of stress fiber assembly;GO:2000601,positive regulation of Arp2/3 complex-mediated actin nucleation;GO:1905168,po…
A0A8B9XKB1_BOSMU	A0A8B9XKB1	CYP1B1	Cytochrome P450 family 1 subfamily B member 1	567226	641173	793267	230874	254705	225847	667222	237142	667222	237142	1.49242	-1.49241540612309	0.355417	0.00305	-1	GO:0016021,integral component of membrane;GO:0043231,intracellular membrane-bounded organelle;GO:0005739,mitochondrion	GO:0101020,estrogen 16-alpha-hydroxylase activity;GO:0020037,heme binding;GO:0005506,iron ion binding;GO:0004497,monooxygenase activity;GO:0016712,oxidoreductase activity, acting on paired donors, with incorporation or reduction of molecular oxygen, reduced flavin or flavoprotein as one donor, and incorporation of one atom of oxygen	GO:0001525,angiogenesis;GO:0019369,arachidonic acid metabolic process;GO:0006725,cellular aromatic compound metabolic process;GO:0070301,cellular response to hydrogen peroxide;GO:0071407,cellular response to organic cyclic compound;GO:0030199,collagen fibril organization;GO:0043542,endothelial cell migration;GO:0071603,endothelial cell-cell adhesion;GO:0008210,estrogen metabolic process;GO:000863…
A0A8C0AJ53_BOSMU	A0A8C0AJ53	—	Uncharacterized protein	886896	842692	338116	1.97437e+06	1.76722e+06	2.0757e+06	689235	1.9391e+06	689235	1.9391e+06	1.49232	1.4923177616541	2.81341	0.003224	1	GO:0005694,chromosome;GO:0005737,cytoplasm;GO:0005634,nucleus	GO:0008301,DNA binding, bending;GO:0003690,double-stranded DNA binding;GO:0000400,four-way junction DNA binding	GO:0032392,DNA geometric change;GO:0006310,DNA recombination;GO:0045087,innate immune response;GO:0006357,regulation of transcription by RNA polymerase II;GO:0006259,DNA metabolic process
A0A8B9Z2E2_BOSMU	A0A8B9Z2E2	ABHD14B	Abhydrolase domain containing 14B	454879	572968	364340	1398371	1.20442e+06	1.31337e+06	464062	1.30539e+06	464062	1.30539e+06	1.49209	1.49208749920046	2.81296	0.00052	1	GO:0005737,cytoplasm;GO:0005829,cytosol;GO:0005730,nucleolus;GO:0005654,nucleoplasm	GO:0016787,hydrolase activity	GO:0045944,positive regulation of transcription by RNA polymerase II
A0A8B9W1Z0_BOSMU	A0A8B9W1Z0	FKBP7	Peptidylprolyl isomerase	35296.9	35255.3	34369.4	16289.3	15734.4	5322.02	34973.9	12448.6	34973.9	12448.6	1.4903	-1.4902980782408	0.355939	0.003259	-1	GO:0005783,endoplasmic reticulum	GO:0005509,calcium ion binding;GO:0003755,peptidyl-prolyl cis-trans isomerase activity
A0A8B9WG25_BOSMU	A0A8B9WG25	C9orf64	Queuosine salvage protein	176843	165062	81012.5	378324	419429	390153	140973	395969	140973	395969	1.48997	1.48997085115211	2.80883	0.001434	1			GO:0006400,tRNA modification;GO:0101030,tRNA-guanine transglycosylation
A0A8B9WSH2_BOSMU	A0A8B9WSH2	NCAM1	Neural cell adhesion molecule 1	376393	322343	280752	118965	117044	114365	326496	116791	326496	116791	1.48313	-1.48312957831519	0.357712	0.001636	-1	GO:0030424,axon;GO:0016021,integral component of membrane;GO:0005886,plasma membrane;GO:0005829,cytosol;GO:0009897,external side of plasma membrane;GO:0016020,membrane	GO:0098632,cell-cell adhesion mediator activity	GO:0007411,axon guidance;GO:0070593,dendrite self-avoidance;GO:0007156,homophilic cell adhesion via plasma membrane adhesion molecules;GO:0007155,cell adhesion	bta:281941,path:bta04514,Cell adhesion molecules (CAMs);bta:281941,path:bta05020,Prion diseases
A0A8B9YDF4_BOSMU	A0A8B9YDF4;A0A8B9YG24	CALU	Calumenin	77998.5	146263	143601	48007	43762.5	39842.1	122621	43870.5	122621	43870.5	1.48288	-1.48287954660874	0.357774	0.024716	-1	GO:0005789,endoplasmic reticulum membrane;GO:0005576,extracellular region;GO:0005794,Golgi apparatus;GO:0042470,melanosome;GO:0033018,sarcoplasmic reticulum lumen;GO:0005783,endoplasmic reticulum	GO:0005509,calcium ion binding
A0A8B9WVY8_BOSMU	A0A8B9WVY8	TNC	Tenascin C	2395781	2.04444e+06	1.96248e+06	897379	908435	485740	2.13423e+06	763851	2.13423e+06	763851	1.48236	-1.48235542722159	0.357904	0.002053	-1	GO:0005604,basement membrane;GO:0062023,collagen-containing extracellular matrix;GO:0005615,extracellular space;GO:0005614,interstitial matrix;GO:0098966,perisynaptic extracellular matrix;GO:0090733,tenascin complex	GO:0005102,signaling receptor binding;GO:0045545,syndecan binding	GO:0007155,cell adhesion;GO:0042127,regulation of cell population proliferation;GO:0060739,mesenchymal-epithelial cell signaling involved in prostate gland development;GO:0007528,neuromuscular junction development;GO:0014012,peripheral nervous system axon regeneration;GO:0008284,positive regulation of cell population proliferation;GO:0010628,positive regulation of gene expression;GO:0060740,prost…
A0A8C0ALK9_BOSMU	A0A8C0ALK9	CTSC	Dipeptidyl peptidase 1	698623	673797	1.09882e+06	346652	291222	246963	823746	294946	823746	294946	1.48175	-1.48175091058989	0.358054	0.019808	-1	GO:0005764,lysosome;GO:0005813,centrosome;GO:0005615,extracellular space;GO:0005654,nucleoplasm	GO:0008234,cysteine-type peptidase activity;GO:0008239,dipeptidyl-peptidase activity;GO:0004197,cysteine-type endopeptidase activity;GO:0016505,peptidase activator activity involved in apoptotic process;GO:0004252,serine-type endopeptidase activity	GO:0031638,zymogen activation;GO:0031642,negative regulation of myelination;GO:2001235,positive regulation of apoptotic signaling pathway;GO:1903980,positive regulation of microglial cell activation;GO:0051603,proteolysis involved in cellular protein catabolic process;GO:0001913,T cell mediated cytotoxicity	bta:352958,path:bta04142,Lysosome;bta:352958,path:bta04210,Apoptosis
A0A8B9WC50_BOSMU	A0A8B9WC50	GPX7	Glutathione peroxidase	65677.7	80339.6	63580.5	26027.5	26743.9	22378.4	69866	25049.9	69866	25049.9	1.47978	-1.47978194341727	0.358543	0.001186	-1	GO:0005783,endoplasmic reticulum;GO:0005576,extracellular region	GO:0004096,catalase activity;GO:0004602,glutathione peroxidase activity;GO:0004601,peroxidase activity	GO:0006979,response to oxidative stress	bta:523311,path:bta00590,Arachidonic acid metabolism;bta:523311,path:bta00480,Glutathione metabolism;bta:523311,path:bta04918,Thyroid hormone synthesis;bta:523311,path:bta05014,Amyotrophic lateral sclerosis (ALS);bta:523311,path:bta05016,Huntington disease
A0A8B9YE08_BOSMU	A0A8B9YE08;A0A8B9YG69	CYB5A	Cytochrome b5 type A	397375	215889	246999	100039	103908	104692	286754	102880	286754	102880	1.47886	-1.47885677272325	0.358773	0.030491	-1	GO:0005829,cytosol;GO:0005789,endoplasmic reticulum membrane;GO:0016021,integral component of membrane;GO:0043231,intracellular membrane-bounded organelle;GO:0016020,membrane;GO:0005783,endoplasmic reticulum	GO:0019899,enzyme binding;GO:0020037,heme binding;GO:0046872,metal ion binding
A0A8B9X7P6_BOSMU	A0A8B9X7P6	STAB1	Stabilin 1	600066	601518	1.0166e+06	287198	282932	225787	739395	265306	739395	265306	1.47869	-1.47869191327975	0.358814	0.027629	-1	GO:0005887,integral component of plasma membrane	GO:0005509,calcium ion binding;GO:0005540,hyaluronic acid binding;GO:0030169,low-density lipoprotein particle binding;GO:0005041,low-density lipoprotein particle receptor activity;GO:0005044,scavenger receptor activity	GO:0007155,cell adhesion;GO:0007267,cell-cell signaling;GO:0042742,defense response to bacterium;GO:0016525,negative regulation of angiogenesis
A0A8B9YTF2_BOSMU	A0A8B9YTF2;A0A8B9YW92;A0A8B9Z325	ITPR1	Inositol 1,4,5-trisphosphate receptor	28215.6	33034.1	50626.5	12702.4	14246	13236.9	37292.1	13395.1	37292.1	13395.1	1.47716	-1.47716484347908	0.359194	0.024874	-1	GO:0030424,axon;GO:0030176,integral component of endoplasmic reticulum membrane;GO:0048471,perinuclear region of cytoplasm;GO:0098793,presynapse;GO:0005791,rough endoplasmic reticulum;GO:0030141,secretory granule;GO:0030658,transport vesicle membrane;GO:0005955,calcineurin complex;GO:0030659,cytoplasmic vesicle membrane;GO:0005789,endoplasmic reticulum membrane;GO:0016021,integral component of me…	GO:0015278,calcium-release channel activity;GO:0070679,inositol 1,4,5 trisphosphate binding;GO:0005220,inositol 1,4,5-trisphosphate-sensitive calcium-release channel activity;GO:0035091,phosphatidylinositol binding;GO:0019855,calcium channel inhibitor activity;GO:0005509,calcium ion binding;GO:0098695,inositol 1,4,5-trisphosphate receptor activity involved in regulation of postsynaptic cytosolic …	GO:0070059,intrinsic apoptotic signaling pathway in response to endoplasmic reticulum stress;GO:0051209,release of sequestered calcium ion into cytosol;GO:0000902,cell morphogenesis;GO:0032469,endoplasmic reticulum calcium ion homeostasis;GO:0042045,epithelial fluid transport;GO:0050849,negative regulation of calcium-mediated signaling;GO:0009791,post-embryonic development;GO:0001666,response to …	bta:317697,path:bta04371,Apelin signaling pathway;bta:317697,path:bta04020,Calcium signaling pathway;bta:317697,path:bta04070,Phosphatidylinositol signaling system;bta:317697,path:bta04022,cGMP-PKG signaling pathway;bta:317697,path:bta04140,Autophagy - animal;bta:317697,path:bta04114,Oocyte meiosis;bta:317697,path:bta04210,Apoptosis;bta:317697,path:bta04218,Cellular senescence;bta:317697,path:bta…
A0A8B9X526_BOSMU	A0A8B9X526;A0A8B9XBS9	MAP3K6	Mitogen-activated protein kinase kinase kinase	8511.15	7467.86	7524.07	3362.45	3125.4	1959.11	7834.36	2815.65	7834.36	2815.65	1.47635	-1.47634571441488	0.359398	0.000802	-1		GO:0005524,ATP binding;GO:0000287,magnesium ion binding;GO:0004709,MAP kinase kinase kinase activity;GO:0004672,protein kinase activity;GO:0106310,protein serine kinase activity;GO:0004712,protein serine/threonine/tyrosine kinase activity
A0A8B9Y247_BOSMU	A0A8B9Y247	VIM	Vimentin	13363057	14067098	20294270	6.14609e+06	5757904	5.2606e+06	1.59081e+07	5.72153e+06	1.59081e+07	5.72153e+06	1.47529	-1.47529036620932	0.359661	0.010076	-1	GO:0031252,cell leading edge;GO:0005737,cytoplasm;GO:0005829,cytosol;GO:0005882,intermediate filament;GO:0043005,neuron projection;GO:0016363,nuclear matrix;GO:0005634,nucleus;GO:0005777,peroxisome;GO:0045335,phagocytic vesicle;GO:0005886,plasma membrane;GO:0005844,polysome	GO:0003725,double-stranded RNA binding;GO:0042802,identical protein binding;GO:1990254,keratin filament binding;GO:0019904,protein domain specific binding;GO:0097110,scaffold protein binding;GO:0005200,structural constituent of cytoskeleton;GO:0005212,structural constituent of eye lens	GO:0014002,astrocyte development;GO:0060020,Bergmann glial cell differentiation;GO:0071346,cellular response to interferon-gamma;GO:0071222,cellular response to lipopolysaccharide;GO:0071225,cellular response to muramyl dipeptide;GO:0001701,in utero embryonic development;GO:0045109,intermediate filament organization;GO:0070307,lens fiber cell development;GO:0010977,negative regulation of neuron p…	bta:280955,path:bta05206,MicroRNAs in cancer;bta:280955,path:bta05169,Epstein-Barr virus infection
A0A8B9WXG6_BOSMU	A0A8B9WXG6	—	LIM zinc-binding domain-containing protein	248193	410112	312225	136948	125347	86922.6	323510	116406	323510	116406	1.47464	-1.47464469729022	0.359822	0.013826	-1	GO:0005737,cytoplasm	GO:0042277,peptide binding;GO:0008270,zinc ion binding;GO:0046872,metal ion binding	GO:0071236,cellular response to antibiotic;GO:0071493,cellular response to UV-B;GO:0008630,intrinsic apoptotic signaling pathway in response to DNA damage;GO:0010468,regulation of gene expression;GO:0010043,response to zinc ion
A0A8B9XZ20_BOSMU	A0A8B9XZ20;A0A8B9XZM1	RANBP17	RAN binding protein 17	4244.98	4410.06	612.719	7795.45	10030.3	7919.15	3089.25	8581.62	3089.25	8581.62	1.47399	1.47399310747479	2.7779	0.018693	1	GO:0005737,cytoplasm;GO:0005634,nucleus;GO:0005643,nuclear pore	GO:0005049,nuclear export signal receptor activity;GO:0031267,small GTPase binding	GO:0006886,intracellular protein transport;GO:0006611,protein export from nucleus
A0A8B9YD42_BOSMU	A0A8B9YD42	ST14	Suppressor of tumorigenicity 14 protein homolog	10552.4	12614	8781.68	28264.2	27725.9	32706.3	10649.4	29565.4	10649.4	29565.4	1.47314	1.47314424328477	2.77626	0.000605	1	GO:0016021,integral component of membrane;GO:0005576,extracellular region;GO:0019897,extrinsic component of plasma membrane	GO:0004252,serine-type endopeptidase activity	GO:0030216,keratinocyte differentiation;GO:0060672,epithelial cell morphogenesis involved in placental branching;GO:0001843,neural tube closure	bta:767617,path:bta05206,MicroRNAs in cancer
A0A8B9XX61_BOSMU	A0A8B9XX61	CLMN	Calmin	2863.43	2601.14	2951.86	5991.5	9725.73	7644.98	2805.48	7787.4	2805.48	7787.4	1.4729	1.47289634722471	2.77579	0.010109	1	GO:0005737,cytoplasm;GO:0016021,integral component of membrane;GO:0034993,meiotic nuclear membrane microtubule tethering complex;GO:0005640,nuclear outer membrane	GO:0003779,actin binding;GO:0051015,actin filament binding	GO:0008285,negative regulation of cell population proliferation;GO:0031175,neuron projection development;GO:0007097,nuclear migration
A0A8B9YHI1_BOSMU	A0A8B9YHI1;A0A8C0AI23	UPP1	Uridine phosphorylase	33773.3	26121.8	27826.2	11317.2	11881.7	8412.31	29240.4	10537.1	29240.4	10537.1	1.47249	-1.4724932176468	0.360359	0.001856	-1	GO:0005829,cytosol	GO:0004850,uridine phosphorylase activity	GO:0009166,nucleotide catabolic process;GO:0044206,UMP salvage;GO:0006218,uridine catabolic process
A0A8B9X2R8_BOSMU	A0A8B9X2R8	TINAGL1	Tubulointerstitial nephritis antigen like 1	303413	299482	329408	898071	798014	889941	310768	862009	310768	862009	1.47187	1.47186532875186	2.7738	7.9e-05	1	GO:0005615,extracellular space;GO:0005764,lysosome	GO:0008234,cysteine-type peptidase activity;GO:0043236,laminin binding
A0A8B9WNN2_BOSMU	A0A8B9WNN2;A0A8B9WPY9;A0A8B9WRX3;A0A8B9WV69;A0A8C0A6M9	USP28	Ubiquitin specific peptidase 28	9356.72	9223.32	11847.7	2583.43	3577.74	4835.66	10142.6	3665.61	10142.6	3665.61	1.4683	-1.46830364522197	0.361407	0.003808	-1	GO:0005829,cytosol;GO:0016604,nuclear body;GO:0005634,nucleus;GO:0032991,protein-containing complex	GO:0004843,thiol-dependent deubiquitinase;GO:0004197,cysteine-type endopeptidase activity	GO:0006511,ubiquitin-dependent protein catabolic process;GO:0016579,protein deubiquitination;GO:0008283,cell population proliferation;GO:0034644,cellular response to UV;GO:0000077,DNA damage checkpoint signaling;GO:0042771,intrinsic apoptotic signaling pathway in response to DNA damage by p53 class mediator;GO:0007265,Ras protein signal transduction;GO:0031647,regulation of protein stability;GO:0…
A0A8B9W3U2_BOSMU	A0A8B9W3U2	—	Ipi1_N domain-containing protein	7189.34	0	0	28137.3	26620.6	19548.4	8953.67	24768.8	7189.34	24768.8	1.46797	1.4679717036303	2.76633	0.004984	1	GO:0071339,MLL1 complex;GO:0005634,nucleus
A0A8B9XH30_BOSMU	A0A8B9XH30	—	Claudin-3	237102	143385	67419.6	346321	455915	435549	149302	412595	149302	412595	1.46649	1.46648878172727	2.76349	0.011468	1	GO:0016327,apicolateral plasma membrane;GO:0005923,bicellular tight junction;GO:0016021,integral component of membrane;GO:0016328,lateral plasma membrane;GO:0005886,plasma membrane;GO:0032991,protein-containing complex	GO:0042802,identical protein binding;GO:0005198,structural molecule activity	GO:0031532,actin cytoskeleton reorganization;GO:0070830,bicellular tight junction assembly;GO:0016338,calcium-independent cell-cell adhesion via plasma membrane cell-adhesion molecules;GO:0007155,cell adhesion;GO:0034331,cell junction maintenance;GO:0003382,epithelial cell morphogenesis;GO:0014045,establishment of endothelial blood-brain barrier;GO:0030336,negative regulation of cell migration;GO…	bta:404153,path:bta04514,Cell adhesion molecules (CAMs);bta:404153,path:bta04530,Tight junction;bta:404153,path:bta04670,Leukocyte transendothelial migration;bta:404153,path:bta05160,Hepatitis C
A0A8B9WLK5_BOSMU	A0A8B9WLK5;A0A8B9WSN6	STXBP6	Syntaxin binding protein 6	16792.8	20909.7	16061.7	44837.8	47289.9	56372.6	17921.4	49500.1	17921.4	49500.1	1.46575	1.46574570413203	2.76206	0.001167	1	GO:0000145,exocyst;GO:0016021,integral component of membrane;GO:0005886,plasma membrane	GO:0005546,phosphatidylinositol-4,5-bisphosphate binding	GO:0006887,exocytosis;GO:0006893,Golgi to plasma membrane transport;GO:0035542,regulation of SNARE complex assembly;GO:0016192,vesicle-mediated transport;GO:0035493,SNARE complex assembly
A0A8B9W5R5_BOSMU	A0A8B9W5R5;A0A8C0A396;A0A8C0A3A2	MYO1B	Myosin IB	71748.6	66172	70976.1	204784	182741	189364	69632.2	192296	69632.2	192296	1.4655	1.46550332480363	2.7616	5.4e-05	1	GO:0016459,myosin complex;GO:0015629,actin cytoskeleton;GO:0005884,actin filament;GO:0005903,brush border;GO:0071944,cell periphery;GO:0005737,cytoplasm;GO:0005769,early endosome;GO:0010008,endosome membrane;GO:0030175,filopodium;GO:0005902,microvillus;GO:0048471,perinuclear region of cytoplasm;GO:0005886,plasma membrane;GO:0032588,trans-Golgi network membrane;GO:0031982,vesicle	GO:0003779,actin binding;GO:0005524,ATP binding;GO:0003774,cytoskeletal motor activity;GO:0051015,actin filament binding;GO:0000146,microfilament motor activity;GO:0005547,phosphatidylinositol-3,4,5-trisphosphate binding;GO:0005546,phosphatidylinositol-4,5-bisphosphate binding	GO:0051017,actin filament bundle assembly;GO:0007015,actin filament organization;GO:0030048,actin filament-based movement;GO:0006892,post-Golgi vesicle-mediated transport;GO:0030050,vesicle transport along actin filament
A0A8B9W955_BOSMU	A0A8B9W955	ELMO1	Engulfment and cell motility 1	43664.8	37132.6	59137.7	18358	18485	13886.3	46645	16909.8	46645	16909.8	1.46386	-1.46386352536438	0.362521	0.011337	-1	GO:0005737,cytoplasm;GO:0032045,guanyl-nucleotide exchange factor complex;GO:0005886,plasma membrane	GO:0005085,guanyl-nucleotide exchange factor activity;GO:0017124,SH3 domain binding	GO:0007015,actin filament organization;GO:0006915,apoptotic process;GO:0016477,cell migration;GO:0048870,cell motility;GO:0006911,phagocytosis, engulfment;GO:0016601,Rac protein signal transduction;GO:0030036,actin cytoskeleton organization;GO:0006909,phagocytosis	bta:509821,path:bta04062,Chemokine signaling pathway;bta:509821,path:bta05100,Bacterial invasion of epithelial cells
A0A8B9WYH7_BOSMU	A0A8B9WYH7	TMEM30B	Cell cycle control protein	6824.53	7762.2	0	21040.6	18447.8	25528.2	7858.5	21672.2	7293.36	21672.2	1.46352	1.4635194035256	2.7578	0.003075	1	GO:0005783,endoplasmic reticulum;GO:0005794,Golgi apparatus;GO:0016021,integral component of membrane;GO:1990531,phospholipid-translocating ATPase complex;GO:0005886,plasma membrane	GO:0015247,aminophospholipid flippase activity	GO:0045332,phospholipid translocation;GO:0070863,positive regulation of protein exit from endoplasmic reticulum
A0A8B9W0P2_BOSMU	A0A8B9W0P2	TIAM1	TIAM Rac1 associated GEF 1	12001	11234.5	6543.12	27893.5	23109.1	31050.7	9926.19	27351.1	9926.19	27351.1	1.46229	1.46228847204955	2.75545	0.00372	1	GO:0005829,cytosol;GO:0016020,membrane;GO:0005886,plasma membrane;GO:0045202,synapse;GO:0110165,cellular anatomical entity	GO:0005085,guanyl-nucleotide exchange factor activity	GO:0090630,activation of GTPase activity;GO:0050772,positive regulation of axonogenesis;GO:0007264,small GTPase mediated signal transduction
A0A8C0ADA1_BOSMU	A0A8C0ADA1	CASK	Calcium/calmodulin dependent serine protein kinase	53583	56141.7	62154.7	169371	152512	151037	57293.1	157640	57293.1	157640	1.4602	1.4601994526501	2.75146	9.7e-05	1	GO:0005604,basement membrane;GO:0005923,bicellular tight junction;GO:0005737,cytoplasm;GO:0005652,nuclear lamina;GO:0016363,nuclear matrix;GO:0005730,nucleolus;GO:0005886,plasma membrane;GO:0098793,presynapse	GO:0005524,ATP binding;GO:0004674,protein serine/threonine kinase activity;GO:0004672,protein kinase activity	GO:0051179,localization;GO:0001953,negative regulation of cell-matrix adhesion;GO:0090288,negative regulation of cellular response to growth factor stimulus;GO:0010839,negative regulation of keratinocyte proliferation;GO:0061045,negative regulation of wound healing
A0A8B9Y0B5_BOSMU	A0A8B9Y0B5;A0A8B9Y372;A0A8B9Y3W3;A0A8B9Y6J8;A0A8B9Y9C8;A0A8C0AFZ9	ADGRA2	Adhesion G protein-coupled receptor A2	4202.7	7628.35	9456.59	2502.01	2214.77	3029.83	7095.88	2582.2	7095.88	2582.2	1.45838	-1.45837811465543	0.363902	0.044267	-1	GO:0009986,cell surface;GO:0016021,integral component of membrane;GO:0005886,plasma membrane;GO:1990909,Wnt signalosome	GO:0004930,G protein-coupled receptor activity	GO:0007166,cell surface receptor signaling pathway;GO:0007417,central nervous system development;GO:0043542,endothelial cell migration;GO:1900747,negative regulation of vascular endothelial growth factor signaling pathway;GO:0090263,positive regulation of canonical Wnt signaling pathway;GO:0010595,positive regulation of endothelial cell migration;GO:0045765,regulation of angiogenesis;GO:0050920,r…
A0A8B9X2K5_BOSMU	A0A8B9X2K5;A0A8B9X2T2;A0A8B9X8N3	SSH1	Slingshot protein phosphatase 1	4121.77	5002.44	4350.21	11974.7	11796.2	13244.6	4491.47	12338.5	4491.47	12338.5	1.45791	1.45790575219305	2.74709	0.000118	1	GO:0005737,cytoplasm;GO:0005886,plasma membrane	GO:0003779,actin binding;GO:0106306,protein serine phosphatase activity;GO:0106307,protein threonine phosphatase activity;GO:0004725,protein tyrosine phosphatase activity;GO:0008138,protein tyrosine/serine/threonine phosphatase activity;GO:0004721,phosphoprotein phosphatase activity	GO:0030837,negative regulation of actin filament polymerization;GO:0030036,actin cytoskeleton organization;GO:0000902,cell morphogenesis;GO:0071318,cellular response to ATP;GO:0032268,regulation of cellular protein metabolic process
A0A8B9Z015_BOSMU	A0A8B9Z015	CLIC5	Chloride intracellular channel protein	35645.2	18369.4	14035.8	66221.6	62387.9	58313.7	22683.5	62307.8	22683.5	62307.8	1.45777	1.45776972635365	2.74683	0.004762	1	GO:0016324,apical plasma membrane;GO:0005938,cell cortex;GO:0034707,chloride channel complex;GO:0031410,cytoplasmic vesicle;GO:0005794,Golgi apparatus;GO:0043231,intracellular membrane-bounded organelle;GO:0005815,microtubule organizing center;GO:0005886,plasma membrane;GO:0005737,cytoplasm	GO:0005254,chloride channel activity;GO:0005244,voltage-gated ion channel activity	GO:0006821,chloride transport;GO:0006749,glutathione metabolic process;GO:0034765,regulation of ion transmembrane transport;GO:0050896,response to stimulus;GO:0007605,sensory perception of sound;GO:0007601,visual perception
A0A8B9XPM8_BOSMU	A0A8B9XPM8	—	Uncharacterized protein	36157.6	39439.2	68278.7	16587	18509.5	17349	47958.5	17481.9	47958.5	17481.9	1.45593	-1.4559261644966	0.364521	0.04065	-1	GO:0016021,integral component of membrane;GO:0005886,plasma membrane		GO:0051607,defense response to virus;GO:0046597,negative regulation of viral entry into host cell;GO:0045071,negative regulation of viral genome replication;GO:0035455,response to interferon-alpha;GO:0035456,response to interferon-beta;GO:0034341,response to interferon-gamma;GO:0060337,type I interferon signaling pathway
A0A8B9Y949_BOSMU	A0A8B9Y949	PRICKLE3	Prickle planar cell polarity protein 3	7761.26	3906.76	4811.33	15733.8	13143.4	16311.2	5493.12	15062.8	5493.12	15062.8	1.45529	1.45529433799158	2.74213	0.003234	1	GO:0005739,mitochondrion	GO:0008270,zinc ion binding
A0A8B9W0P4_BOSMU	A0A8B9W0P4	—	60S ribosomal protein L34	19115.7	16503.8	14866.2	4385.03	8752.19	5284.05	16828.6	6140.43	16828.6	6140.43	1.4545	-1.45450206569541	0.364881	0.00418	-1	GO:0022625,cytosolic large ribosomal subunit	GO:0003735,structural constituent of ribosome	GO:0006412,translation	bta:505603,path:bta03010,Ribosome
A0A8B9Y7K7_BOSMU	A0A8B9Y7K7;A0A8B9Y8A5;A0A8B9YAI4	LOXL4	Lysyl oxidase homolog	23964.8	29089.1	24641.2	56077.3	81866.8	74891.1	25898.4	70945	25898.4	70945	1.45384	1.45384098057546	2.73936	0.004606	1	GO:0005615,extracellular space;GO:0016020,membrane;GO:0043235,receptor complex	GO:0005507,copper ion binding;GO:0016641,oxidoreductase activity, acting on the CH-NH2 group of donors, oxygen as acceptor;GO:0005044,scavenger receptor activity;GO:0004720,protein-lysine 6-oxidase activity	GO:0030199,collagen fibril organization;GO:0018057,peptidyl-lysine oxidation
A0A8B9XLW5_BOSMU	A0A8B9XLW5	FKBP5	Peptidylprolyl isomerase	285746	347842	326637	113963	126125	111052	320075	117047	320075	117047	1.45133	-1.45132664477204	0.365685	0.000417	-1	GO:0005737,cytoplasm;GO:0005654,nucleoplasm	GO:0005528,FK506 binding;GO:0031072,heat shock protein binding;GO:0003755,peptidyl-prolyl cis-trans isomerase activity	GO:0061077,chaperone-mediated protein folding;GO:0000413,protein peptidyl-prolyl isomerization;GO:0009617,response to bacterium	bta:535704,path:bta04915,Estrogen signaling pathway
A0A8B9WQ61_BOSMU	A0A8B9WQ61;A0A8C0A5Q5	CDC42SE2	CDC42 small effector 2	654.478	2743.66	4287.89	7693.02	5299.38	7989.43	2562.01	6993.94	2562.01	6993.94	1.44883	1.44883066428998	2.72987	0.030703	1	GO:0042995,cell projection;GO:0005737,cytoplasm;GO:0005856,cytoskeleton;GO:0001891,phagocytic cup;GO:0005886,plasma membrane	GO:0035591,signaling adaptor activity;GO:0031267,small GTPase binding	GO:0006909,phagocytosis;GO:0008360,regulation of cell shape;GO:0035023,regulation of Rho protein signal transduction
A0A8B9W0V6_BOSMU	A0A8B9W0V6;A0A8B9W2M7;A0A8B9W3P3	DPYSL2	Dihydropyrimidinase-related protein 2	1.58301e+06	1.60491e+06	2.824e+06	788540	714929	699110	2.00397e+06	734193	2.00397e+06	734193	1.44863	-1.44863065869687	0.366369	0.036589	-1	GO:0005856,cytoskeleton;GO:0005829,cytosol;GO:0016020,membrane;GO:0030424,axon;GO:0030425,dendrite;GO:0043025,neuronal cell body;GO:0005886,plasma membrane;GO:0005737,cytoplasm	GO:0016810,hydrolase activity, acting on carbon-nitrogen (but not peptide) bonds;GO:0008017,microtubule binding;GO:0019901,protein kinase binding	GO:0007411,axon guidance;GO:0007420,brain development;GO:0007010,cytoskeleton organization;GO:0006897,endocytosis;GO:0030516,regulation of axon extension;GO:0045664,regulation of neuron differentiation;GO:0010975,regulation of neuron projection development	bta:533746,path:bta04360,Axon guidance
A0A8B9W339_BOSMU	A0A8B9W339	PARP12	Poly(ADP-ribose) polymerase family member 12	25293	26120.3	27511.4	9545.59	8781.62	10642.6	26308.2	9656.6	26308.2	9656.6	1.44593	-1.44592790985966	0.367056	3.9e-05	-1	GO:0005634,nucleus	GO:0046872,metal ion binding;GO:0003950,NAD+ ADP-ribosyltransferase activity;GO:1990404,protein ADP-ribosylase activity	GO:0070213,protein auto-ADP-ribosylation;GO:0140289,protein mono-ADP-ribosylation
A0A8B9W9C2_BOSMU	A0A8B9W9C2	HOXA11	Homeobox A11	5159.3	7199.64	10670.2	3000.6	3272.97	2182.01	7676.38	2818.52	7676.38	2818.52	1.44549	-1.44548776667221	0.367168	0.041593	-1	GO:0005654,nucleoplasm;GO:0005634,nucleus;GO:0032991,protein-containing complex;GO:0032993,protein-DNA complex;GO:0005667,transcription regulator complex	GO:0000981,DNA-binding transcription factor activity, RNA polymerase II-specific;GO:0000978,RNA polymerase II cis-regulatory region sequence-specific DNA binding	GO:0048856,anatomical structure development;GO:0009952,anterior/posterior pattern specification;GO:0001658,branching involved in ureteric bud morphogenesis;GO:0060351,cartilage development involved in endochondral bone morphogenesis;GO:0048589,developmental growth;GO:0009953,dorsal/ventral pattern formation;GO:0042733,embryonic digit morphogenesis;GO:0035115,embryonic forelimb morphogenesis;GO:00…	bta:100336578,path:bta05202,Transcriptional misregulation in cancer
A0A8C0AAU0_BOSMU	A0A8C0AAU0	PLCB4	1-phosphatidylinositol 4,5-bisphosphate phosphodiesterase	36046.5	23117.1	25413.3	69935.8	80049.3	79923.3	28192.3	76636.1	28192.3	76636.1	1.44272	1.44272485294356	2.71834	0.000741	1	GO:0110165,cellular anatomical entity;GO:0030425,dendrite;GO:0098978,glutamatergic synapse;GO:0005634,nucleus;GO:0098688,parallel fiber to Purkinje cell synapse;GO:0014069,postsynaptic density;GO:0005790,smooth endoplasmic reticulum	GO:0005509,calcium ion binding;GO:0004435,phosphatidylinositol phospholipase C activity	GO:0016042,lipid catabolic process;GO:0048015,phosphatidylinositol-mediated signaling;GO:0035556,intracellular signal transduction;GO:0050804,modulation of chemical synaptic transmission	bta:281985,path:bta00562,Inositol phosphate metabolism;bta:281985,path:bta04015,Rap1 signaling pathway;bta:281985,path:bta04310,Wnt signaling pathway;bta:281985,path:bta04371,Apelin signaling pathway;bta:281985,path:bta04020,Calcium signaling pathway;bta:281985,path:bta04070,Phosphatidylinositol signaling system;bta:281985,path:bta04072,Phospholipase D signaling pathway;bta:281985,path:bta04071,S…
A0A8B9WP41_BOSMU	A0A8B9WP41	NPC2	NPC intracellular cholesterol transporter 2	1.16264e+06	1.37292e+06	483408	2746156	2.66664e+06	2780249	1.00632e+06	2.73102e+06	1.00632e+06	2.73102e+06	1.44034	1.44034364029645	2.71386	0.003105	1	GO:0005783,endoplasmic reticulum;GO:0005615,extracellular space;GO:0005764,lysosome	GO:0015485,cholesterol binding;GO:0120020,cholesterol transfer activity;GO:0019899,enzyme binding;GO:0032934,sterol binding	GO:0033344,cholesterol efflux;GO:0042632,cholesterol homeostasis;GO:0008203,cholesterol metabolic process;GO:0030301,cholesterol transport;GO:0032367,intracellular cholesterol transport;GO:0009615,response to virus;GO:0015918,sterol transport	bta:280815,path:bta04142,Lysosome;bta:280815,path:bta04979,Cholesterol metabolism
A0A8B9W880_BOSMU	A0A8B9W880;A0A8B9W8V9	DHCR24	24-dehydrocholesterol reductase	47876.8	47663.9	25484.2	110613	106590	111212	40341.6	109472	40341.6	109472	1.44022	1.44021711309559	2.71362	0.000798	1	GO:0016021,integral component of membrane;GO:0005737,cytoplasm;GO:0005783,endoplasmic reticulum;GO:0016020,membrane;GO:0005634,nucleus	GO:0050614,delta24-sterol reductase activity;GO:0071949,FAD binding;GO:0000246,delta24(24-1) sterol reductase activity;GO:0019899,enzyme binding;GO:0016628,oxidoreductase activity, acting on the CH-CH group of donors, NAD or NADP as acceptor;GO:0042605,peptide antigen binding	GO:0042987,amyloid precursor protein catabolic process;GO:0033489,cholesterol biosynthetic process via desmosterol;GO:0030539,male genitalia development;GO:0061024,membrane organization;GO:0043154,negative regulation of cysteine-type endopeptidase activity involved in apoptotic process;GO:0031639,plasminogen activation;GO:0008104,protein localization;GO:0006979,response to oxidative stress;GO:004…	bta:533726,path:bta00100,Steroid biosynthesis
A0A8C0AFD4_BOSMU	A0A8C0AFD4	DKK1	Dickkopf WNT signaling pathway inhibitor 1	27537.2	22362.6	34532.7	10053.4	9411.95	11739.9	28144.2	10401.8	28144.2	10401.8	1.43601	-1.43601017964189	0.369588	0.007835	-1	GO:0005576,extracellular region;GO:0005615,extracellular space	GO:0039706,co-receptor binding;GO:0048019,receptor antagonist activity	GO:0030178,negative regulation of Wnt signaling pathway;GO:0090090,negative regulation of canonical Wnt signaling pathway	bta:504445,path:bta04310,Wnt signaling pathway
A0A8B9WRW2_BOSMU	A0A8B9WRW2	PDE2A	Phosphodiesterase	6664.64	5438.3	9822.69	3236.17	3040.96	1831.78	7308.54	2702.97	7308.54	2702.97	1.43504	-1.43503852983627	0.369837	0.028767	-1	GO:0005737,cytoplasm;GO:0005829,cytosol;GO:0005783,endoplasmic reticulum;GO:0005794,Golgi apparatus;GO:0005743,mitochondrial inner membrane;GO:0005759,mitochondrial matrix;GO:0005741,mitochondrial outer membrane;GO:0005634,nucleus;GO:0048471,perinuclear region of cytoplasm;GO:0005886,plasma membrane;GO:0042734,presynaptic membrane;GO:0097060,synaptic membrane	GO:0004115,3',5'-cyclic-AMP phosphodiesterase activity;GO:0047555,3',5'-cyclic-GMP phosphodiesterase activity;GO:0004114,3',5'-cyclic-nucleotide phosphodiesterase activity;GO:0030553,cGMP binding;GO:0004118,cGMP-stimulated cyclic-nucleotide phosphodiesterase activity;GO:0046872,metal ion binding;GO:0042803,protein homodimerization activity;GO:0030552,cAMP binding;GO:0000287,magnesium ion binding;…	GO:0019933,cAMP-mediated signaling;GO:0071321,cellular response to cGMP;GO:0097011,cellular response to granulocyte macrophage colony-stimulating factor stimulus;GO:0036006,cellular response to macrophage colony-stimulating factor stimulus;GO:0071260,cellular response to mechanical stimulus;GO:0046069,cGMP catabolic process;GO:0019934,cGMP-mediated signaling;GO:0061028,establishment of endothelia…	bta:281971,path:bta00230,Purine metabolism;bta:281971,path:bta04022,cGMP-PKG signaling pathway;bta:281971,path:bta04925,Aldosterone synthesis and secretion;bta:281971,path:bta04740,Olfactory transduction;bta:281971,path:bta05032,Morphine addiction
A0A8B9YSZ5_BOSMU	A0A8B9YSZ5;A0A8B9Z2G0	TRIP10	Thyroid hormone receptor interactor 10	211817	219492	389468	97269.6	94306.5	112072	273592	101216	273592	101216	1.43459	-1.4345899967247	0.369952	0.041565	-1	GO:0005938,cell cortex;GO:0005856,cytoskeleton;GO:0005764,lysosome;GO:0005886,plasma membrane;GO:0005654,nucleoplasm	GO:0042802,identical protein binding	GO:0030036,actin cytoskeleton organization;GO:0006897,endocytosis;GO:0007165,signal transduction	bta:533171,path:bta04910,Insulin signaling pathway
A0A8B9X1C0_BOSMU	A0A8B9X1C0;A0A8B9X6M1;A0A8B9XD67	PTPRS	Protein-tyrosine-phosphatase	12758.3	14322.9	18710.6	7205.01	4079.79	5656.04	15263.9	5646.95	15263.9	5646.95	1.43458	-1.4345821973824	0.369954	0.008549	-1	GO:0016021,integral component of membrane;GO:0098978,glutamatergic synapse;GO:0099056,integral component of presynaptic membrane;GO:0098685,Schaffer collateral - CA1 synapse	GO:0004725,protein tyrosine phosphatase activity;GO:0035374,chondroitin sulfate binding;GO:0008201,heparin binding	GO:0016043,cellular component organization;GO:0021549,cerebellum development;GO:0021987,cerebral cortex development;GO:0022038,corpus callosum development;GO:0090557,establishment of endothelial intestinal barrier;GO:0021766,hippocampus development;GO:0050804,modulation of chemical synaptic transmission;GO:0030517,negative regulation of axon extension;GO:0048681,negative regulation of axon regene…
A0A8B9Y098_BOSMU	A0A8B9Y098;A0A8B9Y1Y4	TAPBP	TAP binding protein	153556	192934	157694	65309.1	59627.4	61750.9	168061	62229.1	168061	62229.1	1.43333	-1.43332705281256	0.370276	0.001101	-1	GO:0000139,Golgi membrane;GO:0061779,Tapasin-ERp57 complex	GO:0062061,TAP complex binding;GO:0046978,TAP1 binding;GO:0046979,TAP2 binding	GO:0019885,antigen processing and presentation of endogenous peptide antigen via MHC class I;GO:0002398,MHC class Ib protein complex assembly;GO:0002502,peptide antigen assembly with MHC class I protein complex;GO:0010468,regulation of gene expression;GO:0061635,regulation of protein complex stability	bta:504335,path:bta04612,Antigen processing and presentation;bta:504335,path:bta05170,Human immunodeficiency virus 1 infection;bta:504335,path:bta05168,Herpes simplex virus 1 infection;bta:504335,path:bta05163,Human cytomegalovirus infection;bta:504335,path:bta05169,Epstein-Barr virus infection
A0A8B9X8E4_BOSMU	A0A8B9X8E4	SPAG1	Sperm associated antigen 1	10482.7	6966.86	9975.47	26637.1	23289	24083.4	9141.66	24669.8	9141.66	24669.8	1.43222	1.43222077209575	2.69862	0.000481	1	GO:0005829,cytosol		GO:0070286,axonemal dynein complex assembly
A0A8B9WVC2_BOSMU	A0A8B9WVC2	STARD5	StAR related lipid transfer domain containing 5	6788.92	7432.02	12323.1	26890.8	22903.4	21833.7	8848.03	23876	8848.03	23876	1.43213	1.43213149027559	2.69845	0.002967	1		GO:0032052,bile acid binding;GO:0015485,cholesterol binding;GO:0120020,cholesterol transfer activity	GO:0070508,cholesterol import
A0A8B9XZ09_BOSMU	A0A8B9XZ09;A0A8B9Y0E2;A0A8B9Y391	—	Uncharacterized protein	533820	566975	894962	250116	258592	230917	665253	246542	665253	246542	1.43207	-1.43206910639047	0.370599	0.022281	-1	GO:0005739,mitochondrion	GO:0071949,FAD binding;GO:0070224,sulfide	GO:0070221,sulfide oxidation, using sulfide
A0A8B9XR61_BOSMU	A0A8B9XR61;A0A8C0ADJ8	PAPLN	Papilin, proteoglycan like sulfated glycoprotein	2923.86	3119.59	5223.34	1424.29	1244.38	1509.39	3755.6	1392.69	3755.6	1392.69	1.43117	-1.43117402319953	0.370829	0.033141	-1	GO:0005576,extracellular region;GO:0031012,extracellular matrix	GO:0004867,serine-type endopeptidase inhibitor activity;GO:0004222,metalloendopeptidase activity	GO:0030198,extracellular matrix organization
A0A8B9Y2I3_BOSMU	A0A8B9Y2I3;A0A8B9Y2X0	CCDC102A	Coiled-coil domain containing 102A	9264.34	7219.01	8274.12	2020.48	3513.59	3656.91	8252.49	3063.66	8252.49	3063.66	1.42957	-1.42957204382313	0.371241	0.002767	-1	GO:0016459,myosin complex
A0A8B9YHI5_BOSMU	A0A8B9YHI5;A0A8B9YIB7;A0A8B9YRW0	ARRB1	Arrestin beta 1	32445.1	29289.7	50259	14413.6	14265.1	13008.2	37331.2	13895.6	37331.2	13895.6	1.42575	-1.42575313953117	0.372225	0.02313	-1	GO:0030132,clathrin coat of coated pit;GO:0005737,cytoplasm;GO:0031410,cytoplasmic vesicle;GO:0005829,cytosol;GO:0005634,nucleus;GO:0005886,plasma membrane;GO:0031143,pseudopodium;GO:0000785,chromatin;GO:0016604,nuclear body	GO:0033130,acetylcholine receptor binding;GO:0035612,AP-2 adaptor complex binding;GO:0030276,clathrin binding;GO:0032050,clathrin heavy chain binding;GO:0001664,G protein-coupled receptor binding;GO:0000822,inositol hexakisphosphate binding;GO:0005547,phosphatidylinositol-3,4,5-trisphosphate binding;GO:0031701,angiotensin receptor binding;GO:1990763,arrestin family protein binding;GO:0005096,GTPa…	GO:0072583,clathrin-dependent endocytosis;GO:0002029,desensitization of G protein-coupled receptor signaling pathway;GO:0002031,G protein-coupled receptor internalization;GO:0045746,negative regulation of Notch signaling pathway;GO:0070374,positive regulation of ERK1 and ERK2 cascade;GO:0001934,positive regulation of protein phosphorylation;GO:0002092,positive regulation of receptor internalizati…	bta:281637,path:bta04010,MAPK signaling pathway;bta:281637,path:bta04340,Hedgehog signaling pathway;bta:281637,path:bta04144,Endocytosis;bta:281637,path:bta04062,Chemokine signaling pathway;bta:281637,path:bta04929,GnRH secretion;bta:281637,path:bta04926,Relaxin signaling pathway;bta:281637,path:bta04928,Parathyroid hormone synthesis, secretion and action;bta:281637,path:bta04728,Dopaminergic syn…
[truncated: 1,017 more rows]

## Sheet: All 6401 DEPs
ID	Accession	Gene Name	Description	Ear1	Ear2	Ear3	Mid1	Mid2	Mid3	Imputation(E)	Imputation(M)	Keep(E)	Keep(M)	FC(M_E)	pValue(M_E)	Sig(M_E)	GO_CC	GO_MF	GO_BP	KEGG
[truncated: 6,401 more rows]
