# Supplementary material for: CTNNB1 and CDH1 Regulate Trophoblast Cell Adhesion and Junction Formation in Yak Placental Tissue at Different Gestational Stages
Source: Animals (Basel). 2025 Mar 19;15(6):876. doi: 10.3390/ani15060876 (PMC11939409; doi:10.3390/ani15060876)
Supplement: Supplementary file 1 [file animals-15-00876-s001.zip › Table S4 (GO P<0.01).xlsx]

## Sheet: BP
TermID	Term	bg_pro_num	bg_term_num	fg_pronum	fg_termnum	Ratio	pvalue	Enrichment	FDR	IDs	GeneSymbol
GO:0030199	collagen fibril organization	5724	27	1437	18	0.666667	6.09849e-06	5.21478	0.0253941	A0A8B9W847_BOSMU,A0A8B9WE52_BOSMU,A0A8B9WJ42_BOSMU,A0A8B9WMZ0_BOSMU,A0A8B9WP40_BOSMU,A0A8B9WPB9_BOSMU,A0A8B9WZR8_BOSMU,A0A8B9X748_BOSMU,A0A8B9X7R4_BOSMU,A0A8B9XKB1_BOSMU,A0A8B9XLA1_BOSMU,A0A8B9XWF3_BOSMU,A0A8B9Y7K7_BOSMU,A0A8B9YJJ8_BOSMU,A0A8B9YUF4_BOSMU,A0A8B9Z0R0_BOSMU,A0A8C0ABX1_BOSMU,A0A8C0AJ76_BOSMU	LUM,COL5A2,COL3A1,,COL5A1,LOXL3,ANXA2,FKBP10,P3H4,CYP1B1,COL1A2,PXDN,LOXL4,SERPINH1,FMOD,PLOD3,DPT,
GO:0007169	transmembrane receptor protein tyrosine kinase signaling pathway	5724	33	1437	20	0.606061	1.55755e-05	4.80756	0.0324281	A0A8B9W2L7_BOSMU,A0A8B9W2Y3_BOSMU,A0A8B9W7K8_BOSMU,A0A8B9W7L9_BOSMU,A0A8B9WDN3_BOSMU,A0A8B9WVU1_BOSMU,A0A8B9WYV8_BOSMU,A0A8B9XCR4_BOSMU,A0A8B9XTD6_BOSMU,A0A8B9XW25_BOSMU,A0A8B9Y7V6_BOSMU,A0A8B9Y8N6_BOSMU,A0A8B9Y8P5_BOSMU,A0A8B9YCG1_BOSMU,A0A8B9YIF3_BOSMU,A0A8B9YMX0_BOSMU,A0A8B9YP42_BOSMU,A0A8B9YU89_BOSMU,A0A8C0A812_BOSMU,A0A8C0AFM4_BOSMU	PTK2B,TEK,MET,ERBB3,EPHA2,DOK1,DDR1,FYN,ROR2,SYK,PDGFRB,FER,AXL,CSF1R,FGFR2,PDGFRA,LMTK2,ERBB2,FES,LCP2
GO:0007155	cell adhesion	5724	119	1437	48	0.403361	0.00016091	3.79342	0.211429	A0A8B9W4D1_BOSMU,A0A8B9W739_BOSMU,A0A8B9W9F2_BOSMU,A0A8B9WAI7_BOSMU,A0A8B9WDL7_BOSMU,A0A8B9WEV7_BOSMU,A0A8B9WFP9_BOSMU,A0A8B9WGR2_BOSMU,A0A8B9WHB2_BOSMU,A0A8B9WHY2_BOSMU,A0A8B9WK19_BOSMU,A0A8B9WP40_BOSMU,A0A8B9WSH2_BOSMU,A0A8B9WVJ6_BOSMU,A0A8B9WVY8_BOSMU,A0A8B9WZ98_BOSMU,A0A8B9X0M6_BOSMU,A0A8B9X613_BOSMU,A0A8B9X7P6_BOSMU,A0A8B9X822_BOSMU,A0A8B9X929_BOSMU,A0A8B9XCM3_BOSMU,A0A8B9XDX8_BOSMU,A0A8B9XE…	,NECTIN4,,ITGAV,,TGFBI,,,FN1,ITGA3,,COL5A1,NCAM1,SPON1,TNC,,TNC,ITGA6,STAB1,CERCAM,PARD3B,SULF1,CLDN4,AFDN,NECTIN1,,LAMA4,,DPP4,PARVG,FBLN5,VCL,LGALS3BP,IGFBP7,CD36,PTK7,CD44,FER,,,CTNNB1,FLOT2,PCDH1,MYH10,CLDN1,FES,DPT,ITGA2
GO:0030336	negative regulation of cell migration	5724	43	1437	22	0.511628	0.000203101	3.69229	0.211429	A0A8B9WNS8_BOSMU,A0A8B9WWH8_BOSMU,A0A8B9X9E7_BOSMU,A0A8B9XCM3_BOSMU,A0A8B9XH30_BOSMU,A0A8B9XJ16_BOSMU,A0A8B9XJD0_BOSMU,A0A8B9XKB1_BOSMU,A0A8B9XU10_BOSMU,A0A8B9YAA1_BOSMU,A0A8B9YBG5_BOSMU,A0A8B9YBL8_BOSMU,A0A8B9YJ52_BOSMU,A0A8B9YLX2_BOSMU,A0A8B9YPL3_BOSMU,A0A8B9YRL3_BOSMU,A0A8B9YUY9_BOSMU,A0A8B9Z1D2_BOSMU,A0A8C0A8N4_BOSMU,A0A8C0A998_BOSMU,A0A8C0AI77_BOSMU,A0A8C0AIW5_BOSMU	,ENG,SFRP1,SULF1,,,CDH1,CYP1B1,DPYSL3,ARHGAP4,PTPRJ,DAG1,ZMYND8,,STK26,RAP2C,DLG5,ABHD6,CNN2,TCAF1,CD74,ARID2
GO:0002250	adaptive immune response	5724	31	1437	17	0.548387	0.000372265	3.42915	0.269596	A0A8B9W4S9_BOSMU,A0A8B9WPN0_BOSMU,A0A8B9XCR4_BOSMU,A0A8B9XDR1_BOSMU,A0A8B9XL93_BOSMU,A0A8B9XNK7_BOSMU,A0A8B9XW25_BOSMU,A0A8B9Y036_BOSMU,A0A8B9Y1E4_BOSMU,A0A8B9Y1V4_BOSMU,A0A8B9Y667_BOSMU,A0A8B9YCD4_BOSMU,A0A8B9YGE2_BOSMU,A0A8B9YMM9_BOSMU,A0A8B9YR71_BOSMU,A0A8B9YY61_BOSMU,A0A8C0AJX1_BOSMU	HORMAD1,CTSL,FYN,,ERAP2,,SYK,HLA-DRA,HLA-DQB1,,,,TAP1,,CSK,,TNFRSF21
GO:0071391	cellular response to estrogen stimulus	5724	8	1437	7	0.875	0.000388467	3.41065	0.269596	A0A8B9WN29_BOSMU,A0A8B9X409_BOSMU,A0A8B9X9E7_BOSMU,A0A8B9XXC2_BOSMU,A0A8B9YCZ5_BOSMU,A0A8B9YSD6_BOSMU,A0A8B9YZ70_BOSMU	ESR1,SERPINB9,SFRP1,SRA1,WBP2,PELP1,PELP1
GO:0007411	axon guidance	5724	37	1437	19	0.513514	0.000516807	3.28667	0.301762	A0A8B9W0V6_BOSMU,A0A8B9WDN3_BOSMU,A0A8B9WE40_BOSMU,A0A8B9WF45_BOSMU,A0A8B9WIJ5_BOSMU,A0A8B9WK19_BOSMU,A0A8B9WLB2_BOSMU,A0A8B9WSH2_BOSMU,A0A8B9WVM4_BOSMU,A0A8B9X054_BOSMU,A0A8B9X3B8_BOSMU,A0A8B9XI48_BOSMU,A0A8B9XWH8_BOSMU,A0A8B9YBL8_BOSMU,A0A8B9YBZ6_BOSMU,A0A8B9YCG1_BOSMU,A0A8B9YIB9_BOSMU,A0A8B9YKD7_BOSMU,A0A8B9YML1_BOSMU	DPYSL2,EPHA2,,SEMA7A,ENAH,,ENAH,NCAM1,SEMA4B,EFNB1,,LAMA2,LAMB2,DAG1,WNT5A,CSF1R,LAMA5,TUBB3,SMAD4
GO:0019886	antigen processing and presentation of exogenous peptide antigen via MHC class II	5724	17	1437	11	0.647059	0.000637262	3.19568	0.301762	A0A8B9W4S9_BOSMU,A0A8B9X607_BOSMU,A0A8B9XDR1_BOSMU,A0A8B9Y036_BOSMU,A0A8B9Y1E4_BOSMU,A0A8B9Y1V4_BOSMU,A0A8B9Y667_BOSMU,A0A8B9YCD4_BOSMU,A0A8B9YHB8_BOSMU,A0A8B9YTR3_BOSMU,A0A8C0AI77_BOSMU	HORMAD1,,,HLA-DRA,HLA-DQB1,,,,,IFI30,CD74
GO:0030198	extracellular matrix organization	5724	49	1437	23	0.469388	0.000724693	3.13985	0.301762	A0A8B9VZR0_BOSMU,A0A8B9W340_BOSMU,A0A8B9WA46_BOSMU,A0A8B9WBP2_BOSMU,A0A8B9WE52_BOSMU,A0A8B9WEV7_BOSMU,A0A8B9WG78_BOSMU,A0A8B9WJ34_BOSMU,A0A8B9WJ42_BOSMU,A0A8B9WMZ0_BOSMU,A0A8B9WP40_BOSMU,A0A8B9WXH6_BOSMU,A0A8B9XLA1_BOSMU,A0A8B9XLA9_BOSMU,A0A8B9XR61_BOSMU,A0A8B9XX37_BOSMU,A0A8B9Y616_BOSMU,A0A8B9YEL9_BOSMU,A0A8B9YI73_BOSMU,A0A8B9YMX0_BOSMU,A0A8B9YNE2_BOSMU,A0A8B9YVS5_BOSMU,A0A8C0AG71_BOSMU	ADAMTS1,FBLN1,FBLN1,ADAMTSL1,COL5A2,TGFBI,MMP14,ADAMTS17,COL3A1,,COL5A1,SMOC1,COL1A2,CRISPLD2,PAPLN,FBLN2,COL15A1,EGFLAM,ERCC2,PDGFRA,GFAP,HSD17B12,SERPINB5
GO:0070374	positive regulation of ERK1 and ERK2 cascade	5724	49	1437	23	0.469388	0.000724693	3.13985	0.301762	A0A8B9W2L7_BOSMU,A0A8B9W2Y3_BOSMU,A0A8B9WF45_BOSMU,A0A8B9WWA8_BOSMU,A0A8B9XJK1_BOSMU,A0A8B9XN29_BOSMU,A0A8B9Y4F0_BOSMU,A0A8B9Y658_BOSMU,A0A8B9Y7P9_BOSMU,A0A8B9Y7V6_BOSMU,A0A8B9Y8L6_BOSMU,A0A8B9YAS9_BOSMU,A0A8B9YCG1_BOSMU,A0A8B9YHI5_BOSMU,A0A8B9YMG2_BOSMU,A0A8B9YMX0_BOSMU,A0A8B9YQ04_BOSMU,A0A8B9YUH9_BOSMU,A0A8C0A3R6_BOSMU,A0A8C0AEH0_BOSMU,A0A8C0AH94_BOSMU,A0A8C0AI77_BOSMU,A0A8C0AJB5_BOSMU	PTK2B,TEK,SEMA7A,MAPK3,C5AR1,NOTCH2,CD36,TGFB1,PTPN11,PDGFRB,CD44,FERMT2,CSF1R,ARRB1,,PDGFRA,CARD9,ARRB2,GLIPR2,PTPRC,FERMT2,CD74,PYCARD
GO:0042733	embryonic digit morphogenesis	5724	15	1437	10	0.666667	0.000810519	3.09124	0.306818	A0A8B9W9C2_BOSMU,A0A8B9X589_BOSMU,A0A8B9XFR2_BOSMU,A0A8B9XMM1_BOSMU,A0A8B9XTD6_BOSMU,A0A8B9YBZ6_BOSMU,A0A8B9YD76_BOSMU,A0A8B9YGH7_BOSMU,A0A8B9YML1_BOSMU,A0A8C0AHP0_BOSMU	HOXA11,GJA1,TULP3,TBX3,ROR2,WNT5A,CTNNB1,GNA12,SMAD4,FLVCR1
GO:0034340	response to type I interferon	5724	5	1437	5	1	0.000992017	3.00348	0.317751	A0A8B9W7I5_BOSMU,A0A8B9WJT3_BOSMU,A0A8B9XL47_BOSMU,A0A8B9YR12_BOSMU,A0A8C0AEA0_BOSMU	SHFL,SHMT2,MX1,TRIM56,ISG15
GO:0021510	spinal cord development	5724	5	1437	5	1	0.000992017	3.00348	0.317751	A0A8B9WPB9_BOSMU,A0A8B9X1C0_BOSMU,A0A8B9Y7S7_BOSMU,A0A8B9YI73_BOSMU,A0A8C0AAR0_BOSMU	LOXL3,PTPRS,PKD2,ERCC2,PHGDH
GO:0006805	xenobiotic metabolic process	5724	18	1437	11	0.611111	0.00126852	2.8967	0.353205	A0A8B9W7W6_BOSMU,A0A8B9W9X3_BOSMU,A0A8B9WM34_BOSMU,A0A8B9WZC2_BOSMU,A0A8B9X5Q1_BOSMU,A0A8B9XDC2_BOSMU,A0A8B9XKB1_BOSMU,A0A8B9Y5U5_BOSMU,A0A8B9Y6E4_BOSMU,A0A8C0A6M7_BOSMU,A0A8C0AGH8_BOSMU	,CBR1,FMO2,,FMO5,,CYP1B1,,CYP2S1,FMO1,
GO:0006955	immune response	5724	42	1437	20	0.47619	0.00127235	2.89539	0.353205	A0A8B9W3J3_BOSMU,A0A8B9W4S9_BOSMU,A0A8B9WEJ2_BOSMU,A0A8B9WPN0_BOSMU,A0A8B9WPU9_BOSMU,A0A8B9WU33_BOSMU,A0A8B9WWB2_BOSMU,A0A8B9X409_BOSMU,A0A8B9X607_BOSMU,A0A8B9XDR1_BOSMU,A0A8B9Y036_BOSMU,A0A8B9Y1V4_BOSMU,A0A8B9Y2I4_BOSMU,A0A8B9Y4F0_BOSMU,A0A8B9Y667_BOSMU,A0A8B9YCD4_BOSMU,A0A8B9YI70_BOSMU,A0A8B9YKF5_BOSMU,A0A8B9Z272_BOSMU,A0A8C0AI77_BOSMU	CTSK,HORMAD1,,CTSL,,,IL18,SERPINB9,,,HLA-DRA,,COLEC12,CD36,,,ENDOU,ENPP1,VAV1,CD74
GO:0032964	collagen biosynthetic process	5724	7	1437	6	0.857143	0.00136578	2.86462	0.355444	A0A8B9WMZ0_BOSMU,A0A8B9WP40_BOSMU,A0A8B9X7R4_BOSMU,A0A8B9YJJ8_BOSMU,A0A8B9YPH7_BOSMU,A0A8C0AIB2_BOSMU	,COL5A1,P3H4,SERPINH1,,P3H3
GO:0033674	positive regulation of kinase activity	5724	26	1437	14	0.538462	0.001559	2.80715	0.367618	A0A8B9W2Y3_BOSMU,A0A8B9W7K8_BOSMU,A0A8B9W7L9_BOSMU,A0A8B9WDN3_BOSMU,A0A8B9WYV8_BOSMU,A0A8B9XTD6_BOSMU,A0A8B9Y7V6_BOSMU,A0A8B9Y8P5_BOSMU,A0A8B9YCG1_BOSMU,A0A8B9YIF3_BOSMU,A0A8B9YMX0_BOSMU,A0A8B9YP42_BOSMU,A0A8B9YU89_BOSMU,A0A8C0AI77_BOSMU	TEK,MET,ERBB3,EPHA2,DDR1,ROR2,PDGFRB,AXL,CSF1R,FGFR2,PDGFRA,LMTK2,ERBB2,CD74
GO:0051017	actin filament bundle assembly	5724	21	1437	12	0.571429	0.00172047	2.76435	0.367618	A0A8B9W1F3_BOSMU,A0A8B9W5R5_BOSMU,A0A8B9W6R6_BOSMU,A0A8B9WEH0_BOSMU,A0A8B9WKN9_BOSMU,A0A8B9XU10_BOSMU,A0A8B9Y052_BOSMU,A0A8B9YLE4_BOSMU,A0A8B9YRZ4_BOSMU,A0A8B9YS84_BOSMU,A0A8B9YSC5_BOSMU,A0A8C0A9F0_BOSMU	PLS1,MYO1B,EPS8,,SWAP70,DPYSL3,FSCN1,PLS3,BAIAP2L1,BAIAP2,,AIF1L
GO:0001503	ossification	5724	21	1437	12	0.571429	0.00172047	2.76435	0.367618	A0A0M4Q8T0_BOSMU,A0A8B9W6N2_BOSMU,A0A8B9WAJ6_BOSMU,A0A8B9WMB4_BOSMU,A0A8B9WMZ0_BOSMU,A0A8B9WNY7_BOSMU,A0A8B9XAE9_BOSMU,A0A8B9YBA6_BOSMU,A0A8B9YHB8_BOSMU,A0A8B9YI99_BOSMU,A0A8B9YKL7_BOSMU,A0A8C0A5W5_BOSMU	LTF,AHSG,ATP6V0A4,FSTL3,,CASR,TMEM119,NPPC,,MESD,GPLD1,RASSF2
GO:0030036	actin cytoskeleton organization	5724	79	1437	32	0.405063	0.00176569	2.75308	0.367618	A0A8B9W104_BOSMU,A0A8B9W5H2_BOSMU,A0A8B9W955_BOSMU,A0A8B9WE72_BOSMU,A0A8B9WIS5_BOSMU,A0A8B9WIU8_BOSMU,A0A8B9WJ30_BOSMU,A0A8B9WQ68_BOSMU,A0A8B9WR10_BOSMU,A0A8B9X2K5_BOSMU,A0A8B9X9E7_BOSMU,A0A8B9X9V2_BOSMU,A0A8B9XI97_BOSMU,A0A8B9XNG2_BOSMU,A0A8B9XR90_BOSMU,A0A8B9XVQ8_BOSMU,A0A8B9XXY3_BOSMU,A0A8B9YAI7_BOSMU,A0A8B9YFS8_BOSMU,A0A8B9YIT6_BOSMU,A0A8B9YMA1_BOSMU,A0A8B9YQU6_BOSMU,A0A8B9YR40_BOSMU,A0A8B9YR…	PDLIM5,PDLIM5,ELMO1,SPTB,CAPZB,,,ARHGEF17,DAAM1,SSH1,SFRP1,,SPTAN1,SPTBN1,FMNL2,PFN2,PDLIM3,DOCK2,FLNC,AMOT,,FLNB,PDLIM1,SMTN,TRIP10,TAOK2,CSRP1,SMTN,PDCL3,PACSIN2,FLNC,
GO:0007229	integrin-mediated signaling pathway	5724	52	1437	23	0.442308	0.00197112	2.70529	0.390845	A0A8B9W2L7_BOSMU,A0A8B9W563_BOSMU,A0A8B9WAI7_BOSMU,A0A8B9WF45_BOSMU,A0A8B9WHB2_BOSMU,A0A8B9WHY2_BOSMU,A0A8B9WJ42_BOSMU,A0A8B9WJL3_BOSMU,A0A8B9WMA8_BOSMU,A0A8B9X613_BOSMU,A0A8B9XPV7_BOSMU,A0A8B9XW25_BOSMU,A0A8B9Y4L0_BOSMU,A0A8B9Y7P9_BOSMU,A0A8B9YA36_BOSMU,A0A8B9YAS9_BOSMU,A0A8B9YIB9_BOSMU,A0A8B9YL48_BOSMU,A0A8B9Z272_BOSMU,A0A8C0A1N6_BOSMU,A0A8C0AEA0_BOSMU,A0A8C0AGN3_BOSMU,A0A8C0AH94_BOSMU	PTK2B,ITGB2,ITGAV,SEMA7A,FN1,ITGA3,COL3A1,PLEK,,ITGA6,,SYK,ITGA1,PTPN11,,FERMT2,LAMA5,ITGA11,VAV1,,ISG15,ITGA2,FERMT2
GO:0001947	heart looping	5724	12	1437	8	0.666667	0.00283371	2.54764	0.469983	A0A8B9WM03_BOSMU,A0A8B9WWH8_BOSMU,A0A8B9X589_BOSMU,A0A8B9XMM1_BOSMU,A0A8B9XN29_BOSMU,A0A8B9Y7S7_BOSMU,A0A8B9YBZ6_BOSMU,A0A8B9YKQ7_BOSMU	MICAL2,ENG,GJA1,TBX3,NOTCH2,PKD2,WNT5A,TGFBR2
GO:0006935	chemotaxis	5724	10	1437	7	0.7	0.00356854	2.44751	0.469983	A0A8B9XX05_BOSMU,A0A8B9Y7V6_BOSMU,A0A8B9Y8N6_BOSMU,A0A8B9YAI7_BOSMU,A0A8B9YIT6_BOSMU,A0A8B9YMX0_BOSMU,A0A8C0A812_BOSMU	,PDGFRB,FER,DOCK2,AMOT,PDGFRA,FES
GO:0022604	regulation of cell morphogenesis	5724	10	1437	7	0.7	0.00356854	2.44751	0.469983	A0A8B9WCV9_BOSMU,A0A8B9WIS5_BOSMU,A0A8B9WZK9_BOSMU,A0A8B9XDX8_BOSMU,A0A8B9XH30_BOSMU,A0A8B9XR90_BOSMU,A0A8B9YKY9_BOSMU	LARP4,CAPZB,SPARC,CLDN4,,FMNL2,CAMSAP1
GO:0006929	substrate-dependent cell migration	5724	4	1437	4	1	0.00395976	2.40233	0.469983	A0A8B9X5T9_BOSMU,A0A8B9YIR3_BOSMU,A0A8B9YL48_BOSMU,A0A8C0AGN3_BOSMU	,CSPG4,ITGA11,ITGA2
GO:0099072	regulation of postsynaptic membrane neurotransmitter receptor levels	5724	4	1437	4	1	0.00395976	2.40233	0.469983	A0A8B9W6R6_BOSMU,A0A8B9WR37_BOSMU,A0A8B9YF38_BOSMU,A0A8C0A771_BOSMU	EPS8,CTNND1,FLOT2,DLG3
GO:0060397	growth hormone receptor signaling pathway via JAK-STAT	5724	4	1437	4	1	0.00395976	2.40233	0.469983	A0A8B9X4G1_BOSMU,A0A8B9X5Y6_BOSMU,A0A8B9X783_BOSMU,A0A8C0A4Q5_BOSMU	STAT3,STAT5A,STAT5B,STAT6
GO:0018345	protein palmitoylation	5724	4	1437	4	1	0.00395976	2.40233	0.469983	A0A8B9WU76_BOSMU,A0A8B9X0H6_BOSMU,A0A8B9XK25_BOSMU,A0A8B9XS50_BOSMU	ZDHHC5,ZDHHC17,ZDHHC20,GLUL
GO:0010643	cell communication by chemical coupling	5724	4	1437	4	1	0.00395976	2.40233	0.469983	A0A8B9X589_BOSMU,A0A8B9Y2H6_BOSMU,A0A8B9Y7Q9_BOSMU,A0A8B9YAH9_BOSMU	GJA1,DBN1,PDLIM7,DBN1
GO:0043508	negative regulation of JUN kinase activity	5724	4	1437	4	1	0.00395976	2.40233	0.469983	A0A8B9W441_BOSMU,A0A8B9WWJ7_BOSMU,A0A8B9X9E7_BOSMU,A0A8C0A1T0_BOSMU	,AIDA,SFRP1,DUSP16
GO:0048146	positive regulation of fibroblast proliferation	5724	15	1437	9	0.6	0.00427384	2.36918	0.469983	A0A8B9WHB2_BOSMU,A0A8B9WI58_BOSMU,A0A8B9WN29_BOSMU,A0A8B9Y658_BOSMU,A0A8B9YA36_BOSMU,A0A8B9YBZ6_BOSMU,A0A8B9YMX0_BOSMU,A0A8C0AI77_BOSMU,A0A8C0AL96_BOSMU	FN1,PML,ESR1,TGFB1,,WNT5A,PDGFRA,CD74,WAPL
GO:1902476	chloride transmembrane transport	5724	8	1437	6	0.75	0.00429772	2.36676	0.469983	A0A8B9WW18_BOSMU,A0A8B9WYN5_BOSMU,A0A8B9XYI6_BOSMU,A0A8B9Y9P5_BOSMU,A0A8B9YHI3_BOSMU,A0A8C0AE44_BOSMU	SLC12A2,SLC12A7,SLC1A3,ANO6,SLC12A4,LRRC8A
GO:0046849	bone remodeling	5724	8	1437	6	0.75	0.00429772	2.36676	0.469983	A0A8B9WDN3_BOSMU,A0A8B9X589_BOSMU,A0A8B9X7R4_BOSMU,A0A8B9XN29_BOSMU,A0A8B9XNV3_BOSMU,A0A8C0A5W5_BOSMU	EPHA2,GJA1,P3H4,NOTCH2,SPP2,RASSF2
GO:0017185	peptidyl-lysine hydroxylation	5724	8	1437	6	0.75	0.00429772	2.36676	0.469983	A0A8B9WYV4_BOSMU,A0A8B9X748_BOSMU,A0A8B9X7R4_BOSMU,A0A8B9Y5I9_BOSMU,A0A8B9Z0R0_BOSMU,A0A8C0AIB2_BOSMU	PLOD1,FKBP10,P3H4,PLOD2,PLOD3,P3H3
GO:0014002	astrocyte development	5724	8	1437	6	0.75	0.00429772	2.36676	0.469983	A0A8B9WN85_BOSMU,A0A8B9X1X8_BOSMU,A0A8B9XWH8_BOSMU,A0A8B9Y247_BOSMU,A0A8B9YNE2_BOSMU,E1AHZ9_BOSMU	S100A9,LAMC3,LAMB2,VIM,GFAP,S100A8
GO:0007224	smoothened signaling pathway	5724	8	1437	6	0.75	0.00429772	2.36676	0.469983	A0A8B9W577_BOSMU,A0A8B9WE40_BOSMU,A0A8B9XTD6_BOSMU,A0A8B9YKQ7_BOSMU,A0A8B9YPJ4_BOSMU,A0A8B9YPV1_BOSMU	SEPTIN2,,ROR2,TGFBR2,ULK3,NSDHL
GO:0010839	negative regulation of keratinocyte proliferation	5724	8	1437	6	0.75	0.00429772	2.36676	0.469983	A0A8B9X2V4_BOSMU,A0A8B9X376_BOSMU,A0A8B9X4Y5_BOSMU,A0A8B9XNQ1_BOSMU,A0A8B9YIF3_BOSMU,A0A8C0ADA1_BOSMU	KDF1,CD109,SFN,CASK,FGFR2,CASK
GO:0061061	muscle structure development	5724	6	1437	5	0.833333	0.00471013	2.32697	0.469983	A0A8B9W104_BOSMU,A0A8B9W5H2_BOSMU,A0A8B9X9V2_BOSMU,A0A8B9XXY3_BOSMU,A0A8B9YR40_BOSMU	PDLIM5,PDLIM5,,PDLIM3,PDLIM1
GO:0030326	embryonic limb morphogenesis	5724	6	1437	5	0.833333	0.00471013	2.32697	0.469983	A0A8B9W9C2_BOSMU,A0A8B9WVD7_BOSMU,A0A8B9XN29_BOSMU,A0A8B9YBZ6_BOSMU,A0A8C0A7G6_BOSMU	HOXA11,DLX5,NOTCH2,WNT5A,FBN2
GO:0032733	positive regulation of interleukin-10 production	5724	6	1437	5	0.833333	0.00471013	2.32697	0.469983	A0A8B9X4G1_BOSMU,A0A8B9XW25_BOSMU,A0A8B9YET7_BOSMU,A0A8C0AEA0_BOSMU,A0A8C0AJB5_BOSMU	STAT3,SYK,HGF,ISG15,PYCARD
GO:0019885	antigen processing and presentation of endogenous peptide antigen via MHC class I	5724	6	1437	5	0.833333	0.00471013	2.32697	0.469983	A0A8B9XL17_BOSMU,A0A8B9XL93_BOSMU,A0A8B9Y098_BOSMU,A0A8B9YGE2_BOSMU,A0A8B9YMM9_BOSMU	ERAP1,ERAP2,TAPBP,TAP1,
GO:0030324	lung development	5724	23	1437	12	0.521739	0.00474046	2.32418	0.469983	A0A8B9WE40_BOSMU,A0A8B9WG78_BOSMU,A0A8B9WGU9_BOSMU,A0A8B9WHY2_BOSMU,A0A8B9WJ42_BOSMU,A0A8B9WPB9_BOSMU,A0A8B9XUT5_BOSMU,A0A8B9Y4A8_BOSMU,A0A8B9YBZ6_BOSMU,A0A8B9YIB9_BOSMU,A0A8B9YMX0_BOSMU,A0A8B9YQM0_BOSMU	,MMP14,,ITGA3,COL3A1,LOXL3,LIPA,ABCA3,WNT5A,LAMA5,PDGFRA,HIKESHI
GO:0030335	positive regulation of cell migration	5724	71	1437	28	0.394366	0.00521821	2.28248	0.505317	A0A8B9W0L3_BOSMU,A0A8B9W9J8_BOSMU,A0A8B9WDN3_BOSMU,A0A8B9WF45_BOSMU,A0A8B9WFS1_BOSMU,A0A8B9WMZ0_BOSMU,A0A8B9WTQ2_BOSMU,A0A8B9WVD3_BOSMU,A0A8B9WVM4_BOSMU,A0A8B9WVW8_BOSMU,A0A8B9X4G1_BOSMU,A0A8B9X7R3_BOSMU,A0A8B9XDX8_BOSMU,A0A8B9XH30_BOSMU,A0A8B9XII0_BOSMU,A0A8B9XTD6_BOSMU,A0A8B9Y1K1_BOSMU,A0A8B9Y658_BOSMU,A0A8B9Y8N6_BOSMU,A0A8B9YET7_BOSMU,A0A8B9YLA6_BOSMU,A0A8B9YLM1_BOSMU,A0A8B9YMX0_BOSMU,A0A8B9YS…	MGAT5,PPP3CA,EPHA2,SEMA7A,SUN2,,FAM83H,,SEMA4B,CORO1A,STAT3,PDCD10,CLDN4,,CARMIL1,ROR2,DAPK3,TGFB1,FER,HGF,DAB2,STX4,PDGFRA,GRN,,CLDN1,PAK1,GRB7
GO:0043588	skin development	5724	18	1437	10	0.555556	0.00552855	2.25739	0.511575	A0A8B9W880_BOSMU,A0A8B9WE52_BOSMU,A0A8B9WHY2_BOSMU,A0A8B9WJ42_BOSMU,A0A8B9WMZ0_BOSMU,A0A8B9WP40_BOSMU,A0A8B9X6V4_BOSMU,A0A8B9X8F6_BOSMU,A0A8B9XZI1_BOSMU,A0A8B9Y2Z0_BOSMU	DHCR24,COL5A2,ITGA3,COL3A1,,COL5A1,,CDH11,DSP,DSP
GO:0060348	bone development	5724	18	1437	10	0.555556	0.00552855	2.25739	0.511575	A0A8B9WJE6_BOSMU,A0A8B9WQT0_BOSMU,A0A8B9X589_BOSMU,A0A8B9XCM3_BOSMU,A0A8B9XFR2_BOSMU,A0A8B9Y6N0_BOSMU,A0A8B9YLE4_BOSMU,A0A8C0AAJ0_BOSMU,A0A8C0ACS8_BOSMU,A0A8C0AGE5_BOSMU	BBX,TGM2,GJA1,SULF1,TULP3,PAPSS2,PLS3,P3H1,SH3PXD2B,BGN
GO:0042060	wound healing	5724	29	1437	14	0.482759	0.00575972	2.2396	0.52138	A0A8B9WBG8_BOSMU,A0A8B9WHB2_BOSMU,A0A8B9WJ42_BOSMU,A0A8B9X748_BOSMU,A0A8B9XN29_BOSMU,A0A8B9XZI1_BOSMU,A0A8B9Y2Z0_BOSMU,A0A8B9Y6S8_BOSMU,A0A8B9YBZ6_BOSMU,A0A8B9YU89_BOSMU,A0A8C0A8N4_BOSMU,A0A8C0ABN9_BOSMU,A0A8C0AF61_BOSMU,A0A8C0AKC3_BOSMU	EPB41L4B,FN1,COL3A1,FKBP10,NOTCH2,DSP,DSP,PTK7,WNT5A,ERBB2,CNN2,PPL,PAK1,DST
GO:0001525	angiogenesis	5724	60	1437	24	0.4	0.00762313	2.11787	0.568269	A0A8B9W2Y3_BOSMU,A0A8B9WAI7_BOSMU,A0A8B9WEH0_BOSMU,A0A8B9WEH3_BOSMU,A0A8B9WEV7_BOSMU,A0A8B9WFP9_BOSMU,A0A8B9WHB2_BOSMU,A0A8B9WK19_BOSMU,A0A8B9WS15_BOSMU,A0A8B9WWB2_BOSMU,A0A8B9WZR8_BOSMU,A0A8B9WZX6_BOSMU,A0A8B9X7R3_BOSMU,A0A8B9XKB1_BOSMU,A0A8B9XMC2_BOSMU,A0A8B9XS50_BOSMU,A0A8B9Y1F9_BOSMU,A0A8B9Y253_BOSMU,A0A8B9Y616_BOSMU,A0A8B9Y7V6_BOSMU,A0A8B9YD29_BOSMU,A0A8B9YIT6_BOSMU,A0A8B9Z4Z9_BOSMU,A0A8C0AB…	TEK,ITGAV,,ENPEP,TGFBI,,FN1,,C1GALT1,IL18,ANXA2,CCDC134,PDCD10,CYP1B1,MYDGF,GLUL,,PRKX,COL15A1,PDGFRB,ESM1,AMOT,PDCL3,GJA5
GO:0003094	glomerular filtration	5724	11	1437	7	0.636364	0.0076947	2.11381	0.568269	A0A8B9WUU8_BOSMU,A0A8B9X006_BOSMU,A0A8B9X2D7_BOSMU,A0A8B9XCM3_BOSMU,A0A8B9XGI6_BOSMU,A0A8B9XZ30_BOSMU,A0A8B9YY61_BOSMU	XPNPEP3,KIRREL1,KIRREL1,SULF1,RHPN2,TBC1D8B,
GO:0032731	positive regulation of interleukin-1 beta production	5724	11	1437	7	0.636364	0.0076947	2.11381	0.568269	A0A8B9WJC3_BOSMU,A0A8B9WWT2_BOSMU,A0A8B9X4G1_BOSMU,A0A8B9Y4F0_BOSMU,A0A8B9YBZ6_BOSMU,A0A8B9YND6_BOSMU,A0A8C0AJB5_BOSMU	GSDMD,,STAT3,CD36,WNT5A,CASP8,PYCARD
GO:0010976	positive regulation of neuron projection development	5724	27	1437	13	0.481481	0.00793432	2.10049	0.568269	A0A8B9W2L7_BOSMU,A0A8B9WRS8_BOSMU,A0A8B9WU25_BOSMU,A0A8B9WV78_BOSMU,A0A8B9X1X5_BOSMU,A0A8B9XCR4_BOSMU,A0A8B9XTD6_BOSMU,A0A8B9XU10_BOSMU,A0A8B9XW04_BOSMU,A0A8B9Y6S8_BOSMU,A0A8B9YBZ6_BOSMU,A0A8C0A7C5_BOSMU,A0A8C0A812_BOSMU	PTK2B,,TWF2,PRKCI,CAMK1,FYN,ROR2,DPYSL3,FBXO38,PTK7,WNT5A,,FES
GO:0042127	regulation of cell population proliferation	5724	39	1437	17	0.435897	0.00879932	2.05555	0.568269	A0A8B9VZK4_BOSMU,A0A8B9WC99_BOSMU,A0A8B9WE40_BOSMU,A0A8B9WVY8_BOSMU,A0A8B9X0M6_BOSMU,A0A8B9X4G1_BOSMU,A0A8B9X5Y6_BOSMU,A0A8B9X783_BOSMU,A0A8B9XB99_BOSMU,A0A8B9XLH1_BOSMU,A0A8B9Y658_BOSMU,A0A8B9Y7S7_BOSMU,A0A8B9YIB9_BOSMU,A0A8B9YRB5_BOSMU,A0A8C0A4Q5_BOSMU,A0A8C0A812_BOSMU,A0A8C0A8N4_BOSMU	HP1BP3,,,TNC,TNC,STAT3,STAT5A,STAT5B,SQLE,KSR1,TGFB1,PKD2,LAMA5,MBD2,STAT6,FES,CNN2
GO:0007601	visual perception	5724	19	1437	10	0.526316	0.00907815	2.042	0.568269	A0A8B9W715_BOSMU,A0A8B9W847_BOSMU,A0A8B9WMZ0_BOSMU,A0A8B9WP25_BOSMU,A0A8B9X1X8_BOSMU,A0A8B9XWH8_BOSMU,A0A8B9YAB4_BOSMU,A0A8B9YGW8_BOSMU,A0A8B9Z015_BOSMU,A0A8C0A7W6_BOSMU	CRYBG3,LUM,,,LAMC3,LAMB2,,OPA3,CLIC5,CLN8
GO:0019221	cytokine-mediated signaling pathway	5724	19	1437	10	0.526316	0.00907815	2.042	0.568269	A0A8B9X3D3_BOSMU,A0A8B9X4G1_BOSMU,A0A8B9X5Y6_BOSMU,A0A8B9X783_BOSMU,A0A8B9XHQ6_BOSMU,A0A8B9XZ28_BOSMU,A0A8B9Y8L6_BOSMU,A0A8B9YG32_BOSMU,A0A8B9YKS7_BOSMU,A0A8C0A4Q5_BOSMU	IRF5,STAT3,STAT5A,STAT5B,JAK1,NUMBL,CD44,LIFR,OSMR,STAT6

## Sheet: MF
TermID	Term	bg_pro_num	bg_term_num	fg_pronum	fg_termnum	Ratio	pvalue	Enrichment	FDR	IDs	GeneSymbol
GO:0005509	calcium ion binding	5352	218	1398	88	0.40367	1.9636e-06	5.70695	0.00273529	A0A8B9W094_BOSMU,A0A8B9W1F3_BOSMU,A0A8B9W1Z0_BOSMU,A0A8B9W340_BOSMU,A0A8B9W6U8_BOSMU,A0A8B9W7V1_BOSMU,A0A8B9WA46_BOSMU,A0A8B9WC99_BOSMU,A0A8B9WDN6_BOSMU,A0A8B9WFL6_BOSMU,A0A8B9WGR2_BOSMU,A0A8B9WH11_BOSMU,A0A8B9WI19_BOSMU,A0A8B9WJP5_BOSMU,A0A8B9WJT2_BOSMU,A0A8B9WKF9_BOSMU,A0A8B9WL52_BOSMU,A0A8B9WLN4_BOSMU,A0A8B9WMB4_BOSMU,A0A8B9WMN4_BOSMU,A0A8B9WMW2_BOSMU,A0A8B9WN85_BOSMU,A0A8B9WNY7_BOSMU,A0A8B9WQ…	PLS1,FKBP7,FBLN1,PROS1,PLCD4,FBLN1,,SCIN,PLCZ1,,DYSF,EPDR1,ANXA4,FKBP9,ARSA,TBC1D9B,VLDLR,FSTL3,S100A4,S100A13,S100A9,CASR,LRP1,TGM2,,CD93,SLC25A13,SMOC1,SCUBE2,CAPN2,SPARC,ANXA2,ATP2C1,MAN1A1,GPD2,EFHD1,FKBP10,STAB1,CDH11,GSN,SULF1,REPS1,SPTAN1,CDH1,MICU2,AGRN,NOTCH2,FAT1,,GCA,FBLN2,FBLN5,TBC1D8B,EFEMP1,CANT1,CAPNS1,PKD2,GLCE,DAG1,CALU,EGFLAM,GALNT3,,MICU1,PLS3,EEF2K,RCN2,,,PLA2G12B,PCDH1,ITPR1,…
GO:0001968	fibronectin binding	5352	13	1398	11	0.846154	1.70005e-05	4.76954	0.0118408	A0A8B9W340_BOSMU,A0A8B9W3J3_BOSMU,A0A8B9W4S9_BOSMU,A0A8B9WA46_BOSMU,A0A8B9WAI7_BOSMU,A0A8B9WMB4_BOSMU,A0A8B9WPB9_BOSMU,A0A8B9WPN0_BOSMU,A0A8B9Y8S6_BOSMU,A0A8B9YA36_BOSMU,A0A8B9YVS5_BOSMU	FBLN1,CTSK,HORMAD1,FBLN1,ITGAV,FSTL3,LOXL3,CTSL,IGFBP3,,HSD17B12
GO:0005506	iron ion binding	5352	51	1398	27	0.529412	3.77382e-05	4.42322	0.0175231	A0A0M4Q8T0_BOSMU,A0A8B9W426_BOSMU,A0A8B9W8R4_BOSMU,A0A8B9WD46_BOSMU,A0A8B9WDK1_BOSMU,A0A8B9WDU6_BOSMU,A0A8B9WGB1_BOSMU,A0A8B9WYV4_BOSMU,A0A8B9X0F4_BOSMU,A0A8B9X4N7_BOSMU,A0A8B9XDC2_BOSMU,A0A8B9XF24_BOSMU,A0A8B9XKB1_BOSMU,A0A8B9XXJ6_BOSMU,A0A8B9XYD1_BOSMU,A0A8B9XZ99_BOSMU,A0A8B9Y2R6_BOSMU,A0A8B9Y5I9_BOSMU,A0A8B9Y6E4_BOSMU,A0A8B9Y818_BOSMU,A0A8B9YLQ8_BOSMU,A0A8B9YP64_BOSMU,A0A8B9Z0R0_BOSMU,A0A8C0A6…	LTF,RIOX2,TBXAS1,,P4HA2,P4HA3,CYP11A1,PLOD1,,LCN2,,ETHE1,CYP1B1,CYP4V2,ALOX5,KDM3A,CYP51A1,PLOD2,CYP2S1,MSMO1,SCD,P4HA1,PLOD3,XDH,P3H1,P3H3,ALOX15B
GO:0004190	aspartic-type endopeptidase activity	5352	19	1398	13	0.684211	0.00013226	3.87857	0.0460596	A0A8B9XUM2_BOSMU,A0A8B9XUT0_BOSMU,A0A8B9XW89_BOSMU,A0A8B9XWS2_BOSMU,A0A8B9XYE2_BOSMU,A0A8B9XZ62_BOSMU,A0A8B9XZF6_BOSMU,A0A8B9XZR6_BOSMU,A0A8B9Y2B8_BOSMU,A0A8B9Y6Q0_BOSMU,A0A8B9Y9L1_BOSMU,A0A8B9YF54_BOSMU,A0A8C0AG67_BOSMU	CASP3
GO:0005518	collagen binding	5352	30	1398	17	0.566667	0.000365979	3.43654	0.101962	A0A8B9W3J3_BOSMU,A0A8B9W4S9_BOSMU,A0A8B9W847_BOSMU,A0A8B9WEV7_BOSMU,A0A8B9WLU0_BOSMU,A0A8B9WMB4_BOSMU,A0A8B9WPN0_BOSMU,A0A8B9WYV8_BOSMU,A0A8B9WZK9_BOSMU,A0A8B9X7U1_BOSMU,A0A8B9YAB8_BOSMU,A0A8B9YJJ8_BOSMU,A0A8B9YML1_BOSMU,A0A8B9YVS5_BOSMU,A0A8C0AEK3_BOSMU,A0A8C0AF61_BOSMU,A0A8C0AGU3_BOSMU	CTSK,HORMAD1,LUM,TGFBI,,FSTL3,CTSL,DDR1,SPARC,AEBP1,PCOLCE,SERPINH1,SMAD4,HSD17B12,MRC2,PAK1,NID1
GO:0031418	L-ascorbic acid binding	5352	12	1398	9	0.75	0.000550778	3.25902	0.127872	A0A8B9WDK1_BOSMU,A0A8B9WDU6_BOSMU,A0A8B9WYV4_BOSMU,A0A8B9XZK5_BOSMU,A0A8B9Y5I9_BOSMU,A0A8B9YP64_BOSMU,A0A8B9Z0R0_BOSMU,A0A8C0AAJ0_BOSMU,A0A8C0AIB2_BOSMU	P4HA2,P4HA3,PLOD1,,PLOD2,P4HA1,PLOD3,P3H1,P3H3
GO:0005102	signaling receptor binding	5352	76	1398	33	0.434211	0.000743126	3.12894	0.147882	A0A0M4Q8T0_BOSMU,A0A8B9W2L7_BOSMU,A0A8B9WBN6_BOSMU,A0A8B9WBZ3_BOSMU,A0A8B9WFN0_BOSMU,A0A8B9WFX0_BOSMU,A0A8B9WHB2_BOSMU,A0A8B9WR37_BOSMU,A0A8B9WVY8_BOSMU,A0A8B9WY34_BOSMU,A0A8B9WZJ8_BOSMU,A0A8B9X0H6_BOSMU,A0A8B9X0M6_BOSMU,A0A8B9X3I4_BOSMU,A0A8B9X4G1_BOSMU,A0A8B9X589_BOSMU,A0A8B9X6R7_BOSMU,A0A8B9XCR4_BOSMU,A0A8B9XI48_BOSMU,A0A8B9XKY6_BOSMU,A0A8B9XQB8_BOSMU,A0A8B9XU66_BOSMU,A0A8B9XW25_BOSMU,A0A8B9XX…	LTF,PTK2B,SCP2,SCYL2,RAB8B,ANGPTL2,FN1,CTNND1,TNC,PLAT,,ZDHHC17,TNC,MSN,STAT3,GJA1,,FYN,LAMA2,LAMA4,SERPINE2,DPP4,SYK,,PKD2,FER,NPPC,CNPY3,HGF,,FES,PARK7,PTPRC
GO:0004714	transmembrane receptor protein tyrosine kinase activity	5352	17	1398	11	0.647059	0.000917762	3.03727	0.159805	A0A8B9W2Y3_BOSMU,A0A8B9W7K8_BOSMU,A0A8B9WDN3_BOSMU,A0A8B9WYV8_BOSMU,A0A8B9XTD6_BOSMU,A0A8B9Y7V6_BOSMU,A0A8B9Y8P5_BOSMU,A0A8B9YCG1_BOSMU,A0A8B9YIF3_BOSMU,A0A8B9YMX0_BOSMU,A0A8B9YU89_BOSMU	TEK,MET,EPHA2,DDR1,ROR2,PDGFRB,AXL,CSF1R,FGFR2,PDGFRA,ERBB2
GO:0042277	peptide binding	5352	11	1398	8	0.727273	0.00160633	2.79416	0.248625	A0A8B9WEH3_BOSMU,A0A8B9WRK3_BOSMU,A0A8B9WXG6_BOSMU,A0A8B9X1J7_BOSMU,A0A8B9XL17_BOSMU,A0A8B9XL93_BOSMU,A0A8B9XS36_BOSMU,A0A8C0A580_BOSMU	ENPEP,OXTR,,MME,ERAP1,ERAP2,LNPEP,RXRA
GO:0030506	ankyrin binding	5352	12	1398	8	0.666667	0.00371744	2.42976	0.316611	A0A8B9WE72_BOSMU,A0A8B9XJD0_BOSMU,A0A8B9XNG2_BOSMU,A0A8B9YFS8_BOSMU,A0A8B9YLN9_BOSMU,A0A8B9YVY6_BOSMU,A0A8C0AEH0_BOSMU,A0A8C0AII1_BOSMU	SPTB,CDH1,SPTBN1,FLNC,RHBG,SLC4A1,PTPRC,FLNC
GO:0005539	glycosaminoglycan binding	5352	10	1398	7	0.7	0.00455397	2.34161	0.316611	A0A8B9WWH8_BOSMU,A0A8B9XCM3_BOSMU,A0A8B9XLA9_BOSMU,A0A8B9YEL9_BOSMU,A0A8B9YKQ7_BOSMU,A0A8B9YLZ3_BOSMU,A0A8C0AGE5_BOSMU	ENG,SULF1,CRISPLD2,EGFLAM,TGFBR2,SGSH,BGN
GO:0046961	proton-transporting ATPase activity, rotational mechanism	5352	10	1398	7	0.7	0.00455397	2.34161	0.316611	A0A8B9W323_BOSMU,A0A8B9W4P7_BOSMU,A0A8B9W7H3_BOSMU,A0A8B9WQB5_BOSMU,A0A8B9X0R0_BOSMU,A0A8B9X1P4_BOSMU,A0A8B9X5Y8_BOSMU	ATP6V1E1,ATP6V1A,ATP6V1E1,,ATP6V1C1,ATP6V1G1,
GO:0048019	receptor antagonist activity	5352	4	1398	4	1	0.00464072	2.33341	0.316611	A0A8B9WLS7_BOSMU,A0A8B9WYI4_BOSMU,A0A8B9X2M7_BOSMU,A0A8C0AFD4_BOSMU	DKK3,DKK4,LRPAP1,DKK1
GO:0008484	sulfuric ester hydrolase activity	5352	4	1398	4	1	0.00464072	2.33341	0.316611	A0A8B9WKF9_BOSMU,A0A8B9X772_BOSMU,A0A8B9Y329_BOSMU,A0A8B9YLZ3_BOSMU	ARSA,,STS,SGSH
GO:0003707	steroid hormone receptor activity	5352	4	1398	4	1	0.00464072	2.33341	0.316611	A0A8B9WBH3_BOSMU,A0A8B9XPP5_BOSMU,A0A8C0A580_BOSMU,A0A8C0AFI7_BOSMU	RXRG,PGR,RXRA,RXRB
GO:0003779	actin binding	5352	144	1398	52	0.361111	0.0046991	2.32799	0.316611	A0A8B9W104_BOSMU,A0A8B9W5H2_BOSMU,A0A8B9W5R5_BOSMU,A0A8B9W6R6_BOSMU,A0A8B9WDN6_BOSMU,A0A8B9WDQ2_BOSMU,A0A8B9WEH0_BOSMU,A0A8B9WIJ5_BOSMU,A0A8B9WIS5_BOSMU,A0A8B9WIU8_BOSMU,A0A8B9WJ30_BOSMU,A0A8B9WLB2_BOSMU,A0A8B9WLT7_BOSMU,A0A8B9WM03_BOSMU,A0A8B9WMH3_BOSMU,A0A8B9WP89_BOSMU,A0A8B9WR10_BOSMU,A0A8B9WU25_BOSMU,A0A8B9X1M5_BOSMU,A0A8B9X2K5_BOSMU,A0A8B9X3I4_BOSMU,A0A8B9X5I8_BOSMU,A0A8B9X9V2_BOSMU,A0A8B9XB…	PDLIM5,PDLIM5,MYO1B,EPS8,SCIN,PLEKHG3,,ENAH,CAPZB,,,ENAH,PLEKHH2,MICAL2,SYNPO2,SYNPO2,DAAM1,TWF2,,SSH1,MSN,RAI14,,MAP1A,SPTAN1,EPS8L1,EPB41L1,SPTBN1,FMNL2,PARVG,PFN2,CLMN,PDLIM3,WAS,DBN1,WIPF2,PDLIM7,DBN1,FERMT2,DAG1,,PDLIM1,SPIRE1,,DIAPH2,TMOD1,TNS1,CNN2,,FERMT2,EMD,DST
GO:0051371	muscle alpha-actinin binding	5352	8	1398	6	0.75	0.00533358	2.27298	0.316611	A0A8B9W104_BOSMU,A0A8B9W5H2_BOSMU,A0A8B9X9V2_BOSMU,A0A8B9XXY3_BOSMU,A0A8B9Y7S7_BOSMU,A0A8B9YR40_BOSMU	PDLIM5,PDLIM5,,PDLIM3,PKD2,PDLIM1
GO:0019838	growth factor binding	5352	8	1398	6	0.75	0.00533358	2.27298	0.316611	A0A8B9W7L9_BOSMU,A0A8B9WDN3_BOSMU,A0A8B9Y7V6_BOSMU,A0A8B9YG32_BOSMU,A0A8B9YMX0_BOSMU,A0A8B9YU89_BOSMU	ERBB3,EPHA2,PDGFRB,LIFR,PDGFRA,ERBB2
GO:0010314	phosphatidylinositol-5-phosphate binding	5352	8	1398	6	0.75	0.00533358	2.27298	0.316611	A0A8B9W9K7_BOSMU,A0A8B9WFL6_BOSMU,A0A8B9WRS8_BOSMU,A0A8B9X4F2_BOSMU,A0A8B9YTJ6_BOSMU,A0A8C0A7C5_BOSMU	SESTD1,PLCZ1,,SNX24,PHLDA3,
GO:0048407	platelet-derived growth factor binding	5352	8	1398	6	0.75	0.00533358	2.27298	0.316611	A0A8B9WJ42_BOSMU,A0A8B9WMZ0_BOSMU,A0A8B9WP40_BOSMU,A0A8B9XLA1_BOSMU,A0A8B9Y7V6_BOSMU,A0A8B9YMX0_BOSMU	COL3A1,,COL5A1,COL1A2,PDGFRB,PDGFRA
GO:0050839	cell adhesion molecule binding	5352	28	1398	14	0.5	0.00567956	2.24569	0.316611	A0A8B9W0H3_BOSMU,A0A8B9WA99_BOSMU,A0A8B9WEV7_BOSMU,A0A8B9X006_BOSMU,A0A8B9X2D7_BOSMU,A0A8B9X3I4_BOSMU,A0A8B9XE72_BOSMU,A0A8B9XGC0_BOSMU,A0A8B9XJD0_BOSMU,A0A8B9XZI1_BOSMU,A0A8B9Y2Z0_BOSMU,A0A8B9Y6S8_BOSMU,A0A8B9Y710_BOSMU,A0A8B9YIT7_BOSMU	TGFBI,KIRREL1,KIRREL1,MSN,AFDN,NECTIN1,CDH1,DSP,DSP,PTK7,TJP3,
GO:0019706	protein-cysteine S-palmitoyltransferase activity	5352	6	1398	5	0.833333	0.00568218	2.24549	0.316611	A0A8B9WU76_BOSMU,A0A8B9X0H6_BOSMU,A0A8B9XK25_BOSMU,A0A8B9XS50_BOSMU,A0A8B9YPQ7_BOSMU	ZDHHC5,ZDHHC17,ZDHHC20,GLUL,
GO:0005212	structural constituent of eye lens	5352	6	1398	5	0.833333	0.00568218	2.24549	0.316611	A0A8B9W715_BOSMU,A0A8B9WDL9_BOSMU,A0A8B9X1Q3_BOSMU,A0A8B9Y247_BOSMU,A0A8C0AKN5_BOSMU	CRYBG3,,CRYAB,VIM,HSPB6
GO:0034713	type I transforming growth factor beta receptor binding	5352	6	1398	5	0.833333	0.00568218	2.24549	0.316611	A0A8B9WWH8_BOSMU,A0A8B9Y658_BOSMU,A0A8B9YAS9_BOSMU,A0A8B9YKQ7_BOSMU,A0A8C0AH94_BOSMU	ENG,TGFB1,FERMT2,TGFBR2,FERMT2
GO:0004181	metallocarboxypeptidase activity	5352	6	1398	5	0.833333	0.00568218	2.24549	0.316611	A0A8B9WQN7_BOSMU,A0A8B9XI77_BOSMU,A0A8B9XIR9_BOSMU,A0A8B9YQ75_BOSMU,A0A8C0AEY7_BOSMU	CPA4,FOLH1,CPXM1,CPM,CPD
GO:0005201	extracellular matrix structural constituent	5352	29	1398	14	0.482759	0.00838439	2.07653	0.44921	A0A8B9W340_BOSMU,A0A8B9WA46_BOSMU,A0A8B9WE52_BOSMU,A0A8B9WJ42_BOSMU,A0A8B9WMZ0_BOSMU,A0A8B9WP40_BOSMU,A0A8B9XI48_BOSMU,A0A8B9XLA1_BOSMU,A0A8B9XWF3_BOSMU,A0A8B9XWH8_BOSMU,A0A8B9Y616_BOSMU,A0A8B9YIB9_BOSMU,A0A8C0A7G6_BOSMU,A0A8C0AA37_BOSMU	FBLN1,FBLN1,COL5A2,COL3A1,,COL5A1,LAMA2,COL1A2,PXDN,LAMB2,COL15A1,LAMA5,FBN2,LAMC1
GO:0005546	phosphatidylinositol-4,5-bisphosphate binding	5352	35	1398	16	0.457143	0.00945358	2.0244	0.466013	A0A8B9W5R5_BOSMU,A0A8B9W9K7_BOSMU,A0A8B9WDN6_BOSMU,A0A8B9WFL6_BOSMU,A0A8B9WJC3_BOSMU,A0A8B9WLK5_BOSMU,A0A8B9WQI7_BOSMU,A0A8B9WU25_BOSMU,A0A8B9WZR8_BOSMU,A0A8B9XCF4_BOSMU,A0A8B9XCH4_BOSMU,A0A8B9XVQ8_BOSMU,A0A8B9Y1F9_BOSMU,A0A8B9Y3A0_BOSMU,A0A8B9YTJ6_BOSMU,A0A8C0ABQ1_BOSMU	MYO1B,SESTD1,SCIN,PLCZ1,GSDMD,STXBP6,MARK1,TWF2,ANXA2,GSN,SDCBP2,PFN2,,PLEKHA4,PHLDA3,GRAMD2A
GO:0004879	nuclear receptor activity	5352	11	1398	7	0.636364	0.00971233	2.01268	0.466013	A0A8B9W7W6_BOSMU,A0A8B9WBH3_BOSMU,A0A8B9WN29_BOSMU,A0A8B9X4G1_BOSMU,A0A8B9XPP5_BOSMU,A0A8C0A580_BOSMU,A0A8C0AFI7_BOSMU	RXRG,ESR1,STAT3,PGR,RXRA,RXRB

## Sheet: CC
TermID	Term	bg_pro_num	bg_term_num	fg_pronum	fg_termnum	Ratio	pvalue	Enrichment	FDR	IDs	GeneSymbol
GO:0005886	plasma membrane	6018	925	1517	308	0.332973	1.16177e-09	8.93488	8.41119e-07	A0A0M4Q8T0_BOSMU,A0A8B9W047_BOSMU,A0A8B9W094_BOSMU,A0A8B9W0H3_BOSMU,A0A8B9W0P2_BOSMU,A0A8B9W0V6_BOSMU,A0A8B9W2V0_BOSMU,A0A8B9W3S8_BOSMU,A0A8B9W4D1_BOSMU,A0A8B9W4P7_BOSMU,A0A8B9W4Q7_BOSMU,A0A8B9W569_BOSMU,A0A8B9W5J4_BOSMU,A0A8B9W5R5_BOSMU,A0A8B9W6L2_BOSMU,A0A8B9W6N2_BOSMU,A0A8B9W6R5_BOSMU,A0A8B9W6R6_BOSMU,A0A8B9W739_BOSMU,A0A8B9W7V1_BOSMU,A0A8B9W834_BOSMU,A0A8B9W8A1_BOSMU,A0A8B9W955_BOSMU,A0A8B9W9…	LTF,SLC9A9,,,TIAM1,DPYSL2,CDC42EP1,MPP6,,ATP6V1A,PRKACB,SLC44A1,,MYO1B,PLIN2,AHSG,PIK3CB,EPS8,NECTIN4,PLCD4,MSRA,BIN1,ELMO1,DNAJB4,,,ATP6V0A4,,NFX1,STEAP3,EPB41L4B,EPB41L5,HCLS1,HSPA6,,SCIN,SPTB,,ENPEP,SLC2A6,PTCD3,SLC44A2,PTPN1,RAB8B,LRRC8C,CTNNA1,MMP14,RAB15,DYSF,VAV2,RELL1,ENAH,MYO6,NOSTRIN,GSDMD,PLEK,,ARSA,SWAP70,ATP9A,ENAH,STXBP6,VLDLR,PLEKHH2,BRCA1,ATP6V1B2,,ESR1,S100A9,SERINC5,GFRA2,PALM,A…
GO:0005615	extracellular space	6018	355	1517	138	0.388732	3.3562e-09	8.47415	1.21494e-06	A0A0M4Q8T0_BOSMU,A0A8B9W2J7_BOSMU,A0A8B9W340_BOSMU,A0A8B9W3J3_BOSMU,A0A8B9W4L8_BOSMU,A0A8B9W4S9_BOSMU,A0A8B9W6M4_BOSMU,A0A8B9W6N2_BOSMU,A0A8B9W6U8_BOSMU,A0A8B9W7L8_BOSMU,A0A8B9W7L9_BOSMU,A0A8B9W847_BOSMU,A0A8B9WA46_BOSMU,A0A8B9WC99_BOSMU,A0A8B9WDC5_BOSMU,A0A8B9WE52_BOSMU,A0A8B9WEV7_BOSMU,A0A8B9WF45_BOSMU,A0A8B9WFP9_BOSMU,A0A8B9WFX0_BOSMU,A0A8B9WG78_BOSMU,A0A8B9WHB2_BOSMU,A0A8B9WJ42_BOSMU,A0A8B9WJ…	LTF,COL6A1,FBLN1,CTSK,PLBD1,HORMAD1,FAM151B,AHSG,PROS1,IGFBP2,ERBB3,LUM,FBLN1,,FETUB,COL5A2,TGFBI,SEMA7A,,ANGPTL2,MMP14,FN1,COL3A1,GSDMD,DKK3,,NMI,FSTL3,S100A13,,S100A9,SFRP4,IFI35,COL5A1,NPC2,LOXL3,CTSL,C1QTNF6,CPA4,SEMA4B,TNC,IL18,ENG,SMOC1,PLAT,DKK4,SCUBE2,SPARC,ANXA2,STX2,TNC,TINAGL1,CD109,SERPINB9,LCN2,QSOX1,,SFRP1,GSN,SULF1,,CNP,RARRES1,PM20D1,CPXM1,COL1A2,CRISPLD2,SERPINA5,MYDGF,,,SERPINE2…
GO:0016021	integral component of membrane	6018	1001	1517	324	0.323676	1.37723e-08	7.86099	3.32372e-06	A0A8B9W047_BOSMU,A0A8B9W071_BOSMU,A0A8B9W0H3_BOSMU,A0A8B9W0L3_BOSMU,A0A8B9W296_BOSMU,A0A8B9W2X9_BOSMU,A0A8B9W4D1_BOSMU,A0A8B9W4L8_BOSMU,A0A8B9W569_BOSMU,A0A8B9W5J4_BOSMU,A0A8B9W733_BOSMU,A0A8B9W739_BOSMU,A0A8B9W7J3_BOSMU,A0A8B9W7K8_BOSMU,A0A8B9W7N3_BOSMU,A0A8B9W7Q1_BOSMU,A0A8B9W7Q2_BOSMU,A0A8B9W7Y2_BOSMU,A0A8B9W7Z2_BOSMU,A0A8B9W880_BOSMU,A0A8B9W8R4_BOSMU,A0A8B9W9F2_BOSMU,A0A8B9W9Z4_BOSMU,A0A8B9WA…	SLC9A9,,,MGAT5,SLC37A3,BCS1L,,PLBD1,SLC44A1,,,NECTIN4,TECR,MET,PNKD,CLDND1,PNKD,DNAJC10,POMGNT1,DHCR24,TBXAS1,,,TMCC3,ATP6V0A4,,KDELR3,STEAP3,ST6GALNAC3,,,NAALADL2,ENPEP,SLC2A6,GOLGB1,SURF4,RNF149,FNDC3B,PYCR1,SLC44A2,PTPN1,MMP14,FDFT1,DYSF,RELL1,,IKBIP,,ARSA,MEST,ATP9A,SLC43A1,CLEC14A,STXBP6,,VLDLR,GOLM1,BRCA1,FMO2,,SERINC5,CALHM5,,ERMP1,LRP1,SLC25A6,C1GALT1,,NCAM1,CYBC1,DPY19L1,,ZDHHC5,CD93,SLC…
GO:0005576	extracellular region	6018	217	1517	91	0.419355	2.99836e-08	7.52312	5.42703e-06	A0A6M5K8L3_BOSMU,A0A8B9VZR0_BOSMU,A0A8B9W0L3_BOSMU,A0A8B9W2H3_BOSMU,A0A8B9W2Y3_BOSMU,A0A8B9W340_BOSMU,A0A8B9W4L8_BOSMU,A0A8B9W5L0_BOSMU,A0A8B9W6N2_BOSMU,A0A8B9W7L8_BOSMU,A0A8B9WA46_BOSMU,A0A8B9WBP2_BOSMU,A0A8B9WC50_BOSMU,A0A8B9WDC5_BOSMU,A0A8B9WFL0_BOSMU,A0A8B9WFP9_BOSMU,A0A8B9WGR2_BOSMU,A0A8B9WHB2_BOSMU,A0A8B9WI19_BOSMU,A0A8B9WJ34_BOSMU,A0A8B9WJ42_BOSMU,A0A8B9WLK7_BOSMU,A0A8B9WLS7_BOSMU,A0A8B9WM…	C1QB,ADAMTS1,MGAT5,,TEK,FBLN1,PLBD1,,AHSG,IGFBP2,FBLN1,ADAMTSL1,GPX7,FETUB,ADM,,,FN1,EPDR1,ADAMTS17,COL3A1,THEM6,DKK3,S100A4,,S100A9,C1QTNF6,TGM2,OLFML3,SPATA20,SPON1,CRYAB,LAMC3,CD163,SFN,,AEBP1,,TULP3,LAMA2,CPXM1,SBSPON,LAMA4,ERAP1,CRISPLD2,MYDGF,QPCT,SPP2,THSD4,ACE,PAPLN,COL14A1,DPP4,,FBLN2,TIMP2,LGMN,C2,GALNT1,NPPC,DAG1,ESM1,ST14,CALU,EGFLAM,ENDOU,GPLD1,,,PLA2G12B,PRXL2A,HTRA1,NPC1,GRN,IFI30,…
GO:0005887	integral component of plasma membrane	6018	143	1517	62	0.433566	1.2893e-06	5.88964	0.00016297	A0A8B9W2Y3_BOSMU,A0A8B9W6P4_BOSMU,A0A8B9W7K8_BOSMU,A0A8B9W7L9_BOSMU,A0A8B9W7V9_BOSMU,A0A8B9W9F2_BOSMU,A0A8B9WDL7_BOSMU,A0A8B9WDN3_BOSMU,A0A8B9WET4_BOSMU,A0A8B9WF45_BOSMU,A0A8B9WFP3_BOSMU,A0A8B9WK19_BOSMU,A0A8B9WNY7_BOSMU,A0A8B9WPL8_BOSMU,A0A8B9WQ27_BOSMU,A0A8B9WRK3_BOSMU,A0A8B9WVM4_BOSMU,A0A8B9WYN5_BOSMU,A0A8B9WYV8_BOSMU,A0A8B9X006_BOSMU,A0A8B9X2D7_BOSMU,A0A8B9X4J7_BOSMU,A0A8B9X5Z4_BOSMU,A0A8B9X6…	TEK,,MET,ERBB3,TSPAN13,,,EPHA2,SLCO2A1,SEMA7A,LRRC8C,,CASR,CALHM5,HHIP,OXTR,SEMA4B,SLC12A7,DDR1,KIRREL1,KIRREL1,,P2RX4,,CCKAR,STAB1,SLC16A10,SLC2A1,CLDN4,TSPAN15,NOTCH2,,LNPEP,ROR2,TLR2,SLC1A3,SLC39A4,SLC6A6,ANKH,PKD2,PDGFRB,AXL,,CSF1R,FGFR2,SLCO2B1,RHBG,PDGFRA,LMTK2,CLCN5,SLC6A11,PCDH1,NPC1,ERBB2,SLC4A1,SLC27A1,CLDN1,LPAR1,SLC16A7,GJA5,LRRC8A,TNFRSF21
GO:0016324	apical plasma membrane	6018	91	1517	44	0.483516	1.35058e-06	5.86948	0.00016297	A0A8B9W2Y3_BOSMU,A0A8B9W323_BOSMU,A0A8B9W3J3_BOSMU,A0A8B9W4P7_BOSMU,A0A8B9W7H3_BOSMU,A0A8B9W7L9_BOSMU,A0A8B9W7Q1_BOSMU,A0A8B9WAJ6_BOSMU,A0A8B9WEH3_BOSMU,A0A8B9WHB2_BOSMU,A0A8B9WHC5_BOSMU,A0A8B9WJP5_BOSMU,A0A8B9WM54_BOSMU,A0A8B9WPN0_BOSMU,A0A8B9WUL8_BOSMU,A0A8B9WV78_BOSMU,A0A8B9WVD3_BOSMU,A0A8B9WW18_BOSMU,A0A8B9WYM9_BOSMU,A0A8B9WZQ6_BOSMU,A0A8B9X1P4_BOSMU,A0A8B9X3I4_BOSMU,A0A8B9X589_BOSMU,A0A8B9X9…	TEK,ATP6V1E1,CTSK,ATP6V1A,ATP6V1E1,ERBB3,CLDND1,ATP6V0A4,ENPEP,FN1,PLD1,ANXA4,ATP6V1B2,CTSL,SLC7A8,PRKCI,,SLC12A2,EPCAM,CYBRD1,ATP6V1G1,MSN,GJA1,PARD3B,SLC2A1,STX3,SHROOM3,FAT1,DPP4,,SLC39A4,MAL2,SLC6A6,CD36,ABCG2,CD44,,ITPK1,STK39,PFKM,STK26,ERBB2,CLIC5,CLDN1
GO:0009986	cell surface	6018	151	1517	63	0.417219	5.08591e-06	5.29363	0.000526028	A0A0M4Q8T0_BOSMU,A0A8B9W2Y3_BOSMU,A0A8B9W6P4_BOSMU,A0A8B9WAI7_BOSMU,A0A8B9WDN3_BOSMU,A0A8B9WJP5_BOSMU,A0A8B9WMA8_BOSMU,A0A8B9WNB7_BOSMU,A0A8B9WQ27_BOSMU,A0A8B9WUI8_BOSMU,A0A8B9WWH8_BOSMU,A0A8B9WY34_BOSMU,A0A8B9WYM9_BOSMU,A0A8B9WYQ7_BOSMU,A0A8B9WZJ8_BOSMU,A0A8B9WZK9_BOSMU,A0A8B9X3I4_BOSMU,A0A8B9X6R7_BOSMU,A0A8B9X8N1_BOSMU,A0A8B9X9E7_BOSMU,A0A8B9XCM3_BOSMU,A0A8B9XDR1_BOSMU,A0A8B9XF57_BOSMU,A0A8B9XF…	LTF,TEK,,ITGAV,EPHA2,ANXA4,,SFRP4,HHIP,CD93,ENG,PLAT,EPCAM,SCUBE2,,SPARC,MSN,,ANTXR2,SFRP1,SULF1,,TSPAN15,,FOLH1,FAM234A,NOTCH2,FAM234A,,,DPP4,TLR2,SLC1A3,HLA-DRA,ADGRA2,,LRRC32,CD36,TGFB1,,CD44,AXL,SMIM1,PTPRJ,WNT5A,,CSF1R,FGFR2,GPC1,ENPP1,,BCAM,STX4,PLVAP,TNS1,LPAR1,ADAM10,CLSTN1,LRRC8A,SCUBE3,BGN,CD74,LRFN1
GO:0016323	basolateral plasma membrane	6018	67	1517	33	0.492537	1.73052e-05	4.76182	0.00156612	A0A8B9W0H3_BOSMU,A0A8B9W2Y3_BOSMU,A0A8B9W7L9_BOSMU,A0A8B9WFM3_BOSMU,A0A8B9WHY2_BOSMU,A0A8B9WK19_BOSMU,A0A8B9WQ58_BOSMU,A0A8B9WUL8_BOSMU,A0A8B9WX93_BOSMU,A0A8B9WYM9_BOSMU,A0A8B9WZR8_BOSMU,A0A8B9X0E9_BOSMU,A0A8B9X3I4_BOSMU,A0A8B9X8D9_BOSMU,A0A8B9XC34_BOSMU,A0A8B9XJK1_BOSMU,A0A8B9XZI1_BOSMU,A0A8B9Y2Z0_BOSMU,A0A8B9Y431_BOSMU,A0A8B9Y7S7_BOSMU,A0A8B9Y8L6_BOSMU,A0A8B9Y9M8_BOSMU,A0A8B9YD76_BOSMU,A0A8B9YF…	TEK,ERBB3,LIN7A,ITGA3,,LRP1,SLC7A8,FLOT1,EPCAM,ANXA2,STX2,MSN,SLC16A10,SLC2A1,C5AR1,DSP,DSP,SLC6A6,PKD2,CD44,,CTNNB1,FLOT2,STK39,STX4,RHBG,ERBB2,SLC4A1,CNNM4,CLDN1,DLG3,LIN7C
GO:0031012	extracellular matrix	6018	57	1517	29	0.508772	2.55629e-05	4.59239	0.00205639	A0A8B9VZR0_BOSMU,A0A8B9W6N2_BOSMU,A0A8B9W847_BOSMU,A0A8B9WBP2_BOSMU,A0A8B9WE52_BOSMU,A0A8B9WEV7_BOSMU,A0A8B9WG78_BOSMU,A0A8B9WGR2_BOSMU,A0A8B9WJ34_BOSMU,A0A8B9WJ42_BOSMU,A0A8B9WMZ0_BOSMU,A0A8B9WP40_BOSMU,A0A8B9WQT0_BOSMU,A0A8B9WVJ6_BOSMU,A0A8B9XLA1_BOSMU,A0A8B9XLA9_BOSMU,A0A8B9XR61_BOSMU,A0A8B9XX05_BOSMU,A0A8B9Y1Y5_BOSMU,A0A8B9Y2I4_BOSMU,A0A8B9Y616_BOSMU,A0A8B9Y658_BOSMU,A0A8B9YBZ6_BOSMU,A0A8B9YI…	ADAMTS1,AHSG,LUM,ADAMTSL1,COL5A2,TGFBI,MMP14,,ADAMTS17,COL3A1,,COL5A1,TGM2,SPON1,COL1A2,CRISPLD2,PAPLN,,TIMP2,COLEC12,COL15A1,TGFB1,WNT5A,GPC1,GPLD1,HSD17B12,FBN2,BGN,PHOSPHO1
GO:0005604	basement membrane	6018	44	1517	23	0.522727	0.000102214	3.99049	0.00678231	A0A8B9VZR0_BOSMU,A0A8B9W340_BOSMU,A0A8B9WA46_BOSMU,A0A8B9WHB2_BOSMU,A0A8B9WP40_BOSMU,A0A8B9WVY8_BOSMU,A0A8B9WXH6_BOSMU,A0A8B9WZK9_BOSMU,A0A8B9WZR8_BOSMU,A0A8B9X0M6_BOSMU,A0A8B9X1X8_BOSMU,A0A8B9XI48_BOSMU,A0A8B9XKY6_BOSMU,A0A8B9XMJ6_BOSMU,A0A8B9XNQ1_BOSMU,A0A8B9Y616_BOSMU,A0A8B9YBL8_BOSMU,A0A8B9YEL9_BOSMU,A0A8B9YIB9_BOSMU,A0A8B9YPR9_BOSMU,A0A8C0AA37_BOSMU,A0A8C0ADA1_BOSMU,A0A8C0AGU3_BOSMU	ADAMTS1,FBLN1,FBLN1,FN1,COL5A1,TNC,SMOC1,SPARC,ANXA2,TNC,LAMC3,LAMA2,LAMA4,AGRN,CASK,COL15A1,DAG1,EGFLAM,LAMA5,,LAMC1,CASK,NID1
GO:0005911	cell-cell junction	6018	72	1517	33	0.458333	0.000107571	3.96831	0.00678231	A0A8B9W2Y3_BOSMU,A0A8B9WAY2_BOSMU,A0A8B9WFM3_BOSMU,A0A8B9WMA8_BOSMU,A0A8B9WVW8_BOSMU,A0A8B9X006_BOSMU,A0A8B9X2D7_BOSMU,A0A8B9X9D8_BOSMU,A0A8B9XD85_BOSMU,A0A8B9XGC0_BOSMU,A0A8B9XJD0_BOSMU,A0A8B9XTM4_BOSMU,A0A8B9XY74_BOSMU,A0A8B9Y052_BOSMU,A0A8B9Y0S8_BOSMU,A0A8B9Y1F9_BOSMU,A0A8B9Y6S8_BOSMU,A0A8B9Y7S7_BOSMU,A0A8B9YBG5_BOSMU,A0A8B9YBL8_BOSMU,A0A8B9YD76_BOSMU,A0A8B9YIT7_BOSMU,A0A8B9YJH0_BOSMU,A0A8B9YN…	TEK,,LIN7A,,CORO1A,KIRREL1,KIRREL1,SH3KBP1,STX3,NECTIN1,CDH1,FAT1,PRKCD,FSCN1,WAS,,PTK7,PKD2,PTPRJ,DAG1,CTNNB1,,MYADM,CD2AP,CSK,VAV1,PDXP,,LIN7C,PACSIN2,PAK1,LCP2,
GO:0000221	vacuolar proton-transporting V-type ATPase, V1 domain	6018	9	1517	8	0.888889	0.000112414	3.94918	0.00678231	A0A8B9W323_BOSMU,A0A8B9W4P7_BOSMU,A0A8B9W7H3_BOSMU,A0A8B9WM54_BOSMU,A0A8B9WQB5_BOSMU,A0A8B9X0R0_BOSMU,A0A8B9X1P4_BOSMU,A0A8B9X5Y8_BOSMU	ATP6V1E1,ATP6V1A,ATP6V1E1,ATP6V1B2,,ATP6V1C1,ATP6V1G1,
GO:0005912	adherens junction	6018	65	1517	30	0.461538	0.000187781	3.72635	0.010458	A0A8B9W0H3_BOSMU,A0A8B9W104_BOSMU,A0A8B9W5H2_BOSMU,A0A8B9W739_BOSMU,A0A8B9WBT7_BOSMU,A0A8B9WFQ6_BOSMU,A0A8B9WR37_BOSMU,A0A8B9WRJ6_BOSMU,A0A8B9WX93_BOSMU,A0A8B9X3I4_BOSMU,A0A8B9X8F6_BOSMU,A0A8B9X929_BOSMU,A0A8B9X9V2_BOSMU,A0A8B9XE72_BOSMU,A0A8B9XGC0_BOSMU,A0A8B9XH05_BOSMU,A0A8B9XJD0_BOSMU,A0A8B9XXY3_BOSMU,A0A8B9XZC7_BOSMU,A0A8B9YAS9_BOSMU,A0A8B9YD76_BOSMU,A0A8B9YF38_BOSMU,A0A8B9YMG0_BOSMU,A0A8B9YR…	,PDLIM5,PDLIM5,NECTIN4,EPB41L5,CTNNA1,CTNND1,MPP5,FLOT1,MSN,CDH11,PARD3B,,AFDN,NECTIN1,SHROOM3,CDH1,PDLIM3,VCL,FERMT2,CTNNB1,FLOT2,POF1B,PDLIM1,DLG5,PGM5,ADAM10,FERMT2,,ALOX15B
GO:0043235	receptor complex	6018	54	1517	26	0.481481	0.000214546	3.66848	0.0110951	A0A8B9W2Y3_BOSMU,A0A8B9W7K8_BOSMU,A0A8B9W7L9_BOSMU,A0A8B9WDN3_BOSMU,A0A8B9WLN4_BOSMU,A0A8B9WNP9_BOSMU,A0A8B9WQ58_BOSMU,A0A8B9WWH8_BOSMU,A0A8B9WYV8_BOSMU,A0A8B9WZN7_BOSMU,A0A8B9XN29_BOSMU,A0A8B9XTD6_BOSMU,A0A8B9Y7K7_BOSMU,A0A8B9Y7V6_BOSMU,A0A8B9Y8P5_BOSMU,A0A8B9YCG1_BOSMU,A0A8B9YG32_BOSMU,A0A8B9YIF3_BOSMU,A0A8B9YKQ7_BOSMU,A0A8B9YKS7_BOSMU,A0A8B9YMX0_BOSMU,A0A8B9YP42_BOSMU,A0A8B9YU81_BOSMU,A0A8B9YU…	TEK,MET,ERBB3,EPHA2,VLDLR,GFRA2,LRP1,ENG,DDR1,RIPK1,NOTCH2,ROR2,LOXL4,PDGFRB,AXL,CSF1R,LIFR,FGFR2,TGFBR2,OSMR,PDGFRA,LMTK2,TAOK2,ERBB2,RXRA,NT5DC3
GO:0005777	peroxisome	6018	41	1517	21	0.512195	0.000295292	3.52975	0.0142528	A0A8B9W2T0_BOSMU,A0A8B9W699_BOSMU,A0A8B9WBN6_BOSMU,A0A8B9WGI0_BOSMU,A0A8B9WHK7_BOSMU,A0A8B9WK23_BOSMU,A0A8B9WKP8_BOSMU,A0A8B9WLZ9_BOSMU,A0A8B9WRD0_BOSMU,A0A8B9WRG6_BOSMU,A0A8B9WX58_BOSMU,A0A8B9X104_BOSMU,A0A8B9X3G5_BOSMU,A0A8B9XG67_BOSMU,A0A8B9XKL7_BOSMU,A0A8B9Y247_BOSMU,A0A8B9Y3Y9_BOSMU,A0A8B9YVE2_BOSMU,A0A8C0A6L7_BOSMU,A0A8C0ADN1_BOSMU,A0A8C0AJ85_BOSMU	EPHX2,AGPS,SCP2,FAR2,,,DNM1L,IDI1,MTARC2,IDH1,FAR1,ECI2,SLC45A2,ACAA1,HSD17B4,VIM,NUDT12,MVK,XDH,,ZADH2
GO:0009897	external side of plasma membrane	6018	81	1517	34	0.419753	0.000657061	3.18239	0.029732	A0A8B9W3J3_BOSMU,A0A8B9W8D3_BOSMU,A0A8B9WEH3_BOSMU,A0A8B9WF45_BOSMU,A0A8B9WFP9_BOSMU,A0A8B9WHY2_BOSMU,A0A8B9WL14_BOSMU,A0A8B9WMA8_BOSMU,A0A8B9WNP9_BOSMU,A0A8B9WSF9_BOSMU,A0A8B9WSH2_BOSMU,A0A8B9WVD3_BOSMU,A0A8B9WWH8_BOSMU,A0A8B9WX93_BOSMU,A0A8B9X4M6_BOSMU,A0A8B9XDR1_BOSMU,A0A8B9XNW7_BOSMU,A0A8B9XQQ7_BOSMU,A0A8B9Y1V4_BOSMU,A0A8B9Y4L0_BOSMU,A0A8B9Y667_BOSMU,A0A8B9Y892_BOSMU,A0A8B9YA36_BOSMU,A0A8B9YB…	CTSK,,ENPEP,SEMA7A,,ITGA3,CLEC14A,,GFRA2,,NCAM1,,ENG,FLOT1,CD163,,,ACE,,ITGA1,,CD226,,DAG1,,LIFR,NT5E,AMOT,TGFBR2,OSMR,PDGFRA,PTPRC,ITGA2,CD74
GO:0016327	apicolateral plasma membrane	6018	9	1517	7	0.777778	0.00140432	2.85253	0.0598077	A0A8B9W0H3_BOSMU,A0A8B9WAY2_BOSMU,A0A8B9X7T9_BOSMU,A0A8B9XH30_BOSMU,A0A8B9Y9M8_BOSMU,A0A8B9YD76_BOSMU,A0A8C0A8X9_BOSMU	CTNNB1
GO:0098793	presynapse	6018	43	1517	20	0.465116	0.00192952	2.71455	0.0776098	A0A8B9VYY4_BOSMU,A0A8B9WFM3_BOSMU,A0A8B9WIT2_BOSMU,A0A8B9X7K0_BOSMU,A0A8B9XC34_BOSMU,A0A8B9XCZ9_BOSMU,A0A8B9XF51_BOSMU,A0A8B9XNQ1_BOSMU,A0A8B9XP62_BOSMU,A0A8B9XVQ8_BOSMU,A0A8B9XWH2_BOSMU,A0A8B9Y097_BOSMU,A0A8B9Y6D2_BOSMU,A0A8B9YAT2_BOSMU,A0A8B9YTF2_BOSMU,A0A8C0A7W6_BOSMU,A0A8C0AA46_BOSMU,A0A8C0AB68_BOSMU,A0A8C0ADA1_BOSMU,A0A8C0ADV7_BOSMU	SYNJ1,LIN7A,NOSTRIN,KIAA1109,SLC2A1,FBXL20,FMR1,CASK,,PFN2,,STXBP5,STXBP2,,ITPR1,CLN8,LIN7C,PARK7,CASK,SH3GL1
GO:0043231	intracellular membrane-bounded organelle	6018	112	1517	42	0.375	0.00246923	2.60744	0.0935141	A0A8B9W2H3_BOSMU,A0A8B9W5L0_BOSMU,A0A8B9WFQ6_BOSMU,A0A8B9WGI0_BOSMU,A0A8B9WHC5_BOSMU,A0A8B9WLL3_BOSMU,A0A8B9WPP2_BOSMU,A0A8B9WWA8_BOSMU,A0A8B9WX58_BOSMU,A0A8B9WZR8_BOSMU,A0A8B9X1Q1_BOSMU,A0A8B9X6D2_BOSMU,A0A8B9X8D9_BOSMU,A0A8B9XAC9_BOSMU,A0A8B9XDC2_BOSMU,A0A8B9XE71_BOSMU,A0A8B9XH37_BOSMU,A0A8B9XI97_BOSMU,A0A8B9XKB1_BOSMU,A0A8B9XUT5_BOSMU,A0A8B9XWH5_BOSMU,A0A8B9XX84_BOSMU,A0A8B9Y0X1_BOSMU,A0A8B9Y2…	CTNNA1,FAR2,PLD1,MAPK9,FNBP1,MAPK3,FAR1,ANXA2,MAPK8,PPIC,SLC16A10,AP1S2,,OSBPL11,,SPTAN1,CYP1B1,LIPA,ANO10,SLC7A6,RAB11FIP1,PHLPP2,ABCA3,CYP2S1,RAB11FIP1,AXL,CYB5A,EPHX3,ABCA6,,GPLD1,PPIF,G6PD,CNNM4,CLIC5,CES2,AP1S1,FAM241A,AP3S1,LLGL2
GO:0030864	cortical actin cytoskeleton	6018	27	1517	14	0.518519	0.00260716	2.58383	0.0935141	A0A8B9WC94_BOSMU,A0A8B9WE72_BOSMU,A0A8B9WLT7_BOSMU,A0A8B9WVW8_BOSMU,A0A8B9WX93_BOSMU,A0A8B9XC34_BOSMU,A0A8B9XH05_BOSMU,A0A8B9XI97_BOSMU,A0A8B9XJD0_BOSMU,A0A8B9XNG2_BOSMU,A0A8B9XWZ7_BOSMU,A0A8B9Y1D8_BOSMU,A0A8B9YF38_BOSMU,A0A8C0AGX9_BOSMU	HCLS1,SPTB,PLEKHH2,CORO1A,FLOT1,SLC2A1,SHROOM3,SPTAN1,CDH1,SPTBN1,COTL1,LLGL1,FLOT2,LLGL2
GO:0008021	synaptic vesicle	6018	44	1517	20	0.454545	0.00271242	2.56664	0.0935141	A0A8B9W2H3_BOSMU,A0A8B9W577_BOSMU,A0A8B9W5L0_BOSMU,A0A8B9W8A1_BOSMU,A0A8B9WFN0_BOSMU,A0A8B9WGA6_BOSMU,A0A8B9WW76_BOSMU,A0A8B9X0E9_BOSMU,A0A8B9X1J7_BOSMU,A0A8B9X5T9_BOSMU,A0A8B9XD85_BOSMU,A0A8B9XFD4_BOSMU,A0A8B9XWH2_BOSMU,A0A8B9Y6W7_BOSMU,A0A8B9YAT2_BOSMU,A0A8B9YLM1_BOSMU,A0A8B9YMS7_BOSMU,A0A8B9YP57_BOSMU,A0A8B9YTY6_BOSMU,A0A8C0AKR0_BOSMU	SEPTIN2,,BIN1,RAB8B,RAB15,,STX2,MME,,STX3,ROGDI,,SEPTIN6,,STX4,,CLCN5,NDEL1,RAB12
GO:0031941	filamentous actin	6018	22	1517	12	0.545455	0.003042	2.51684	0.100109	A0A8B9W104_BOSMU,A0A8B9W5H2_BOSMU,A0A8B9WIN6_BOSMU,A0A8B9X9V2_BOSMU,A0A8B9XU10_BOSMU,A0A8B9XXY3_BOSMU,A0A8B9YMA1_BOSMU,A0A8B9YNQ7_BOSMU,A0A8B9YR40_BOSMU,A0A8B9YRT5_BOSMU,A0A8B9YYG5_BOSMU,A0A8C0AJI9_BOSMU	PDLIM5,PDLIM5,MYO6,,DPYSL3,PDLIM3,,CD2AP,PDLIM1,SMTN,SMTN,
GO:0005923	bicellular tight junction	6018	51	1517	22	0.431373	0.00379276	2.42105	0.116586	A0A8B9W0H3_BOSMU,A0A8B9W3S8_BOSMU,A0A8B9W4D1_BOSMU,A0A8B9WA99_BOSMU,A0A8B9WFM3_BOSMU,A0A8B9WRJ6_BOSMU,A0A8B9WYM9_BOSMU,A0A8B9XDX8_BOSMU,A0A8B9XH30_BOSMU,A0A8B9XKI7_BOSMU,A0A8B9XNQ1_BOSMU,A0A8B9Y710_BOSMU,A0A8B9Y9M8_BOSMU,A0A8B9YD76_BOSMU,A0A8B9YGI8_BOSMU,A0A8B9YIT6_BOSMU,A0A8B9YMG0_BOSMU,A0A8B9YRL3_BOSMU,A0A8C0A2K2_BOSMU,A0A8C0A771_BOSMU,A0A8C0AA46_BOSMU,A0A8C0ADA1_BOSMU	MPP6,,,LIN7A,MPP5,EPCAM,CLDN4,,CLMP,CASK,TJP3,,CTNNB1,PATJ,AMOT,POF1B,RAP2C,CLDN1,DLG3,LIN7C,CASK
GO:1990246	uniplex complex	6018	4	1517	4	1	0.00402576	2.39515	0.116586	A0A8B9X608_BOSMU,A0A8B9XJI0_BOSMU,A0A8B9YKS9_BOSMU,A0A8C0AJQ2_BOSMU	SMDT1,MICU2,MICU1,MCU
GO:0043083	synaptic cleft	6018	4	1517	4	1	0.00402576	2.39515	0.116586	A0A8B9XKY6_BOSMU,A0A8B9XWH8_BOSMU,A0A8B9YEL9_BOSMU,A0A8B9YIB9_BOSMU	LAMA4,LAMB2,EGFLAM,LAMA5
GO:0030054	cell junction	6018	70	1517	28	0.4	0.00440294	2.35626	0.118143	A0A8B9WDN6_BOSMU,A0A8B9WE72_BOSMU,A0A8B9WHY2_BOSMU,A0A8B9WN85_BOSMU,A0A8B9WRW4_BOSMU,A0A8B9X040_BOSMU,A0A8B9X1A9_BOSMU,A0A8B9X2V4_BOSMU,A0A8B9X589_BOSMU,A0A8B9X8D9_BOSMU,A0A8B9XF57_BOSMU,A0A8B9XI97_BOSMU,A0A8B9XJD0_BOSMU,A0A8B9XNG2_BOSMU,A0A8B9XP11_BOSMU,A0A8B9XU66_BOSMU,A0A8B9XZI1_BOSMU,A0A8B9Y2Z0_BOSMU,A0A8B9Y8N6_BOSMU,A0A8B9YAA9_BOSMU,A0A8B9YD76_BOSMU,A0A8B9YMX0_BOSMU,A0A8B9YRS7_BOSMU,A0A8B9YR…	SCIN,SPTB,ITGA3,S100A9,FBP2,MRPS18B,TP53BP2,KDF1,GJA1,SLC16A10,TSPAN15,SPTAN1,CDH1,SPTBN1,MLKL,DPP4,DSP,DSP,FER,,CTNNB1,PDGFRA,PCDH1,IRF6,RAB23,,IFI30,DLG3
GO:0014704	intercalated disc	6018	15	1517	9	0.6	0.00440588	2.35597	0.118143	A0A8B9WFQ6_BOSMU,A0A8B9X589_BOSMU,A0A8B9XZI1_BOSMU,A0A8B9Y2Z0_BOSMU,A0A8B9Y8H0_BOSMU,A0A8B9YIT7_BOSMU,A0A8C0A446_BOSMU,A0A8C0ABP5_BOSMU,A0A8C0AK25_BOSMU	CTNNA1,GJA1,DSP,DSP,DES,,PGM5,GJA5,
GO:0014069	postsynaptic density	6018	58	1517	24	0.413793	0.00488693	2.31096	0.122278	A0A8B9W6R6_BOSMU,A0A8B9WAS4_BOSMU,A0A8B9WIS5_BOSMU,A0A8B9WP12_BOSMU,A0A8B9WSZ3_BOSMU,A0A8B9X7P0_BOSMU,A0A8B9XCR4_BOSMU,A0A8B9XF51_BOSMU,A0A8B9XJ16_BOSMU,A0A8B9XM31_BOSMU,A0A8B9XNG2_BOSMU,A0A8B9XNK7_BOSMU,A0A8B9XUE5_BOSMU,A0A8B9XZK5_BOSMU,A0A8B9Y2H6_BOSMU,A0A8B9Y4Z0_BOSMU,A0A8B9Y7Q9_BOSMU,A0A8B9YAH9_BOSMU,A0A8B9YBM2_BOSMU,A0A8B9YTF2_BOSMU,A0A8B9YUY9_BOSMU,A0A8C0A8Z5_BOSMU,A0A8C0AAU0_BOSMU,A0A8C0AC…	EPS8,,CAPZB,PALM,CRIPT,USP8,FYN,FMR1,,PDPK1,SPTBN1,,RTN4,,DBN1,FABP5,PDLIM7,DBN1,RPL14,ITPR1,DLG5,ADAM10,PLCB4,CLSTN1
GO:0042383	sarcolemma	6018	40	1517	18	0.45	0.00497381	2.30331	0.122278	A0A8B9W9J8_BOSMU,A0A8B9WAY2_BOSMU,A0A8B9WH11_BOSMU,A0A8B9WKP7_BOSMU,A0A8B9WLY7_BOSMU,A0A8B9WX93_BOSMU,A0A8B9WZR8_BOSMU,A0A8B9X7T9_BOSMU,A0A8B9XEY8_BOSMU,A0A8B9XZC7_BOSMU,A0A8B9Y8H0_BOSMU,A0A8B9YAT6_BOSMU,A0A8B9YBL8_BOSMU,A0A8B9YFS8_BOSMU,A0A8C0A446_BOSMU,A0A8C0A8X9_BOSMU,A0A8C0AGE5_BOSMU,A0A8C0AII1_BOSMU	PPP3CA,,DYSF,CAMK2D,SYNM,FLOT1,ANXA2,,SGCD,VCL,DES,,DAG1,FLNC,PGM5,,BGN,FLNC
GO:0016020	membrane	6018	363	1517	113	0.311295	0.00506676	2.29527	0.122278	A0A8B9W0P2_BOSMU,A0A8B9W0V6_BOSMU,A0A8B9W441_BOSMU,A0A8B9W4U0_BOSMU,A0A8B9W563_BOSMU,A0A8B9W569_BOSMU,A0A8B9W6L2_BOSMU,A0A8B9W6R5_BOSMU,A0A8B9W7N3_BOSMU,A0A8B9W7Q2_BOSMU,A0A8B9W7V1_BOSMU,A0A8B9W880_BOSMU,A0A8B9W8R4_BOSMU,A0A8B9WAD9_BOSMU,A0A8B9WDL9_BOSMU,A0A8B9WEK1_BOSMU,A0A8B9WF45_BOSMU,A0A8B9WFE1_BOSMU,A0A8B9WGK7_BOSMU,A0A8B9WI50_BOSMU,A0A8B9WIA6_BOSMU,A0A8B9WIM6_BOSMU,A0A8B9WIS5_BOSMU,A0A8B9WJ…	TIAM1,DPYSL2,,SGTA,ITGB2,SLC44A1,PLIN2,PIK3CB,PNKD,PNKD,PLCD4,DHCR24,TBXAS1,,,,SEMA7A,SLC44A2,PALM2AKAP2,,MGAT3,,CAPZB,ANXA4,DNM1L,PLPP6,NMI,SERINC5,IFI35,AKAP12,LOXL3,STARD10,PALMD,SLC25A6,,,NCAM1,GORASP2,CLPTM1L,AIDA,TMEM120B,DCTN2,SMPD2,ANXA2,,RPL15,LAMC3,DNM1,,FKBP10,SH3KBP1,INPP5D,OSBPL11,FMR1,LRBA,JAK1,LAMA2,MBOAT2,MX1,PLEKHA2,KSR1,,,LSR,TBC1D13,PLA2G15,,LAMB2,PCSK4,DSP,RAB11FIP1,DNAJA2,MBO…
GO:0098685	Schaffer collateral - CA1 synapse	6018	26	1517	13	0.5	0.00552576	2.25761	0.129053	A0A8B9W9J8_BOSMU,A0A8B9WIS5_BOSMU,A0A8B9WP86_BOSMU,A0A8B9WY34_BOSMU,A0A8B9X1C0_BOSMU,A0A8B9X8F6_BOSMU,A0A8B9XCR4_BOSMU,A0A8B9XCZ9_BOSMU,A0A8B9XD85_BOSMU,A0A8B9XVQ8_BOSMU,A0A8B9YD76_BOSMU,A0A8B9YS84_BOSMU,A0A8B9YTF2_BOSMU	PPP3CA,CAPZB,AKAP12,PLAT,PTPRS,CDH11,FYN,FBXL20,STX3,PFN2,CTNNB1,BAIAP2,ITPR1
GO:0042613	MHC class II protein complex	6018	13	1517	8	0.615385	0.00591463	2.22807	0.133819	A0A8B9X607_BOSMU,A0A8B9XDR1_BOSMU,A0A8B9Y036_BOSMU,A0A8B9Y1E4_BOSMU,A0A8B9Y1V4_BOSMU,A0A8B9Y667_BOSMU,A0A8B9YCD4_BOSMU,A0A8C0AI77_BOSMU	HLA-DRA,HLA-DQB1,,,,CD74
GO:0030018	Z disc	6018	54	1517	22	0.407407	0.00854931	2.06807	0.187567	A0A8B9W104_BOSMU,A0A8B9W5H2_BOSMU,A0A8B9W9J8_BOSMU,A0A8B9WAY2_BOSMU,A0A8B9WMH3_BOSMU,A0A8B9WMY8_BOSMU,A0A8B9WP89_BOSMU,A0A8B9WRW4_BOSMU,A0A8B9WWT2_BOSMU,A0A8B9X1Q3_BOSMU,A0A8B9X7T9_BOSMU,A0A8B9X9V2_BOSMU,A0A8B9XXY3_BOSMU,A0A8B9Y8H0_BOSMU,A0A8B9YD76_BOSMU,A0A8B9YJK2_BOSMU,A0A8B9YR40_BOSMU,A0A8B9YU40_BOSMU,A0A8B9YVY6_BOSMU,A0A8B9YX58_BOSMU,A0A8C0A446_BOSMU,A0A8C0A8X9_BOSMU	PDLIM5,PDLIM5,PPP3CA,,SYNPO2,FHL2,SYNPO2,FBP2,,CRYAB,,,PDLIM3,DES,CTNNB1,BAG3,PDLIM1,PPP3CB,SLC4A1,CSRP1,PGM5,
GO:0098978	glutamatergic synapse	6018	80	1517	30	0.375	0.00964958	2.01549	0.205479	A0A8B9W6R6_BOSMU,A0A8B9W9J8_BOSMU,A0A8B9WAS4_BOSMU,A0A8B9WIT2_BOSMU,A0A8B9WVW8_BOSMU,A0A8B9WY34_BOSMU,A0A8B9X1C0_BOSMU,A0A8B9X209_BOSMU,A0A8B9X8F6_BOSMU,A0A8B9XCZ9_BOSMU,A0A8B9XD85_BOSMU,A0A8B9XVQ8_BOSMU,A0A8B9XZK5_BOSMU,A0A8B9Y2H6_BOSMU,A0A8B9Y7Q9_BOSMU,A0A8B9YA36_BOSMU,A0A8B9YAH9_BOSMU,A0A8B9YBZ6_BOSMU,A0A8B9YF38_BOSMU,A0A8B9YLM1_BOSMU,A0A8B9YU40_BOSMU,A0A8B9Z1D2_BOSMU,A0A8C0A771_BOSMU,A0A8C0A8…	EPS8,PPP3CA,,NOSTRIN,CORO1A,PLAT,PTPRS,DNM1,CDH11,FBXL20,STX3,PFN2,,DBN1,PDLIM7,,DBN1,WNT5A,FLOT2,STX4,PPP3CB,ABHD6,DLG3,ADAM10,PLCB4,PACSIN2,CLSTN1,PPM1H,SH3GL1,ATAD1

## Sheet: BP Screen (35)
NO.	1	2	3	4	5	6	7	8	9	10	11	12	13	14	15	16	17	18	19	20	21	22	23	24	25	26	27	28	29	30	31	32	33	34	35	36	37	38	39	40	41	42	43	44	45	46	47	48	49
BP	collagen fibril organization	transmembrane receptor protein tyrosine kinase signaling pathway	cell adhesion	negative regulation of cell migration	adaptive immune response	cellular response to estrogen stimulus	axon guidance	antigen processing and presentation of exogenous peptide antigen via MHC class II	extracellular matrix organization	positive regulation of ERK1 and ERK2 cascade	embryonic digit morphogenesis	response to type I interferon	spinal cord development	xenobiotic metabolic process	immune response	collagen biosynthetic process	positive regulation of kinase activity	actin filament bundle assembly	ossification	actin cytoskeleton organization	integrin-mediated signaling pathway	heart looping	chemotaxis	regulation of cell morphogenesis	substrate-dependent cell migration	regulation of postsynaptic membrane neurotransmitter receptor levels	growth hormone receptor signaling pathway via JAK-STAT	protein palmitoylation	cell communication by chemical coupling	negative regulation of JUN kinase activity	positive regulation of fibroblast proliferation	chloride transmembrane transport	bone remodeling	peptidyl-lysine hydroxylation	astrocyte development	smoothened signaling pathway	negative regulation of keratinocyte proliferation	muscle structure development	embryonic limb morphogenesis	positive regulation of interleukin-10 production	antigen processing and presentation of endogenous peptide antigen via MHC class I	lung development	positive regulation of cell migration	skin development	bone development	wound healing	angiogenesis	glomerular filtration	positive regulation of interleukin-1 beta production
	LUM	PTK2B	NECTIN4	ENG	HORMAD1	ESR1	DPYSL2	HORMAD1	ADAMTS1	PTK2B	HOXA11	SHFL	LOXL3	CBR1	CTSK	COL5A1	TEK	PLS1	LTF	PDLIM5	PTK2B	MICAL2	PDGFRB	LARP4	CSPG4	EPS8	STAT3	ZDHHC5	GJA1	AIDA	FN1	SLC12A2	EPHA2	PLOD1	S100A9	SEPTIN2	KDF1	PDLIM5	HOXA11	STAT3	ERAP1	MMP14	MGAT5	DHCR24	BBX	EPB41L4B	TEK	XPNPEP3	GSDMD
	COL5A2	TEK	ITGAV	SFRP1	CTSL	SERPINB9	EPHA2	HLA-DRA	FBLN1	TEK	GJA1	SHMT2	PTPRS	FMO2	HORMAD1	P3H4	MET	MYO1B	AHSG	PDLIM5	ITGB2	ENG	FER	CAPZB	ITGA11	CTNND1	STAT5A	ZDHHC17	DBN1	SFRP1	PML	SLC12A7	GJA1	FKBP10	LAMC3	ROR2	CD109	PDLIM5	DLX5	SYK	ERAP2	ITGA3	PPP3CA	COL5A2	TGM2	FN1	ITGAV	KIRREL1	STAT3
	COL3A1	MET	TGFBI	SULF1	FYN	SFRP1	SEMA7A	HLA-DQB1	FBLN1	SEMA7A	TULP3	MX1	PKD2	FMO5	CTSL	SERPINH1	ERBB3	EPS8	ATP6V0A4	ELMO1	ITGAV	GJA1	DOCK2	SPARC	ITGA2	FLOT2	STAT5B	ZDHHC20	PDLIM7	DUSP16	ESR1	SLC1A3	P3H4	P3H4	LAMB2	TGFBR2	SFN	PDLIM3	NOTCH2	HGF	TAPBP	COL3A1	EPHA2	ITGA3	GJA1	COL3A1	ENPEP	KIRREL1	CD36
	COL5A1	ERBB3	FN1	CDH1	ERAP2	SRA1	ENAH	IFI30	ADAMTSL1	MAPK3	TBX3	TRIM56	ERCC2	CYP1B1	IL18	P3H3	EPHA2	SWAP70	FSTL3	SPTB	SEMA7A	TBX3	AMOT	CLDN4		DLG3	STAT6	GLUL	DBN1		TGFB1	ANO6	NOTCH2	PLOD2	VIM	ULK3	CASK	PDLIM1	WNT5A	ISG15	TAP1	LOXL3	SEMA7A	COL3A1	SULF1	FKBP10	TGFBI	SULF1	WNT5A
	LOXL3	EPHA2	ITGA3	CYP1B1	SYK	WBP2	ENAH	CD74	COL5A2	C5AR1	ROR2	ISG15	PHGDH	CYP2S1	SERPINB9		DDR1	DPYSL3	CASR	CAPZB	FN1	NOTCH2	PDGFRA	FMNL2							WNT5A	SLC12A4	SPP2	PLOD3	GFAP	NSDHL	FGFR2		FBN2	PYCARD		LIPA	SUN2	COL5A1	TULP3	NOTCH2	FN1	RHPN2	CASP8
	ANXA2	DOK1	COL5A1	DPYSL3	HLA-DRA	PELP1	NCAM1		TGFBI	NOTCH2	WNT5A			FMO1	HLA-DRA		ROR2	FSCN1	TMEM119	ARHGEF17	ITGA3	PKD2	FES	CAMSAP1							PDGFRA	LRRC8A	RASSF2	P3H3	S100A8		CASK					ABCA3	FAM83H	CDH11	PAPSS2	DSP	C1GALT1	TBC1D8B	PYCARD
	FKBP10	DDR1	NCAM1	ARHGAP4	HLA-DQB1	PELP1	SEMA4B		MMP14	CD36	CTNNB1				COLEC12		PDGFRB	PLS3	NPPC	DAAM1	COL3A1	WNT5A									CD74											WNT5A	SEMA4B	DSP	PLS3	DSP	IL18
	P3H4	FYN	SPON1	PTPRJ	TAP1		EFNB1		ADAMTS17	TGFB1	GNA12				CD36		AXL	BAIAP2L1	MESD	SSH1	PLEK	TGFBR2									WAPL											LAMA5	CORO1A	DSP	P3H1	PTK7	ANXA2
	CYP1B1	ROR2	TNC	DAG1	CSK		LAMA2		COL3A1	PTPN11	SMAD4				ENDOU		CSF1R	BAIAP2	GPLD1	SFRP1	ITGA6																					PDGFRA	STAT3		SH3PXD2B	WNT5A	CCDC134
	COL1A2	SYK	TNC	ZMYND8	TNFRSF21		LAMB2		COL5A1	PDGFRB	FLVCR1				ENPP1		FGFR2	AIF1L	RASSF2	SPTAN1	SYK																					HIKESHI	PDCD10		BGN	ERBB2	PDCD10
	PXDN	PDGFRB	ITGA6	STK26			DAG1		SMOC1	CD44					VAV1		PDGFRA			SPTBN1	ITGA1																						CLDN4			CNN2	CYP1B1
	LOXL4	FER	STAB1	RAP2C			WNT5A		COL1A2	FERMT2					CD74		LMTK2			FMNL2	PTPN11																						CARMIL1			PPL	MYDGF
	SERPINH1	AXL	CERCAM	DLG5			CSF1R		CRISPLD2	CSF1R							ERBB2			PFN2	FERMT2																						ROR2			PAK1	GLUL
	FMOD	CSF1R	PARD3B	ABHD6			LAMA5		PAPLN	ARRB1							CD74			PDLIM3	LAMA5																						DAPK3			DST	PRKX
	PLOD3	FGFR2	SULF1	CNN2			TUBB3		FBLN2	PDGFRA										DOCK2	ITGA11																						TGFB1				COL15A1
	DPT	PDGFRA	CLDN4	TCAF1			SMAD4		COL15A1	CARD9										FLNC	VAV1																						FER				PDGFRB
		LMTK2	AFDN	CD74					EGFLAM	ARRB2										AMOT	ISG15																						HGF				ESM1
		ERBB2	NECTIN1	ARID2					ERCC2	GLIPR2										FLNB	ITGA2																						DAB2				AMOT
		FES	LAMA4						PDGFRA	PTPRC										PDLIM1	FERMT2																						STX4				PDCL3
		LCP2	DPP4						GFAP	FERMT2										SMTN																							PDGFRA				GJA5
			PARVG						HSD17B12	CD74										TRIP10																							GRN
			FBLN5						SERPINB5	PYCARD										TAOK2																							CLDN1
			VCL																	CSRP1																							PAK1
			LGALS3BP																	SMTN																							GRB7
			IGFBP7																	PDCL3
			CD36																	PACSIN2
			PTK7																	FLNC
			CD44
			FER
			CTNNB1
			FLOT2
			PCDH1
			MYH10
			CLDN1
			FES
			DPT
			ITGA2
[truncated: 4 more columns]

## Sheet: BP DEPs (313)
ID	Accession	Gene Name	Description	Q1	Q2	Q3	Z1	Z2	Z3	Imputation(Q)	Imputation(Z)	Keep(Q)	Keep(Z)	FC(Z_Q)	pValue(Z_Q)	Sig(Z_Q)	GO_CC	GO_MF	GO_BP	KEGG
A0A8B9W0L3_BOSMU	A0A8B9W0L3	MGAT5	Alpha-1,6-mannosyl-glycoprotein 6-beta-N-acetylglucosaminyltransferase	4856.44	4238.71	4403.29	15228.5	15524.5	15535.8	4499.48	15429.6	4499.48	15429.6	3.42919	1e-06	1	GO:0005576,extracellular region;GO:0000139,Golgi membrane;GO:0016021,integral component of membrane;GO:0005794,Golgi apparatus	GO:0030144,alpha-1,6-mannosylglycoprotein 6-beta-N-acetylglucosaminyltransferase activity;GO:0030145,manganese ion binding;GO:0004864,protein phosphatase inhibitor activity	GO:0006487,protein N-linked glycosylation;GO:1903614,negative regulation of protein tyrosine phosphatase activity;GO:0030335,positive regulation of cell migration;GO:1904894,positive regulation of receptor signaling pathway via STAT;GO:0018279,protein N-linked glycosylation via asparagine	bta:537595,path:bta00510,N-Glycan biosynthesis
A0A8B9WYV4_BOSMU	A0A8B9WYV4	PLOD1	Procollagen-lysine 5-dioxygenase	455015	477886	476519	138635	131732	130679	469807	133682	469807	133682	0.284547	2e-06	-1	GO:0030867,rough endoplasmic reticulum membrane;GO:0005789,endoplasmic reticulum membrane;GO:1902494,catalytic complex;GO:0005783,endoplasmic reticulum	GO:0005506,iron ion binding;GO:0031418,L-ascorbic acid binding;GO:0008475,procollagen-lysine 5-dioxygenase activity	GO:0017185,peptidyl-lysine hydroxylation;GO:0008544,epidermis development;GO:0001666,response to hypoxia	bta:281409,path:bta00310,Lysine degradation
A0A8B9WP40_BOSMU	A0A8B9WP40	COL5A1	Collagen type V alpha 1 chain	245972	262989	266227	54327	59308.6	44232	258396	52622.5	258396	52622.5	0.203651	1.2e-05	-1	GO:0005604,basement membrane;GO:0005588,collagen type V trimer;GO:0031012,extracellular matrix;GO:0005615,extracellular space	GO:0005201,extracellular matrix structural constituent;GO:0008201,heparin binding;GO:0048407,platelet-derived growth factor binding;GO:0043394,proteoglycan binding	GO:0001568,blood vessel development;GO:0007155,cell adhesion;GO:0032964,collagen biosynthetic process;GO:0030199,collagen fibril organization;GO:0030198,extracellular matrix organization;GO:0048592,eye morphogenesis;GO:0003007,heart morphogenesis;GO:0045112,integrin biosynthetic process;GO:1903225,negative regulation of endodermal cell differentiation;GO:0051128,regulation of cellular component o…
A0A8C0AAJ0_BOSMU	A0A8C0AAJ0	P3H1	Procollagen-proline 3-dioxygenase	164651	177508	176494	47068.6	50981.1	42270.5	172884	46773.4	172884	46773.4	0.270547	1.3e-05	-1	GO:0005783,endoplasmic reticulum	GO:0005506,iron ion binding;GO:0031418,L-ascorbic acid binding;GO:0019797,procollagen-proline 3-dioxygenase activity	GO:0060348,bone development;GO:0032963,collagen metabolic process;GO:1901874,negative regulation of post-translational protein modification;GO:0006457,protein folding;GO:0050821,protein stabilization;GO:0050708,regulation of protein secretion
A0A8B9WJ42_BOSMU	A0A8B9WJ42	COL3A1	Collagen type III alpha 1 chain	771886	973300	1.30798e+06	414995	418575	423328	1.01772e+06	418966	1.01772e+06	418966	0.41167	0.01863	-1	GO:0005581,collagen trimer;GO:0005576,extracellular region;GO:0005586,collagen type III trimer;GO:0031012,extracellular matrix;GO:0005615,extracellular space	GO:0005201,extracellular matrix structural constituent;GO:0005178,integrin binding;GO:0046872,metal ion binding;GO:0048407,platelet-derived growth factor binding;GO:0002020,protease binding;GO:0046332,SMAD binding	GO:0021987,cerebral cortex development;GO:2001223,negative regulation of neuron migration;GO:0035025,positive regulation of Rho protein signal transduction;GO:0060414,aorta smooth muscle tissue morphogenesis;GO:0007160,cell-matrix adhesion;GO:0071230,cellular response to amino acid stimulus;GO:0002062,chondrocyte differentiation;GO:0030199,collagen fibril organization;GO:0048565,digestive tract d…	bta:510833,path:bta04611,Platelet activation;bta:510833,path:bta04926,Relaxin signaling pathway;bta:510833,path:bta04974,Protein digestion and absorption;bta:510833,path:bta04933,AGE-RAGE signaling pathway in diabetic complications;bta:510833,path:bta05146,Amoebiasis
A0A8B9W6N2_BOSMU	A0A8B9W6N2	AHSG	Alpha-2-HS-glycoprotein	172846	216984	513067	1.22216e+06	938532	579612	300965	913434	300965	913434	3.03501	0.046091	1	GO:0031012,extracellular matrix;GO:0065010,extracellular membrane-bounded organelle;GO:0005576,extracellular region;GO:0005615,extracellular space;GO:0005794,Golgi apparatus;GO:0005886,plasma membrane;GO:0031982,vesicle	GO:0004869,cysteine-type endopeptidase inhibitor activity;GO:0004866,endopeptidase inhibitor activity	GO:0006953,acute-phase response;GO:0030502,negative regulation of bone mineralization;GO:0010951,negative regulation of endopeptidase activity;GO:0001503,ossification;GO:0050766,positive regulation of phagocytosis;GO:0050727,regulation of inflammatory response
A0A8B9YZ70_BOSMU	A0A8B9YZ70	PELP1	Proline, glutamate and leucine rich protein 1	64166.4	64065.1	62351.8	139571	129889	131356	63527.8	133605	63527.8	133605	2.1031	2.2e-05	1	GO:0005737,cytoplasm;GO:0005634,nucleus;GO:0071339,MLL1 complex;GO:0005730,nucleolus;GO:0035327,transcriptionally active chromatin	GO:0051117,ATPase binding;GO:0003682,chromatin binding;GO:0047485,protein N-terminus binding;GO:0032183,SUMO binding	GO:0071391,cellular response to estrogen stimulus;GO:0045944,positive regulation of transcription by RNA polymerase II
A0A8C0A8N4_BOSMU	A0A8C0A8N4	CNN2	Calponin	355518	392725	351600	811375	764745	812529	366614	796216	366614	796216	2.17181	3.1e-05	1	GO:0005856,cytoskeleton;GO:0001725,stress fiber	GO:0003779,actin binding;GO:0005516,calmodulin binding	GO:0031032,actomyosin structure organization;GO:0071260,cellular response to mechanical stimulus;GO:0030097,hemopoiesis;GO:0030336,negative regulation of cell migration;GO:0050765,negative regulation of phagocytosis;GO:0010628,positive regulation of gene expression;GO:0032970,regulation of actin filament-based process;GO:0042127,regulation of cell population proliferation;GO:0042060,wound healing
A0A8C0A9F0_BOSMU	A0A8C0A9F0	AIF1L	Allograft inflammatory factor 1 like	34789.6	33188.2	23849.6	57611.3	47020.6	59235.8	30609.2	54622.6	30609.2	54622.6	1.78452	0.009433	1	GO:0032587,ruffle membrane	GO:0051015,actin filament binding;GO:0005509,calcium ion binding	GO:0051017,actin filament bundle assembly;GO:0097178,ruffle assembly
A0A8B9YAS9_BOSMU	A0A8B9YAS9	FERMT2	Fermitin family member 2	8922.06	38821.5	0	55459.4	75193.6	78639.8	21341.6	69764.3	23871.8	69764.3	3.26893	0.013717	1	GO:0005912,adherens junction;GO:0030055,cell-substrate junction;GO:0005829,cytosol;GO:0031234,extrinsic component of cytoplasmic side of plasma membrane;GO:0005925,focal adhesion;GO:0005654,nucleoplasm	GO:0003779,actin binding;GO:0005178,integrin binding;GO:0005547,phosphatidylinositol-3,4,5-trisphosphate binding;GO:0019901,protein kinase binding;GO:0046332,SMAD binding;GO:0034713,type I transforming growth factor beta receptor binding	GO:0034334,adherens junction maintenance;GO:0007160,cell-matrix adhesion;GO:0048041,focal adhesion assembly;GO:0033622,integrin activation;GO:0007229,integrin-mediated signaling pathway;GO:0060548,negative regulation of cell death;GO:0045599,negative regulation of fat cell differentiation;GO:0043116,negative regulation of vascular permeability;GO:0010718,positive regulation of epithelial to mesen…
A0A8B9XX37_BOSMU	A0A8B9XX37	FBLN2	Fibulin 2	807934	778945	865027	237802	220159	150657	817302	202873	817302	202873	0.248222	7.5e-05	-1	GO:0062023,collagen-containing extracellular matrix;GO:0005576,extracellular region	GO:0005509,calcium ion binding;GO:0050840,extracellular matrix binding	GO:0030198,extracellular matrix organization;GO:0010811,positive regulation of cell-substrate adhesion
A0A8B9YIR3_BOSMU	A0A8B9YIR3	CSPG4	Chondroitin sulfate proteoglycan 4	165374	172745	165263	70223.6	66177.6	51111.7	167794	62504.3	167794	62504.3	0.372506	7.6e-05	-1	GO:0016021,integral component of membrane;GO:0005654,nucleoplasm;GO:0005886,plasma membrane;GO:0001726,ruffle	GO:0015026,coreceptor activity;GO:0019901,protein kinase binding	GO:0008283,cell population proliferation;GO:0008347,glial cell migration;GO:0035556,intracellular signal transduction;GO:0048008,platelet-derived growth factor receptor signaling pathway;GO:0043410,positive regulation of MAPK cascade;GO:0050731,positive regulation of peptidyl-tyrosine phosphorylation;GO:0097178,ruffle assembly;GO:0006929,substrate-dependent cell migration
A0A8B9YS84_BOSMU	A0A8B9YS84	BAIAP2	Brain-specific angiogenesis inhibitor 1-associated protein 2	44882.8	37623.7	27490.7	165028	153285	191191	36665.7	169835	36665.7	169835	4.63197	0.000411	1	GO:0005856,cytoskeleton;GO:0005829,cytosol;GO:0030175,filopodium;GO:0016020,membrane;GO:0005654,nucleoplasm;GO:0001726,ruffle;GO:0015629,actin cytoskeleton;GO:0043005,neuron projection;GO:0005886,plasma membrane;GO:0098685,Schaffer collateral - CA1 synapse;GO:0005737,cytoplasm	GO:0008093,cytoskeletal anchor activity;GO:0070064,proline-rich region binding;GO:0042802,identical protein binding	GO:0051764,actin crosslink formation;GO:0051017,actin filament bundle assembly;GO:0007009,plasma membrane organization;GO:2000251,positive regulation of actin cytoskeleton reorganization;GO:0030838,positive regulation of actin filament polymerization;GO:0032956,regulation of actin cytoskeleton organization;GO:0008360,regulation of cell shape;GO:0009617,response to bacterium;GO:0016358,dendrite de…	bta:507837,path:bta04520,Adherens junction;bta:507837,path:bta04810,Regulation of actin cytoskeleton;bta:507837,path:bta05135,Yersinia infection
A0A8C0ADA1_BOSMU	A0A8C0ADA1	CASK	Calcium/calmodulin dependent serine protein kinase	53583	56141.7	62154.7	169371	152512	151037	57293.1	157640	57293.1	157640	2.75146	9.7e-05	1	GO:0005604,basement membrane;GO:0005923,bicellular tight junction;GO:0005737,cytoplasm;GO:0005652,nuclear lamina;GO:0016363,nuclear matrix;GO:0005730,nucleolus;GO:0005886,plasma membrane;GO:0098793,presynapse	GO:0005524,ATP binding;GO:0004674,protein serine/threonine kinase activity;GO:0004672,protein kinase activity	GO:0051179,localization;GO:0001953,negative regulation of cell-matrix adhesion;GO:0090288,negative regulation of cellular response to growth factor stimulus;GO:0010839,negative regulation of keratinocyte proliferation;GO:0061045,negative regulation of wound healing
A0A8B9WDN3_BOSMU	A0A8B9WDN3	EPHA2	Receptor protein-tyrosine kinase	3585.6	3514.23	3072.41	10771.2	9539.57	9668.66	3390.75	9993.16	3390.75	9993.16	2.94718	9.8e-05	1	GO:0009986,cell surface;GO:0005925,focal adhesion;GO:0005887,integral component of plasma membrane;GO:0030027,lamellipodium;GO:0031256,leading edge membrane;GO:0043005,neuron projection;GO:0043235,receptor complex;GO:0070160,tight junction	GO:0005524,ATP binding;GO:0019838,growth factor binding;GO:0004712,protein serine/threonine/tyrosine kinase activity;GO:0004714,transmembrane receptor protein tyrosine kinase activity;GO:0005005,transmembrane-ephrin receptor activity;GO:0005003,ephrin receptor activity	GO:0090630,activation of GTPase activity;GO:0048320,axial mesoderm formation;GO:0007411,axon guidance;GO:0002043,blood vessel endothelial cell proliferation involved in sprouting angiogenesis;GO:0046849,bone remodeling;GO:0060444,branching involved in mammary gland duct morphogenesis;GO:0046058,cAMP metabolic process;GO:0060326,cell chemotaxis;GO:0050830,defense response to Gram-positive bacteriu…	bta:512798,path:bta04014,Ras signaling pathway;bta:512798,path:bta04015,Rap1 signaling pathway;bta:512798,path:bta04010,MAPK signaling pathway;bta:512798,path:bta04151,PI3K-Akt signaling pathway;bta:512798,path:bta04360,Axon guidance
A0A8B9Y8P5_BOSMU	A0A8B9Y8P5;A0A8B9Y8V4;A0A8C0AGI2;A0A8C0AHG5	AXL	Receptor protein-tyrosine kinase	27170.1	30825.1	31016.7	7802.51	8094.2	5833.31	29670.6	7243.34	29670.6	7243.34	0.244125	9.9e-05	-1	GO:0016021,integral component of membrane;GO:0015629,actin cytoskeleton;GO:0009986,cell surface;GO:0005615,extracellular space;GO:0005887,integral component of plasma membrane;GO:0043231,intracellular membrane-bounded organelle;GO:0043235,receptor complex	GO:0005524,ATP binding;GO:0004712,protein serine/threonine/tyrosine kinase activity;GO:0004714,transmembrane receptor protein tyrosine kinase activity;GO:0001786,phosphatidylserine binding;GO:0001618,virus receptor activity	GO:0001974,blood vessel remodeling;GO:0048469,cell maturation;GO:0016477,cell migration;GO:0031668,cellular response to extracellular stimulus;GO:0035457,cellular response to interferon-alpha;GO:0071222,cellular response to lipopolysaccharide;GO:0097028,dendritic cell differentiation;GO:0034101,erythrocyte homeostasis;GO:0021885,forebrain cell migration;GO:0006954,inflammatory response;GO:0001779…
A0A8B9Z0R0_BOSMU	A0A8B9Z0R0	PLOD3	Procollagen-lysine 5-dioxygenase	579377	581008	648168	245385	257899	232929	602851	245404	602851	245404	0.407073	0.000114	-1	GO:0062023,collagen-containing extracellular matrix;GO:0005783,endoplasmic reticulum;GO:0005789,endoplasmic reticulum membrane;GO:0005615,extracellular space;GO:0005802,trans-Golgi network	GO:0005506,iron ion binding;GO:0031418,L-ascorbic acid binding;GO:0050211,procollagen galactosyltransferase activity;GO:0033823,procollagen glucosyltransferase activity;GO:0008475,procollagen-lysine 5-dioxygenase activity	GO:0070831,basement membrane assembly;GO:0030199,collagen fibril organization;GO:0032963,collagen metabolic process;GO:0001886,endothelial cell morphogenesis;GO:0048730,epidermis morphogenesis;GO:0046947,hydroxylysine biosynthetic process;GO:0001701,in utero embryonic development;GO:0060425,lung morphogenesis;GO:0021915,neural tube development;GO:0017185,peptidyl-lysine hydroxylation;GO:0008104,p…	bta:514996,path:bta00310,Lysine degradation;bta:514996,path:bta00514,Other types of O-glycan biosynthesis
A0A8B9YIT6_BOSMU	A0A8B9YIT6;A0A8B9YIX5	AMOT	Angiomotin	4734.26	6220.19	3853.1	10326.4	10094.1	10525.9	4935.85	10315.5	4935.85	10315.5	2.08991	0.001558	1	GO:0005884,actin filament;GO:0005923,bicellular tight junction;GO:0008180,COP9 signalosome;GO:0031410,cytoplasmic vesicle;GO:0030139,endocytic vesicle;GO:0009897,external side of plasma membrane;GO:0030027,lamellipodium;GO:0005654,nucleoplasm;GO:0005886,plasma membrane;GO:0001726,ruffle	GO:0043532,angiostatin binding;GO:0038023,signaling receptor activity	GO:0030036,actin cytoskeleton organization;GO:0001525,angiogenesis;GO:0043534,blood vessel endothelial cell migration;GO:0042074,cell migration involved in gastrulation;GO:0034613,cellular protein localization;GO:0006935,chemotaxis;GO:0003365,establishment of cell polarity involved in ameboidal cell migration;GO:0001702,gastrulation with mouth forming second;GO:0035329,hippo signaling;GO:0001701,…	bta:535509,path:bta04390,Hippo signaling pathway;bta:535509,path:bta04530,Tight junction
A0A8B9XUT5_BOSMU	A0A8B9XUT5;A0A8B9XVI6;A0A8B9XYY1	LIPA	Lipase	99821.6	132611	209037	677195	637355	658956	147156	657835	147156	657835	4.47031	0.000119	1	GO:0005829,cytosol;GO:0001650,fibrillar center;GO:0043231,intracellular membrane-bounded organelle;GO:0005654,nucleoplasm	GO:0016788,hydrolase activity, acting on ester bonds;GO:0004771,sterol esterase activity	GO:0016042,lipid catabolic process;GO:0000902,cell morphogenesis;GO:0008283,cell population proliferation;GO:0048873,homeostasis of number of cells within a tissue;GO:0006954,inflammatory response;GO:0030324,lung development;GO:0016125,sterol metabolic process;GO:0048771,tissue remodeling	bta:100125267,path:bta00100,Steroid biosynthesis;bta:100125267,path:bta04142,Lysosome;bta:100125267,path:bta04979,Cholesterol metabolism
A0A8B9XL17_BOSMU	A0A8B9XL17;A0A8B9XSB8	ERAP1	Aminopeptidase	167497	170866	188515	73701.5	72795.3	64995.4	175626	70497.4	175626	70497.4	0.401407	0.00012	-1	GO:0005737,cytoplasm;GO:0005789,endoplasmic reticulum membrane;GO:0005576,extracellular region;GO:0016021,integral component of membrane;GO:0005886,plasma membrane	GO:0005138,interleukin-6 receptor binding;GO:0070006,metalloaminopeptidase activity;GO:0042277,peptide binding;GO:0008270,zinc ion binding	GO:0019885,antigen processing and presentation of endogenous peptide antigen via MHC class I;GO:0006509,membrane protein ectodomain proteolysis;GO:0043171,peptide catabolic process;GO:0006508,proteolysis;GO:0008217,regulation of blood pressure;GO:0007165,signal transduction
A0A8B9YCG1_BOSMU	A0A8B9YCG1	CSF1R	Receptor protein-tyrosine kinase	29313.2	27730.7	29834.8	42598.1	45406.8	44028.5	28959.5	44011.1	28959.5	44011.1	1.51975	0.000127	1	GO:0009986,cell surface;GO:1990682,CSF1-CSF1R complex;GO:0005887,integral component of plasma membrane;GO:0005654,nucleoplasm;GO:0043235,receptor complex	GO:0005524,ATP binding;GO:0019955,cytokine binding;GO:0005011,macrophage colony-stimulating factor receptor activity;GO:0042803,protein homodimerization activity;GO:0019903,protein phosphatase binding;GO:0004712,protein serine/threonine/tyrosine kinase activity;GO:0004714,transmembrane receptor protein tyrosine kinase activity	GO:0007411,axon guidance;GO:0045217,cell-cell junction maintenance;GO:0071363,cellular response to growth factor stimulus;GO:0021879,forebrain neuron differentiation;GO:0002244,hematopoietic progenitor cell differentiation;GO:0006954,inflammatory response;GO:0061518,microglial cell proliferation;GO:0043066,negative regulation of apoptotic process;GO:0008285,negative regulation of cell population …	bta:509418,path:bta04014,Ras signaling pathway;bta:509418,path:bta04015,Rap1 signaling pathway;bta:509418,path:bta04010,MAPK signaling pathway;bta:509418,path:bta04151,PI3K-Akt signaling pathway;bta:509418,path:bta04060,Cytokine-cytokine receptor interaction;bta:509418,path:bta04061,Viral protein interaction with cytokine and cytokine receptor;bta:509418,path:bta04640,Hematopoietic cell lineage;b…
A0A8B9XGC0_BOSMU	A0A8B9XGC0;A0A8C0ABS8	NECTIN1	Nectin cell adhesion molecule 1	19715.3	19458.6	13069.9	55162.8	56338.8	60780.6	17414.6	57427.4	17414.6	57427.4	3.29766	0.000133	1	GO:0005912,adherens junction;GO:0043296,apical junction complex;GO:0044291,cell-cell contact zone;GO:0098686,hippocampal mossy fiber to CA3 synapse;GO:0099059,integral component of presynaptic active zone membrane;GO:0005911,cell-cell junction;GO:0016021,integral component of membrane;GO:0045202,synapse	GO:0050839,cell adhesion molecule binding;GO:0042803,protein homodimerization activity;GO:0038023,signaling receptor activity	GO:0002934,desmosome organization;GO:0070166,enamel mineralization;GO:0007157,heterophilic cell-cell adhesion via plasma membrane cell adhesion molecules;GO:0007156,homophilic cell adhesion via plasma membrane adhesion molecules;GO:0006826,iron ion transport;GO:0002089,lens morphogenesis in camera-type eye;GO:1902414,protein localization to cell junction;GO:0051963,regulation of synapse assembly;…	bta:533492,path:bta04514,Cell adhesion molecules (CAMs);bta:533492,path:bta04520,Adherens junction;bta:533492,path:bta05168,Herpes simplex virus 1 infection
A0A8B9WPN0_BOSMU	A0A8B9WPN0	CTSL	Cathepsin L	30317	24832.7	29689.5	86517.6	78675.8	75382.5	28279.7	80191.9	28279.7	80191.9	2.83567	0.000155	1	GO:0016324,apical plasma membrane;GO:0042583,chromaffin granule;GO:0005615,extracellular space;GO:0005764,lysosome;GO:0005794,Golgi apparatus;GO:0005771,multivesicular body;GO:0005886,plasma membrane	GO:0004197,cysteine-type endopeptidase activity;GO:0004175,endopeptidase activity;GO:0008234,cysteine-type peptidase activity;GO:0005518,collagen binding;GO:0001968,fibronectin binding;GO:0042393,histone binding;GO:0043394,proteoglycan binding;GO:0097655,serpin family protein binding	GO:0048002,antigen processing and presentation of peptide antigen;GO:0043373,CD4-positive, alpha-beta T cell lineage commitment;GO:0030574,collagen catabolic process;GO:0060309,elastin catabolic process;GO:0034230,enkephalin processing;GO:0006955,immune response;GO:0016540,protein autoprocessing;GO:0051603,proteolysis involved in cellular protein catabolic process;GO:0031638,zymogen activation;GO…	bta:281108,path:bta04145,Phagosome;bta:281108,path:bta04142,Lysosome;bta:281108,path:bta04140,Autophagy - animal;bta:281108,path:bta04210,Apoptosis;bta:281108,path:bta04612,Antigen processing and presentation;bta:281108,path:bta05205,Proteoglycans in cancer;bta:281108,path:bta05323,Rheumatoid arthritis;bta:281108,path:bta05418,Fluid shear stress and atherosclerosis
A0A8B9Y430_BOSMU	A0A8B9Y430;A0A8B9Y7B9	LGALS3BP	Galectin-3-binding protein	155519	162192	151140	83996.2	79856	68148	156284	77333.4	156284	77333.4	0.494827	0.000161	-1	GO:0005615,extracellular space;GO:0016020,membrane	GO:0005044,scavenger receptor activity	GO:0007155,cell adhesion
A0A8B9XS50_BOSMU	A0A8B9XS50	GLUL	Glutamine synthetase	42903.6	29354	43162.1	161720	139713	160503	38473.3	153978	38473.3	153978	4.00222	0.000168	1	GO:0005737,cytoplasm;GO:0005829,cytosol;GO:0005783,endoplasmic reticulum;GO:0005739,mitochondrion;GO:0005886,plasma membrane	GO:0005524,ATP binding;GO:0004356,glutamate-ammonia ligase activity;GO:0046872,metal ion binding;GO:0019706,protein-cysteine S-palmitoyltransferase activity	GO:0001525,angiogenesis;GO:0006542,glutamine biosynthetic process;GO:0018345,protein palmitoylation;GO:0010594,regulation of endothelial cell migration;GO:1903670,regulation of sprouting angiogenesis	bta:281199,path:bta00630,Glyoxylate and dicarboxylate metabolism;bta:281199,path:bta00910,Nitrogen metabolism;bta:281199,path:bta00250,Alanine, aspartate and glutamate metabolism;bta:281199,path:bta00220,Arginine biosynthesis;bta:281199,path:bta04217,Necroptosis;bta:281199,path:bta04724,Glutamatergic synapse;bta:281199,path:bta04727,GABAergic synapse
A0A8B9WWH8_BOSMU	A0A8B9WWH8	ENG	Endoglin	17446	18664.3	19033.4	8121.28	5789.79	7340.64	18381.2	7083.9	18381.2	7083.9	0.385388	0.000174	-1	GO:0009986,cell surface;GO:0072563,endothelial microparticle;GO:0009897,external side of plasma membrane;GO:0005615,extracellular space;GO:0016021,integral component of membrane;GO:0016604,nuclear body;GO:0043235,receptor complex	GO:0036122,BMP binding;GO:0015026,coreceptor activity;GO:0005534,galactose binding;GO:0005539,glycosaminoglycan binding;GO:0042803,protein homodimerization activity;GO:0050431,transforming growth factor beta binding;GO:0005024,transforming growth factor beta-activated receptor activity;GO:0034713,type I transforming growth factor beta receptor binding;GO:0005114,type II transforming growth factor…	GO:0055009,atrial cardiac muscle tissue morphogenesis;GO:1905222,atrioventricular canal morphogenesis;GO:0001569,branching involved in blood vessel morphogenesis;GO:0016477,cell migration;GO:0003273,cell migration involved in endocardial cushion formation;GO:0022009,central nervous system vasculogenesis;GO:0035912,dorsal aorta morphogenesis;GO:0001837,epithelial to mesenchymal transition;GO:00031…
A0A8B9Z1D2_BOSMU	A0A8B9Z1D2	ABHD6	Abhydrolase domain containing 6	14651.9	13301.1	12420.2	75106.1	65535.5	81006.6	13457.7	73882.7	13457.7	73882.7	5.48998	0.000187	1	GO:0032281,AMPA glutamate receptor complex;GO:0098982,GABA-ergic synapse;GO:0098978,glutamatergic synapse;GO:0016021,integral component of membrane;GO:0099055,integral component of postsynaptic membrane;GO:0031902,late endosome membrane;GO:0005765,lysosomal membrane;GO:0031966,mitochondrial membrane;GO:0005739,mitochondrion	GO:0047372,acylglycerol lipase activity;GO:0004620,phospholipase activity	GO:0046464,acylglycerol catabolic process;GO:0060292,long-term synaptic depression;GO:2001311,lysobisphosphatidic acid metabolic process;GO:0052651,monoacylglycerol catabolic process;GO:0030336,negative regulation of cell migration;GO:0120163,negative regulation of cold-induced thermogenesis;GO:0009395,phospholipid catabolic process;GO:0046889,positive regulation of lipid biosynthetic process;GO:…	bta:505283,path:bta04723,Retrograde endocannabinoid signaling
A0A8B9YRZ4_BOSMU	A0A8B9YRZ4	BAIAP2L1	BAR/IMD domain containing adaptor protein 2 like 1	33809.1	29152.5	12628.2	132117	131765	133189	25196.6	132357	25196.6	132357	5.25298	7.6e-05	1	GO:0015629,actin cytoskeleton;GO:0005829,cytosol;GO:0005654,nucleoplasm;GO:0005886,plasma membrane	GO:0070064,proline-rich region binding	GO:0051764,actin crosslink formation;GO:0051017,actin filament bundle assembly;GO:0007009,plasma membrane organization;GO:2000251,positive regulation of actin cytoskeleton reorganization;GO:0030838,positive regulation of actin filament polymerization;GO:0046626,regulation of insulin receptor signaling pathway;GO:0009617,response to bacterium
A0A8B9YRS7_BOSMU	A0A8B9YRS7	PCDH1	Protocadherin 1	34755.5	16045.3	27533.1	111890	103558	103647	26111.3	106365	26111.3	106365	4.07352	0.000194	1	GO:0016021,integral component of membrane;GO:0005886,plasma membrane;GO:0030054,cell junction;GO:0005887,integral component of plasma membrane;GO:0005730,nucleolus;GO:0005654,nucleoplasm	GO:0005509,calcium ion binding	GO:0007156,homophilic cell adhesion via plasma membrane adhesion molecules;GO:0007155,cell adhesion
A0A8B9WBG8_BOSMU	A0A8B9WBG8;A0A8C0A3A6	EPB41L4B	Erythrocyte membrane protein band 4.1 like 4B	1590.78	822.724	1099.02	4291.94	4347.37	4698.55	1170.84	4445.95	1170.84	4445.95	3.79722	0.000222	1	GO:0045177,apical part of cell;GO:0005856,cytoskeleton;GO:0005829,cytosol;GO:0005886,plasma membrane	GO:0008092,cytoskeletal protein binding	GO:0031032,actomyosin structure organization;GO:0045785,positive regulation of cell adhesion;GO:0010628,positive regulation of gene expression;GO:0051549,positive regulation of keratinocyte migration;GO:0042060,wound healing
A0A8B9YJJ8_BOSMU	A0A8B9YJJ8	SERPINH1	Serpin H1	3173260	3108568	2.65555e+06	917156	886277	798531	2.97913e+06	867322	2.97913e+06	867322	0.291133	0.000224	-1	GO:0005783,endoplasmic reticulum;GO:0005788,endoplasmic reticulum lumen;GO:0005793,endoplasmic reticulum-Golgi intermediate compartment;GO:0005615,extracellular space;GO:0045121,membrane raft	GO:0005518,collagen binding;GO:0004867,serine-type endopeptidase inhibitor activity;GO:0051082,unfolded protein binding	GO:0003433,chondrocyte development involved in endochondral bone morphogenesis;GO:0032964,collagen biosynthetic process;GO:0030199,collagen fibril organization;GO:0010951,negative regulation of endopeptidase activity;GO:0051604,protein maturation
A0A8C0AIW8_BOSMU	A0A8C0AIW8	GRB7	Growth factor receptor bound protein 7	4916.83	4063.85	2549.85	25350.8	27696.9	31821.3	3843.51	28289.7	3843.51	28289.7	7.36037	0.000264	1	GO:0042995,cell projection;GO:0010494,cytoplasmic stress granule;GO:0005829,cytosol;GO:0005925,focal adhesion;GO:0005886,plasma membrane	GO:0042802,identical protein binding;GO:0035091,phosphatidylinositol binding;GO:0019901,protein kinase binding;GO:0003723,RNA binding	GO:0017148,negative regulation of translation;GO:0030335,positive regulation of cell migration;GO:0007165,signal transduction;GO:0034063,stress granule assembly
A0A8B9WHB2_BOSMU	A0A8B9WHB2	FN1	Fibronectin	5.2868e+06	5.13278e+06	7564335	1742946	1.65722e+06	1.49411e+06	5994638	1.63142e+06	5994638	1.63142e+06	0.272147	0.005236	-1	GO:0062023,collagen-containing extracellular matrix;GO:0005576,extracellular region;GO:0005615,extracellular space;GO:0016324,apical plasma membrane;GO:0005604,basement membrane;GO:0005793,endoplasmic reticulum-Golgi intermediate compartment;GO:0070062,extracellular exosome;GO:0005577,fibrinogen complex	GO:0097718,disordered domain specific binding;GO:0008201,heparin binding;GO:0005178,integrin binding;GO:0043394,proteoglycan binding;GO:0005102,signaling receptor binding;GO:0051087,chaperone binding;GO:0042802,identical protein binding;GO:0016504,peptidase activator activity;GO:0002020,protease binding;GO:0008022,protein C-terminus binding	GO:0006953,acute-phase response;GO:0001525,angiogenesis;GO:0072378,blood coagulation, fibrin clot formation;GO:0007160,cell-matrix adhesion;GO:0007044,cell-substrate junction assembly;GO:0007507,heart development;GO:0007399,nervous system development;GO:0070527,platelet aggregation;GO:0008360,regulation of cell shape;GO:0007155,cell adhesion;GO:0051702,biological process involved in interaction w…
A0A8B9W3J3_BOSMU	A0A8B9W3J3;A0A8B9W476	CTSK	Cathepsin K	52044.7	54848.1	63884.2	15082.7	13487.4	13157.8	56925.7	13909.3	56925.7	13909.3	0.244342	0.000288	-1	GO:0016324,apical plasma membrane;GO:0009897,external side of plasma membrane;GO:0005615,extracellular space;GO:0005764,lysosome;GO:0005654,nucleoplasm	GO:0005518,collagen binding;GO:0004197,cysteine-type endopeptidase activity;GO:0001968,fibronectin binding;GO:0043394,proteoglycan binding	GO:0045453,bone resorption;GO:0030574,collagen catabolic process;GO:0006955,immune response;GO:0061037,negative regulation of cartilage development;GO:0051603,proteolysis involved in cellular protein catabolic process;GO:0006590,thyroid hormone generation	bta:513038,path:bta04142,Lysosome;bta:513038,path:bta04210,Apoptosis;bta:513038,path:bta04620,Toll-like receptor signaling pathway;bta:513038,path:bta04380,Osteoclast differentiation;bta:513038,path:bta05323,Rheumatoid arthritis
A0A8B9WQT0_BOSMU	A0A8B9WQT0	TGM2	Transglutaminase 2	3.88097e+06	4276381	4.93667e+06	758528	744444	676325	4.36467e+06	726433	4.36467e+06	726433	0.166435	0.000298	-1	GO:0000785,chromatin;GO:0005829,cytosol;GO:0005576,extracellular region;GO:0005739,mitochondrion;GO:0005634,nucleus;GO:0005886,plasma membrane;GO:0005783,endoplasmic reticulum;GO:0031012,extracellular matrix;GO:0031226,intrinsic component of plasma membrane	GO:0005509,calcium ion binding;GO:0005525,GTP binding;GO:0120297,histone dopaminyltransferase activity;GO:0120295,histone serotonyltransferase activity;GO:0008233,peptidase activity;GO:0120299,peptide histaminyltransferase activity;GO:0120298,peptide noradrenalinyltransferase activity;GO:0120294,peptide serotonyltransferase activity;GO:0003810,protein-glutamine gamma-glutamyltransferase activity;…	GO:0060348,bone development;GO:1903351,cellular response to dopamine;GO:1904015,cellular response to serotonin;GO:0018149,peptide cross-linking;GO:0007200,phospholipase C-activating G protein-coupled receptor signaling pathway;GO:0043065,positive regulation of apoptotic process;GO:0043547,positive regulation of GTPase activity;GO:0051057,positive regulation of small GTPase mediated signal transdu…	bta:281528,path:bta05016,Huntington disease
A0A8B9WAJ6_BOSMU	A0A8B9WAJ6	ATP6V0A4	V-type proton ATPase subunit a	6132.62	4480.45	3831.1	44193.6	39727.4	43768.4	4814.72	42563.2	4814.72	42563.2	8.84021	1.8e-05	1	GO:0016324,apical plasma membrane;GO:0031526,brush border membrane;GO:0005768,endosome;GO:0016021,integral component of membrane;GO:0005886,plasma membrane;GO:0016471,vacuolar proton-transporting V-type ATPase complex;GO:0000220,vacuolar proton-transporting V-type ATPase, V0 domain	GO:0051117,ATPase binding;GO:0015078,proton transmembrane transporter activity	GO:0007588,excretion;GO:0001503,ossification;GO:0007605,sensory perception of sound;GO:0007035,vacuolar acidification
A0A8C0AEA0_BOSMU	A0A8C0AEA0	ISG15	ISG15 ubiquitin like modifier	133688	141636	235089	41584.7	55738.3	50448.9	170137	49257.3	170137	49257.3	0.289515	0.02114	-1	GO:0005737,cytoplasm;GO:0022627,cytosolic small ribosomal subunit;GO:0005576,extracellular region;GO:0005634,nucleus	GO:0005178,integrin binding;GO:0031386,protein tag;GO:0003735,structural constituent of ribosome;GO:0031625,ubiquitin protein ligase binding	GO:0042742,defense response to bacterium;GO:0051607,defense response to virus;GO:0007229,integrin-mediated signaling pathway;GO:0032020,ISG15-protein conjugation;GO:0019941,modification-dependent protein catabolic process;GO:0031397,negative regulation of protein ubiquitination;GO:0060339,negative regulation of type I interferon-mediated signaling pathway;GO:0045071,negative regulation of viral g…	bta:281871,path:bta04622,RIG-I-like receptor signaling pathway;bta:281871,path:bta05169,Epstein-Barr virus infection;bta:281871,path:bta05165,Human papillomavirus infection
A0A8B9XMC2_BOSMU	A0A8B9XMC2	MYDGF	Myeloid derived growth factor	126906	140301	136576	88908.5	90853.6	86473.9	134594	88745.4	134594	88745.4	0.659355	0.000395	-1	GO:0005783,endoplasmic reticulum;GO:0005793,endoplasmic reticulum-Golgi intermediate compartment;GO:0005576,extracellular region;GO:0005615,extracellular space;GO:0005794,Golgi apparatus		GO:0001525,angiogenesis;GO:0006915,apoptotic process;GO:0043066,negative regulation of apoptotic process;GO:0045766,positive regulation of angiogenesis;GO:0001938,positive regulation of endothelial cell proliferation;GO:0043410,positive regulation of MAPK cascade;GO:0014068,positive regulation of phosphatidylinositol 3-kinase signaling;GO:0051897,positive regulation of protein kinase B signaling;…
A0A8B9XU10_BOSMU	A0A8B9XU10	DPYSL3	Dihydropyrimidinase like 3	4546474	3871362	3.44561e+06	2.02963e+06	2.04718e+06	1876086	3.95448e+06	1.9843e+06	3.95448e+06	1.9843e+06	0.501784	0.003742	-1	GO:0044297,cell body;GO:0005829,cytosol;GO:0005615,extracellular space;GO:0031941,filamentous actin;GO:0030426,growth cone;GO:0030027,lamellipodium;GO:0005737,cytoplasm	GO:0035374,chondroitin sulfate binding;GO:0031005,filamin binding;GO:0016810,hydrolase activity, acting on carbon-nitrogen (but not peptide) bonds;GO:0042802,identical protein binding;GO:0017124,SH3 domain binding	GO:0051764,actin crosslink formation;GO:0051017,actin filament bundle assembly;GO:0071345,cellular response to cytokine stimulus;GO:0030336,negative regulation of cell migration;GO:0010977,negative regulation of neuron projection development;GO:0051491,positive regulation of filopodium assembly;GO:0010976,positive regulation of neuron projection development;GO:0048678,response to axon injury;GO:0…
A0A8B9W739_BOSMU	A0A8B9W739	NECTIN4	Nectin cell adhesion molecule 4	3693.1	1526.29	1460.43	28407	24259.4	21662.4	2226.61	24776.3	2226.61	24776.3	11.1274	0.000424	1	GO:0005912,adherens junction;GO:0016021,integral component of membrane;GO:0005886,plasma membrane	GO:0042802,identical protein binding	GO:0007157,heterophilic cell-cell adhesion via plasma membrane cell adhesion molecules;GO:0007156,homophilic cell adhesion via plasma membrane adhesion molecules;GO:0046718,viral entry into host cell;GO:0007155,cell adhesion	bta:507718,path:bta04520,Adherens junction
A0A8C0ABN9_BOSMU	A0A8C0ABN9	PPL	Periplakin	26643.5	18733.2	23357	106108	92093.7	84856.3	22911.2	94352.8	22911.2	94352.8	4.11819	0.000425	1	GO:0005737,cytoplasm;GO:0005856,cytoskeleton;GO:0016020,membrane	GO:0005198,structural molecule activity	GO:0045104,intermediate filament cytoskeleton organization;GO:0009612,response to mechanical stimulus;GO:0042060,wound healing
A0A8B9WXH6_BOSMU	A0A8B9WXH6	SMOC1	SPARC related modular calcium binding 1	1826.98	2849.83	853.627	22683.7	18820.2	25068.5	1843.48	22190.8	1843.48	22190.8	12.0375	0.000439	1	GO:0005604,basement membrane;GO:0005615,extracellular space	GO:0005509,calcium ion binding;GO:0050840,extracellular matrix binding;GO:0008201,heparin binding	GO:0030198,extracellular matrix organization;GO:0001654,eye development;GO:0060173,limb development;GO:0045667,regulation of osteoblast differentiation
A0A8B9W340_BOSMU	A0A8B9W340	FBLN1	Fibulin-1	1059067	1.04023e+06	1.32798e+06	183474	179551	126169	1.14242e+06	163065	1.14242e+06	163065	0.142736	0.000495	-1	GO:0005576,extracellular region;GO:0005604,basement membrane;GO:0071953,elastic fiber;GO:0005615,extracellular space	GO:0005509,calcium ion binding;GO:0016504,peptidase activator activity;GO:0005201,extracellular matrix structural constituent;GO:0070051,fibrinogen binding;GO:0001968,fibronectin binding;GO:0042802,identical protein binding;GO:0005178,integrin binding;GO:0008022,protein C-terminus binding	GO:0030198,extracellular matrix organization;GO:0072378,blood coagulation, fibrin clot formation;GO:2000146,negative regulation of cell motility;GO:0070373,negative regulation of ERK1 and ERK2 cascade;GO:0001933,negative regulation of protein phosphorylation;GO:2000647,negative regulation of stem cell proliferation;GO:1900025,negative regulation of substrate adhesion-dependent cell spreading
A0A8B9XHQ6_BOSMU	A0A8B9XHQ6;A0A8B9XK31;A0A8B9XQ43	JAK1	Tyrosine-protein kinase	108068	107132	123690	50984.6	56988.8	55542.9	112963	54505.4	112963	54505.4	0.482507	0.000498	-1	GO:0005737,cytoplasm;GO:0005856,cytoskeleton;GO:0016020,membrane;GO:0005634,nucleus	GO:0005524,ATP binding;GO:0005131,growth hormone receptor binding;GO:0004715,non-membrane spanning protein tyrosine kinase activity;GO:0019903,protein phosphatase binding;GO:0004712,protein serine/threonine/tyrosine kinase activity;GO:0031625,ubiquitin protein ligase binding	GO:0019221,cytokine-mediated signaling pathway;GO:0038110,interleukin-2-mediated signaling pathway;GO:0035556,intracellular signal transduction;GO:0034112,positive regulation of homotypic cell-cell adhesion;GO:1903672,positive regulation of sprouting angiogenesis;GO:0150105,protein localization to cell-cell junction;GO:0007259,receptor signaling pathway via JAK-STAT;GO:0046677,response to antibio…	bta:537201,path:bta04630,Jak-STAT signaling pathway;bta:537201,path:bta04151,PI3K-Akt signaling pathway;bta:537201,path:bta04217,Necroptosis;bta:537201,path:bta04550,Signaling pathways regulating pluripotency of stem cells;bta:537201,path:bta04621,NOD-like receptor signaling pathway;bta:537201,path:bta04658,Th1 and Th2 cell differentiation;bta:537201,path:bta04659,Th17 cell differentiation;bta:53…
A0A8B9XWF3_BOSMU	A0A8B9XWF3;A0A8B9XZM0	PXDN	Peroxidase	120060	122361	111157	70362.4	59919.9	55770.9	117859	62017.7	117859	62017.7	0.526201	0.000539	-1	GO:0062023,collagen-containing extracellular matrix;GO:0005783,endoplasmic reticulum;GO:0005615,extracellular space	GO:0019806,bromide peroxidase activity;GO:0005201,extracellular matrix structural constituent;GO:0020037,heme binding;GO:0004601,peroxidase activity	GO:0030199,collagen fibril organization;GO:0042744,hydrogen peroxide catabolic process;GO:0006082,organic acid metabolic process;GO:0006979,response to oxidative stress
A0A8B9W6R6_BOSMU	A0A8B9W6R6;A0A8B9W939;A0A8B9WB18;A0A8B9WEE2	EPS8	Epidermal growth factor receptor pathway substrate 8	42819.6	33554.1	63287.2	70972.2	71730.2	70588.6	46553.6	71097	46553.6	71097	1.52721	0.049207	1	GO:0005737,cytoplasm;GO:0005903,brush border;GO:0005938,cell cortex;GO:0098978,glutamatergic synapse;GO:0017146,NMDA selective glutamate receptor complex;GO:0005886,plasma membrane;GO:0014069,postsynaptic density;GO:0032587,ruffle membrane;GO:0032426,stereocilium tip	GO:0003779,actin binding;GO:0035591,signaling adaptor activity;GO:0031267,small GTPase binding	GO:0051017,actin filament bundle assembly;GO:0051016,barbed-end actin filament capping;GO:0051764,actin crosslink formation;GO:0031532,actin cytoskeleton reorganization;GO:0070358,actin polymerization-dependent cell motility;GO:0008344,adult locomotory behavior;GO:0048149,behavioral response to ethanol;GO:1990830,cellular response to leukemia inhibitory factor;GO:0036336,dendritic cell migration;…
A0A8B9XCM3_BOSMU	A0A8B9XCM3	SULF1	Extracellular sulfatase	113044	113122	140749	29598.3	30685.9	29575.2	122305	29953.1	122305	29953.1	0.244905	0.000561	-1	GO:0009986,cell surface;GO:0005783,endoplasmic reticulum;GO:0005615,extracellular space;GO:0005794,Golgi apparatus;GO:0005795,Golgi stack;GO:0045121,membrane raft;GO:0005886,plasma membrane	GO:0004065,arylsulfatase activity;GO:0005509,calcium ion binding;GO:0008449,N-acetylglucosamine-6-sulfatase activity;GO:0005539,glycosaminoglycan binding	GO:0060348,bone development;GO:0001502,cartilage condensation;GO:0051216,cartilage development;GO:0007155,cell adhesion;GO:0002063,chondrocyte development;GO:0048706,embryonic skeletal system development;GO:0014846,esophagus smooth muscle contraction;GO:0035860,glial cell-derived neurotrophic factor receptor signaling pathway;GO:0030201,heparan sulfate proteoglycan metabolic process;GO:0060384,in…
A0A8B9YG32_BOSMU	A0A8B9YG32;A0A8B9YIS3	LIFR	LIF receptor subunit alpha	46954	43192.5	7661.59	160728	182829	178988	32602.7	174182	32602.7	174182	5.34255	0.000577	1	GO:0009897,external side of plasma membrane;GO:0016021,integral component of membrane;GO:0043235,receptor complex	GO:0005127,ciliary neurotrophic factor receptor binding;GO:0019955,cytokine binding;GO:0004896,cytokine receptor activity;GO:0019838,growth factor binding;GO:0004923,leukemia inhibitory factor receptor activity;GO:0004924,oncostatin-M receptor activity	GO:0019221,cytokine-mediated signaling pathway;GO:0008284,positive regulation of cell population proliferation
A0A8B9X589_BOSMU	A0A8B9X589	GJA1	Gap junction protein	49718.8	52671.5	89123.4	22664.9	17600.6	17585	63837.9	19283.5	63837.9	19283.5	0.30207	0.025232	-1	GO:0016324,apical plasma membrane;GO:0030054,cell junction;GO:0005922,connexin complex;GO:0043292,contractile fiber;GO:0005737,cytoplasm;GO:0005829,cytosol;GO:0005769,early endosome;GO:0005783,endoplasmic reticulum;GO:0005916,fascia adherens;GO:0005921,gap junction;GO:0005794,Golgi apparatus;GO:0016021,integral component of membrane;GO:0014704,intercalated disc;GO:0005882,intermediate filament;GO…	GO:0008013,beta-catenin binding;GO:0048487,beta-tubulin binding;GO:0015562,efflux transmembrane transporter activity;GO:0005243,gap junction channel activity;GO:1903763,gap junction channel activity involved in cell communication by electrical coupling;GO:0055077,gap junction hemi-channel activity;GO:0034634,glutathione transmembrane transporter activity;GO:0030165,PDZ domain binding;GO:1990782,p…	GO:0007512,adult heart development;GO:0015867,ATP transport;GO:0003294,atrial ventricular junction remodeling;GO:0048514,blood vessel morphogenesis;GO:0060348,bone development;GO:0046849,bone remodeling;GO:0061337,cardiac conduction;GO:0007154,cell communication;GO:0010643,cell communication by chemical coupling;GO:0045216,cell-cell junction organization;GO:0007267,cell-cell signaling;GO:0034613,…	bta:281193,path:bta04540,Gap junction;bta:281193,path:bta05412,Arrhythmogenic right ventricular cardiomyopathy (ARVC)
A0A8B9WR37_BOSMU	A0A8B9WR37;A0A8B9WW07;A0A8B9WW91;A0A8C0A6D5	CTNND1	Catenin delta 1	685002	594496	493755	1.12095e+06	1.15817e+06	1.14092e+06	591084	1.14001e+06	591084	1.14001e+06	1.92868	0.000619	1	GO:0005912,adherens junction;GO:0016342,catenin complex;GO:0005737,cytoplasm;GO:0005829,cytosol;GO:0030496,midbody;GO:0005634,nucleus;GO:0005886,plasma membrane	GO:0045296,cadherin binding;GO:0005102,signaling receptor binding	GO:0098609,cell-cell adhesion;GO:0044331,cell-cell adhesion mediated by cadherin;GO:0007043,cell-cell junction assembly;GO:0090090,negative regulation of canonical Wnt signaling pathway;GO:0050821,protein stabilization;GO:0099072,regulation of postsynaptic membrane neurotransmitter receptor levels
A0A8B9XZ30_BOSMU	A0A8B9XZ30;A0A8C0AFB5	TBC1D8B	TBC1 domain family member 8B	25719.6	25702.1	27245.8	10432.2	9591.4	4722.7	26222.5	8248.76	26222.5	8248.76	0.314568	0.000631	-1	GO:0005829,cytosol	GO:0005509,calcium ion binding;GO:0005096,GTPase activator activity	GO:0090630,activation of GTPase activity;GO:0003094,glomerular filtration;GO:0006886,intracellular protein transport;GO:0016192,vesicle-mediated transport
A0A8C0AE44_BOSMU	A0A8C0AE44	LRRC8A	Leucine rich repeat containing 8 VRAC subunit A	18644	17910.1	20176.3	12091.6	10676	11149.3	18910.1	11305.6	18910.1	11305.6	0.597862	0.000641	-1	GO:0009986,cell surface;GO:1905103,integral component of lysosomal membrane;GO:0005887,integral component of plasma membrane;GO:0034702,ion channel complex	GO:0140360,cyclic-GMP-AMP transmembrane transporter activity;GO:0042802,identical protein binding;GO:0005225,volume-sensitive anion channel activity	GO:0006884,cell volume homeostasis;GO:1902476,chloride transmembrane transport;GO:0140361,cyclic-GMP-AMP transmembrane import across plasma membrane;GO:0034214,protein hexamerization;GO:0006970,response to osmotic stress
A0A8B9YVS5_BOSMU	A0A8B9YVS5	HSD17B12	Hydroxysteroid 17-beta dehydrogenase 12	340124	395324	238149	768554	765622	774047	324532	769408	324532	769408	2.37082	0.000645	1	GO:0005789,endoplasmic reticulum membrane;GO:0016021,integral component of membrane;GO:0005783,endoplasmic reticulum;GO:0031012,extracellular matrix;GO:0009923,fatty acid elongase complex	GO:0044594,17-beta-hydroxysteroid dehydrogenase (NAD+) activity;GO:0072582,17-beta-hydroxysteroid dehydrogenase (NADP+) activity;GO:0102339,3-oxo-arachidoyl-CoA reductase activity;GO:0102340,3-oxo-behenoyl-CoA reductase activity;GO:0102342,3-oxo-cerotoyl-CoA reductase activity;GO:0102341,3-oxo-lignoceroyl-CoA reductase activity;GO:0016491,oxidoreductase activity;GO:0005518,collagen binding;GO:000…	GO:0006703,estrogen biosynthetic process;GO:0006633,fatty acid biosynthetic process;GO:0030198,extracellular matrix organization;GO:0010811,positive regulation of cell-substrate adhesion	bta:789567,path:bta00062,Fatty acid elongation;bta:789567,path:bta00140,Steroid hormone biosynthesis;bta:789567,path:bta01040,Biosynthesis of unsaturated fatty acids
A0A8B9WCV9_BOSMU	A0A8B9WCV9;A0A8B9WEF4	LARP4	La ribonucleoprotein 4	19295.5	16825.9	13552.9	32355.9	33977.7	32689.6	16558.1	33007.8	16558.1	33007.8	1.99345	0.000691	1	GO:0010494,cytoplasmic stress granule;GO:0022627,cytosolic small ribosomal subunit;GO:0005844,polysome;GO:0005829,cytosol	GO:0003730,mRNA 3'-UTR binding;GO:0008143,poly(A) binding;GO:0003723,RNA binding	GO:0007010,cytoskeleton organization;GO:0045727,positive regulation of translation;GO:0022604,regulation of cell morphogenesis
A0A8B9W715_BOSMU	A0A8B9W715	CRYBG3	Crystallin beta-gamma domain containing 3	9903.11	9606.91	8730.73	5277.9	5886.67	5089.38	9413.58	5417.98	9413.58	5417.98	0.575549	0.000722	-1	GO:0032991,protein-containing complex	GO:0030246,carbohydrate binding;GO:0051018,protein kinase A binding;GO:0005212,structural constituent of eye lens	GO:0002088,lens development in camera-type eye;GO:0007601,visual perception
A0A8B9YAH9_BOSMU	A0A8B9YAH9	DBN1	Drebrin 1	31214.5	32297.7	25852	9980.9	9416.54	6389.59	29788.1	8595.68	29788.1	8595.68	0.288561	0.00075	-1	GO:0015629,actin cytoskeleton;GO:0030425,dendrite;GO:0005921,gap junction;GO:0098978,glutamatergic synapse;GO:0030426,growth cone;GO:0099524,postsynaptic cytosol;GO:0014069,postsynaptic density;GO:0045211,postsynaptic membrane	GO:0046872,metal ion binding;GO:0003779,actin binding	GO:0007015,actin filament organization;GO:0010643,cell communication by chemical coupling;GO:0010644,cell communication by electrical coupling;GO:0051220,cytoplasmic sequestering of protein;GO:0001701,in utero embryonic development;GO:0032507,maintenance of protein location in cell;GO:0061351,neural precursor cell proliferation;GO:0061003,positive regulation of dendritic spine morphogenesis;GO:19…
A0A8B9WBP2_BOSMU	A0A8B9WBP2	ADAMTSL1	ADAMTS like 1	19824.4	21128.2	7953.07	59096.6	65844.8	69933.8	16301.9	64958.4	16301.9	64958.4	3.98472	0.000753	1	GO:0005576,extracellular region;GO:0031012,extracellular matrix		GO:0030198,extracellular matrix organization
A0A8B9XL93_BOSMU	A0A8B9XL93;A0A8B9XSX0	ERAP2	Endoplasmic reticulum aminopeptidase 2	52467.4	59367.2	66649.1	21712	20449.4	17538.9	59494.6	19900.1	59494.6	19900.1	0.334486	0.000757	-1	GO:0005737,cytoplasm;GO:0005789,endoplasmic reticulum membrane;GO:0016021,integral component of membrane;GO:0005886,plasma membrane;GO:0005788,endoplasmic reticulum lumen	GO:0070006,metalloaminopeptidase activity;GO:0042277,peptide binding;GO:0008270,zinc ion binding	GO:0002250,adaptive immune response;GO:0019885,antigen processing and presentation of endogenous peptide antigen via MHC class I;GO:0043171,peptide catabolic process;GO:0006508,proteolysis;GO:0008217,regulation of blood pressure;GO:0007165,signal transduction
A0A8B9WVM4_BOSMU	A0A8B9WVM4	SEMA4B	Semaphorin 4B	39873	32892.9	13347.7	110724	123151	132713	28704.5	122196	28704.5	122196	4.25702	0.000779	1	GO:0005615,extracellular space;GO:0005887,integral component of plasma membrane;GO:0045202,synapse	GO:0045499,chemorepellent activity;GO:0030215,semaphorin receptor binding	GO:0007411,axon guidance;GO:0050919,negative chemotaxis;GO:0048843,negative regulation of axon extension involved in axon guidance;GO:0001755,neural crest cell migration;GO:0030335,positive regulation of cell migration;GO:0071526,semaphorin-plexin signaling pathway
A0A8B9Y4L0_BOSMU	A0A8B9Y4L0	ITGA1	Integrin subunit alpha 1	1.99857e+06	1911502	1.95144e+06	1.20334e+06	1141823	1.142e+06	1.95384e+06	1.16239e+06	1.95384e+06	1.16239e+06	0.594926	1.7e-05	-1	GO:0045178,basal part of cell;GO:0009897,external side of plasma membrane;GO:0005925,focal adhesion;GO:0034665,integrin alpha1-beta1 complex	GO:0098639,collagen binding involved in cell-matrix adhesion;GO:0046872,metal ion binding;GO:0019903,protein phosphatase binding	GO:0045123,cellular extravasation;GO:0007229,integrin-mediated signaling pathway;GO:0008285,negative regulation of cell population proliferation;GO:0042059,negative regulation of epidermal growth factor receptor signaling pathway;GO:0030593,neutrophil chemotaxis;GO:0032516,positive regulation of phosphoprotein phosphatase activity	bta:535951,path:bta04151,PI3K-Akt signaling pathway;bta:535951,path:bta04512,ECM-receptor interaction;bta:535951,path:bta04510,Focal adhesion;bta:535951,path:bta04810,Regulation of actin cytoskeleton;bta:535951,path:bta04640,Hematopoietic cell lineage;bta:535951,path:bta05410,Hypertrophic cardiomyopathy (HCM);bta:535951,path:bta05412,Arrhythmogenic right ventricular cardiomyopathy (ARVC);bta:5359…
A0A8B9W880_BOSMU	A0A8B9W880;A0A8B9W8V9	DHCR24	24-dehydrocholesterol reductase	47876.8	47663.9	25484.2	110613	106590	111212	40341.6	109472	40341.6	109472	2.71362	0.000798	1	GO:0016021,integral component of membrane;GO:0005737,cytoplasm;GO:0005783,endoplasmic reticulum;GO:0016020,membrane;GO:0005634,nucleus	GO:0050614,delta24-sterol reductase activity;GO:0071949,FAD binding;GO:0000246,delta24(24-1) sterol reductase activity;GO:0019899,enzyme binding;GO:0016628,oxidoreductase activity, acting on the CH-CH group of donors, NAD or NADP as acceptor;GO:0042605,peptide antigen binding	GO:0042987,amyloid precursor protein catabolic process;GO:0033489,cholesterol biosynthetic process via desmosterol;GO:0030539,male genitalia development;GO:0061024,membrane organization;GO:0043154,negative regulation of cysteine-type endopeptidase activity involved in apoptotic process;GO:0031639,plasminogen activation;GO:0008104,protein localization;GO:0006979,response to oxidative stress;GO:004…	bta:533726,path:bta00100,Steroid biosynthesis
A0A8B9WEH3_BOSMU	A0A8B9WEH3	ENPEP	Aminopeptidase	41610	28663.1	14911.8	203988	164308	220696	28395	196331	28395	196331	6.91427	0.000802	1	GO:0016021,integral component of membrane;GO:0005886,plasma membrane;GO:0016324,apical plasma membrane;GO:0005903,brush border;GO:0005737,cytoplasm;GO:0031410,cytoplasmic vesicle;GO:0009897,external side of plasma membrane	GO:0004177,aminopeptidase activity;GO:0070006,metalloaminopeptidase activity;GO:0008270,zinc ion binding;GO:0042277,peptide binding	GO:0016477,cell migration;GO:0008283,cell population proliferation;GO:0003081,regulation of systemic arterial blood pressure by renin-angiotensin;GO:0001525,angiogenesis;GO:0032835,glomerulus development;GO:0043171,peptide catabolic process;GO:0006508,proteolysis;GO:0008217,regulation of blood pressure;GO:0007165,signal transduction	bta:504350,path:bta04614,Renin-angiotensin system
A0A8B9WM34_BOSMU	A0A8B9WM34	FMO2	Flavin-containing monooxygenase	7917.7	5987.84	2820.17	26105.5	28252.6	33408.4	5575.24	29255.5	5575.24	29255.5	5.2474	0.000839	1	GO:0005789,endoplasmic reticulum membrane;GO:0016021,integral component of membrane	GO:0050660,flavin adenine dinucleotide binding;GO:0004497,monooxygenase activity;GO:0004499,N,N-dimethylaniline monooxygenase activity;GO:0050661,NADP binding	GO:0070995,NADPH oxidation;GO:0006082,organic acid metabolic process;GO:0072592,oxygen metabolic process;GO:0009404,toxin metabolic process;GO:0006805,xenobiotic metabolic process
A0A8B9Y4F0_BOSMU	A0A8B9Y4F0;A0A8B9Y9V9	CD36	Platelet glycoprotein 4	38056.9	26055	46141.5	115779	98558.6	104188	36751.1	106175	36751.1	106175	2.88903	0.000851	1	GO:0016324,apical plasma membrane;GO:0031526,brush border membrane;GO:0005901,caveola;GO:0009986,cell surface;GO:0005737,cytoplasm;GO:0005794,Golgi apparatus;GO:0016021,integral component of membrane;GO:0016020,membrane;GO:0045121,membrane raft;GO:0005886,plasma membrane	GO:0030169,low-density lipoprotein particle binding;GO:0005041,low-density lipoprotein particle receptor activity;GO:0005044,scavenger receptor activity	GO:1990000,amyloid fibril formation;GO:0150094,amyloid-beta clearance by cellular catabolic process;GO:0007155,cell adhesion;GO:0007166,cell surface receptor signaling pathway;GO:0071726,cellular response to diacyl bacterial lipopeptide;GO:0071404,cellular response to low-density lipoprotein particle stimulus;GO:0070508,cholesterol import;GO:0097009,energy homeostasis;GO:0006955,immune response;G…	bta:281052,path:bta04152,AMPK signaling pathway;bta:281052,path:bta04512,ECM-receptor interaction;bta:281052,path:bta04145,Phagosome;bta:281052,path:bta04640,Hematopoietic cell lineage;bta:281052,path:bta04920,Adipocytokine signaling pathway;bta:281052,path:bta03320,PPAR signaling pathway;bta:281052,path:bta04975,Fat digestion and absorption;bta:281052,path:bta04979,Cholesterol metabolism;bta:281…
A0A8B9X7R4_BOSMU	A0A8B9X7R4	P3H4	Prolyl 3-hydroxylase family member 4 (inactive)	93729.1	99510.3	125767	17814.9	19585.5	15861.3	106336	17753.9	106336	17753.9	0.166961	0.000869	-1	GO:1902494,catalytic complex;GO:0005783,endoplasmic reticulum		GO:0046849,bone remodeling;GO:0032964,collagen biosynthetic process;GO:0030199,collagen fibril organization;GO:0017185,peptidyl-lysine hydroxylation
A0A8B9Y052_BOSMU	A0A8B9Y052	FSCN1	Fascin	1.15824e+06	1.1599e+06	954629	1.73917e+06	1.68205e+06	1.7093e+06	1.09092e+06	1.71018e+06	1.09092e+06	1.71018e+06	1.56764	0.000907	1	GO:0015629,actin cytoskeleton;GO:0031253,cell projection membrane;GO:0005911,cell-cell junction;GO:0005737,cytoplasm;GO:0005829,cytosol;GO:0030175,filopodium;GO:0030426,growth cone;GO:0030027,lamellipodium;GO:0044393,microspike;GO:0005902,microvillus;GO:0002102,podosome;GO:0001726,ruffle;GO:0001725,stress fiber	GO:0051015,actin filament binding;GO:0030674,protein-macromolecule adaptor activity	GO:0051017,actin filament bundle assembly;GO:0016477,cell migration;GO:0007043,cell-cell junction assembly;GO:0035089,establishment of apical/basal cell polarity;GO:0007163,establishment or maintenance of cell polarity;GO:0030035,microspike assembly;GO:0030046,parallel actin filament bundle assembly;GO:0090091,positive regulation of extracellular matrix disassembly;GO:0051491,positive regulation …	bta:507342,path:bta05206,MicroRNAs in cancer
A0A8B9WM03_BOSMU	A0A8B9WM03	MICAL2	F-actin monooxygenase	35947.9	31971.7	19069	50014.7	43059	46668.2	28996.2	46580.7	28996.2	46580.7	1.60644	0.032555	1	GO:0005634,nucleus	GO:0003779,actin binding;GO:0071949,FAD binding;GO:0046872,metal ion binding;GO:0043914,NADPH;GO:0016491,oxidoreductase activity;GO:0016709,oxidoreductase activity, acting on paired donors, with incorporation or reduction of molecular oxygen, NAD(P)H as one donor, and incorporation of one atom of oxygen;GO:0004497,monooxygenase activity	GO:0030042,actin filament depolymerization;GO:0007010,cytoskeleton organization;GO:0007507,heart development;GO:0001947,heart looping;GO:0010735,positive regulation of transcription via serum response element binding;GO:0019417,sulfur oxidation
A0A8B9X8F6_BOSMU	A0A8B9X8F6	CDH11	Cadherin 11	46657.9	48734.7	62431.7	7175.44	10951.9	5256.29	52608.1	7794.55	52608.1	7794.55	0.148162	0.001014	-1	GO:0005912,adherens junction;GO:0016342,catenin complex;GO:0005737,cytoplasm;GO:0098978,glutamatergic synapse;GO:0016021,integral component of membrane;GO:0098685,Schaffer collateral - CA1 synapse	GO:0045296,cadherin binding;GO:0005509,calcium ion binding	GO:0034332,adherens junction organization;GO:0016339,calcium-dependent cell-cell adhesion via plasma membrane cell adhesion molecules;GO:0000902,cell morphogenesis;GO:0098742,cell-cell adhesion via plasma-membrane adhesion molecules;GO:0007043,cell-cell junction assembly;GO:0021957,corticospinal tract morphogenesis;GO:0007156,homophilic cell adhesion via plasma membrane adhesion molecules;GO:0050…
A0A8C0AGE5_BOSMU	A0A8C0AGE5	BGN	Biglycan	546943	517236	625475	254687	218088	169089	563218	213954	563218	213954	0.379878	0.001014	-1	GO:0009986,cell surface;GO:0031012,extracellular matrix;GO:0005576,extracellular region;GO:0005615,extracellular space;GO:0042383,sarcolemma;GO:0030133,transport vesicle	GO:0050840,extracellular matrix binding;GO:0005539,glycosaminoglycan binding	GO:0061975,articular cartilage development;GO:0060348,bone development;GO:0019800,peptide cross-linking via chondroitin 4-sulfate glycosaminoglycan
A0A8B9YD76_BOSMU	A0A8B9YD76	CTNNB1	Catenin beta 1	347846	337186	240540	599786	607512	594940	308524	600746	308524	600746	1.94716	0.001044	1	GO:0005912,adherens junction;GO:0045177,apical part of cell;GO:0016327,apicolateral plasma membrane;GO:0016323,basolateral plasma membrane;GO:0030877,beta-catenin destruction complex;GO:1990711,beta-catenin-ICAT complex;GO:0070369,beta-catenin-TCF7L2 complex;GO:0005923,bicellular tight junction;GO:0016342,catenin complex;GO:0005938,cell cortex;GO:0030054,cell junction;GO:0071944,cell periphery;GO…	GO:0045294,alpha-catenin binding;GO:0008013,beta-catenin binding;GO:0045296,cadherin binding;GO:0003682,chromatin binding;GO:0097718,disordered domain specific binding;GO:0030331,estrogen receptor binding;GO:1990226,histone methyltransferase binding;GO:0070411,I-SMAD binding;GO:0008022,protein C-terminus binding;GO:0019901,protein kinase binding;GO:0019903,protein phosphatase binding;GO:0061629,R…	GO:0034333,adherens junction assembly;GO:0009948,anterior/posterior axis specification;GO:0036520,astrocyte-dopaminergic neuron signaling;GO:0045453,bone resorption;GO:0001569,branching involved in blood vessel morphogenesis;GO:0001658,branching involved in ureteric bud morphogenesis;GO:0060070,canonical Wnt signaling pathway;GO:0044338,canonical Wnt signaling pathway involved in mesenchymal stem…	bta:539003,path:bta04015,Rap1 signaling pathway;bta:539003,path:bta04310,Wnt signaling pathway;bta:539003,path:bta04390,Hippo signaling pathway;bta:539003,path:bta04510,Focal adhesion;bta:539003,path:bta04520,Adherens junction;bta:539003,path:bta04550,Signaling pathways regulating pluripotency of stem cells;bta:539003,path:bta04670,Leukocyte transendothelial migration;bta:539003,path:bta04919,Thy…
A0A8B9YIF3_BOSMU	A0A8B9YIF3;A0A8B9YIN3;A0A8B9YJ01;A0A8B9YLB1;A0A8C0AIU6	FGFR2	Fibroblast growth factor receptor	3611.12	3356.43	0	9193.78	11037.9	9350.34	3867.56	9860.66	3483.78	9860.66	2.54958	0.001067	1	GO:0016021,integral component of membrane;GO:0005886,plasma membrane;GO:0005938,cell cortex;GO:0009986,cell surface;GO:0062023,collagen-containing extracellular matrix;GO:0005887,integral component of plasma membrane;GO:0005634,nucleus;GO:0043235,receptor complex	GO:0005524,ATP binding;GO:0005007,fibroblast growth factor-activated receptor activity;GO:0004712,protein serine/threonine/tyrosine kinase activity;GO:0017134,fibroblast growth factor binding;GO:0042803,protein homodimerization activity;GO:0004714,transmembrane receptor protein tyrosine kinase activity	GO:0048513,animal organ development;GO:0008284,positive regulation of cell population proliferation;GO:0048701,embryonic cranial skeleton morphogenesis;GO:0010839,negative regulation of keratinocyte proliferation;GO:0033674,positive regulation of kinase activity;GO:0043410,positive regulation of MAPK cascade;GO:0010518,positive regulation of phospholipase activity;GO:0046777,protein autophosphory…
A0A8B9Y098_BOSMU	A0A8B9Y098;A0A8B9Y1Y4	TAPBP	TAP binding protein	153556	192934	157694	65309.1	59627.4	61750.9	168061	62229.1	168061	62229.1	0.370276	0.001101	-1	GO:0000139,Golgi membrane;GO:0061779,Tapasin-ERp57 complex	GO:0062061,TAP complex binding;GO:0046978,TAP1 binding;GO:0046979,TAP2 binding	GO:0019885,antigen processing and presentation of endogenous peptide antigen via MHC class I;GO:0002398,MHC class Ib protein complex assembly;GO:0002502,peptide antigen assembly with MHC class I protein complex;GO:0010468,regulation of gene expression;GO:0061635,regulation of protein complex stability	bta:504335,path:bta04612,Antigen processing and presentation;bta:504335,path:bta05170,Human immunodeficiency virus 1 infection;bta:504335,path:bta05168,Herpes simplex virus 1 infection;bta:504335,path:bta05163,Human cytomegalovirus infection;bta:504335,path:bta05169,Epstein-Barr virus infection
A0A8B9YGH7_BOSMU	A0A8B9YGH7	GNA12	G protein subunit alpha 12	11714.3	11184.1	13251.4	6465.7	5334.97	4884.9	12049.9	5561.86	12049.9	5561.86	0.461567	0.001131	-1	GO:0031526,brush border membrane;GO:0005834,heterotrimeric G-protein complex;GO:0016328,lateral plasma membrane;GO:0043005,neuron projection;GO:0043025,neuronal cell body	GO:0031752,D5 dopamine receptor binding;GO:0001664,G protein-coupled receptor binding;GO:0031683,G-protein beta/gamma-subunit complex binding;GO:0003924,GTPase activity;GO:0019001,guanyl nucleotide binding;GO:0051721,protein phosphatase 2A binding;GO:0019888,protein phosphatase regulator activity	GO:0007188,adenylate cyclase-modulating G protein-coupled receptor signaling pathway;GO:0030154,cell differentiation;GO:0042733,embryonic digit morphogenesis;GO:0001701,in utero embryonic development;GO:0010259,multicellular organism aging;GO:0032516,positive regulation of phosphoprotein phosphatase activity;GO:0008217,regulation of blood pressure;GO:0008360,regulation of cell shape;GO:0010762,re…	bta:515159,path:bta04010,MAPK signaling pathway;bta:515159,path:bta04072,Phospholipase D signaling pathway;bta:515159,path:bta04071,Sphingolipid signaling pathway;bta:515159,path:bta04022,cGMP-PKG signaling pathway;bta:515159,path:bta04810,Regulation of actin cytoskeleton;bta:515159,path:bta04928,Parathyroid hormone synthesis, secretion and action;bta:515159,path:bta04270,Vascular smooth muscle c…
A0A8B9YI73_BOSMU	A0A8B9YI73	ERCC2	General transcription and DNA repair factor IIH helicase subunit XPD	3829.82	4020.85	2728.98	17819.8	18373.5	23911	3526.55	20034.8	3526.55	20034.8	5.68113	0.001144	1	GO:0070516,CAK-ERCC2 complex;GO:0005737,cytoplasm;GO:0071817,MMXD complex;GO:0005634,nucleus;GO:0005819,spindle;GO:0005675,transcription factor TFIIH holo complex;GO:0005829,cytosol;GO:0005669,transcription factor TFIID complex;GO:0000439,transcription factor TFIIH core complex	GO:0051539,4 iron, 4 sulfur cluster binding;GO:0043139,5'-3' DNA helicase activity;GO:0005524,ATP binding;GO:0016887,ATP hydrolysis activity;GO:0003684,damaged DNA binding;GO:0003678,DNA helicase activity;GO:0046872,metal ion binding;GO:0008022,protein C-terminus binding;GO:0003677,DNA binding;GO:0047485,protein N-terminus binding;GO:0030674,protein-macromolecule adaptor activity	GO:0007059,chromosome segregation;GO:0035315,hair cell differentiation;GO:0000717,nucleotide-excision repair, DNA duplex unwinding;GO:0033683,nucleotide-excision repair, DNA incision;GO:0045951,positive regulation of mitotic recombination;GO:1901990,regulation of mitotic cell cycle phase transition;GO:0006979,response to oxidative stress;GO:0009411,response to UV;GO:0006366,transcription by RNA p…	bta:100125238,path:bta03022,Basal transcription factors;bta:100125238,path:bta03420,Nucleotide excision repair
A0A8B9YSK4_BOSMU	A0A8B9YSK4;A0A8B9YTZ7	GRN	Granulin precursor	122487	138504	93424.1	233860	265888	252984	118139	250911	118139	250911	2.12387	0.001192	1	GO:0005576,extracellular region;GO:0005783,endoplasmic reticulum;GO:0005615,extracellular space;GO:0005794,Golgi apparatus;GO:0005770,late endosome;GO:0005765,lysosomal membrane;GO:0005886,plasma membrane	GO:0051087,chaperone binding	GO:0007042,lysosomal lumen acidification;GO:0007041,lysosomal transport;GO:0043524,negative regulation of neuron apoptotic process;GO:1902564,negative regulation of neutrophil activation;GO:0060266,negative regulation of respiratory burst involved in inflammatory response;GO:1905247,positive regulation of aspartic-type peptidase activity;GO:0030335,positive regulation of cell migration;GO:0050679…
A0A8B9WNY7_BOSMU	A0A8B9WNY7	CASR	Calcium sensing receptor	13240.2	14099	5745.74	34700.9	32549.9	36489.9	11028.3	34580.2	11028.3	34580.2	3.13558	0.001229	1	GO:0043679,axon terminus;GO:0005887,integral component of plasma membrane	GO:0016597,amino acid binding;GO:0005509,calcium ion binding;GO:0004930,G protein-coupled receptor activity;GO:0042803,protein homodimerization activity	GO:0070509,calcium ion import;GO:0006816,calcium ion transport;GO:0006874,cellular calcium ion homeostasis;GO:0005513,detection of calcium ion;GO:0007186,G protein-coupled receptor signaling pathway;GO:0007254,JNK cascade;GO:0001503,ossification;GO:0032781,positive regulation of ATPase activity;GO:0008284,positive regulation of cell population proliferation;GO:0010628,positive regulation of gene …	bta:281038,path:bta04621,NOD-like receptor signaling pathway;bta:281038,path:bta04928,Parathyroid hormone synthesis, secretion and action
A0A8B9XJD0_BOSMU	A0A8B9XJD0;A0A8B9XLE8	CDH1	Cadherin-1	99703.3	107422	38117.7	320245	291867	271217	81747.7	294443	81747.7	294443	3.60185	0.00124	1	GO:0005912,adherens junction;GO:0030054,cell junction;GO:0005911,cell-cell junction;GO:0005768,endosome;GO:0005794,Golgi apparatus;GO:0016021,integral component of membrane;GO:0005886,plasma membrane;GO:0043296,apical junction complex;GO:0016342,catenin complex;GO:0005737,cytoplasm;GO:0016600,flotillin complex;GO:0030864,cortical actin cytoskeleton;GO:0009898,cytoplasmic side of plasma membrane;G…	GO:0005509,calcium ion binding;GO:0045296,cadherin binding;GO:0030506,ankyrin binding;GO:0008013,beta-catenin binding;GO:0050839,cell adhesion molecule binding;GO:0045295,gamma-catenin binding;GO:0032794,GTPase activating protein binding;GO:0042802,identical protein binding	GO:0007156,homophilic cell adhesion via plasma membrane adhesion molecules;GO:0010468,regulation of gene expression;GO:0098742,cell-cell adhesion via plasma-membrane adhesion molecules;GO:0007416,synapse assembly;GO:0034332,adherens junction organization;GO:0071681,cellular response to indole-3-methanol;GO:0071285,cellular response to lithium ion;GO:0030336,negative regulation of cell migration;G…	bta:282637,path:bta04015,Rap1 signaling pathway;bta:282637,path:bta04390,Hippo signaling pathway;bta:282637,path:bta04371,Apelin signaling pathway;bta:282637,path:bta04514,Cell adhesion molecules (CAMs);bta:282637,path:bta04520,Adherens junction;bta:282637,path:bta05200,Pathways in cancer;bta:282637,path:bta05226,Gastric cancer;bta:282637,path:bta05216,Thyroid cancer;bta:282637,path:bta05218,Mela…
A0A8B9XN29_BOSMU	A0A8B9XN29	NOTCH2	Notch receptor 2	1479.33	1365.93	2376.5	868.761	387.805	382.906	1740.59	546.491	1740.59	546.491	0.31397	0.028947	-1	GO:0016021,integral component of membrane;GO:0005634,nucleus;GO:0005886,plasma membrane;GO:0009986,cell surface;GO:0005929,cilium;GO:0005887,integral component of plasma membrane;GO:0005654,nucleoplasm;GO:0043235,receptor complex	GO:0005509,calcium ion binding;GO:0038023,signaling receptor activity;GO:0019899,enzyme binding;GO:0051059,NF-kappaB binding	GO:0030154,cell differentiation;GO:0007219,Notch signaling pathway;GO:0050793,regulation of developmental process;GO:0006355,regulation of transcription, DNA-templated;GO:0060413,atrial septum morphogenesis;GO:0046849,bone remodeling;GO:0071228,cellular response to tumor cell;GO:1990705,cholangiocyte proliferation;GO:0061073,ciliary body morphogenesis;GO:0042742,defense response to bacterium;GO:0…
A0A8B9YD29_BOSMU	A0A8B9YD29	ESM1	Endothelial cell specific molecule 1	69609.6	46652.2	27827	450060	432463	317103	48029.6	399876	48029.6	399876	8.32561	0.00126	1	GO:0005576,extracellular region	GO:0005171,hepatocyte growth factor receptor binding;GO:0005520,insulin-like growth factor binding;GO:0005178,integrin binding	GO:0001525,angiogenesis;GO:0008284,positive regulation of cell population proliferation;GO:1902204,positive regulation of hepatocyte growth factor receptor signaling pathway;GO:0002040,sprouting angiogenesis
A0A8B9YAA1_BOSMU	A0A8B9YAA1	ARHGAP4	Rho GTPase activating protein 4	7809.89	9239.05	10216.4	2929.04	3407.71	2308.63	9088.45	2881.8	9088.45	2881.8	0.317083	0.001272	-1	GO:0005737,cytoplasm		GO:0030336,negative regulation of cell migration;GO:0007165,signal transduction
A0A8B9YL48_BOSMU	A0A8B9YL48	ITGA11	Integrin subunit alpha 11	7801.73	8684.7	7666.14	3642.52	2786.28	3045.14	8050.86	3157.98	8050.86	3157.98	0.392254	0.000276	-1	GO:0005925,focal adhesion;GO:0034681,integrin alpha11-beta1 complex	GO:0098639,collagen binding involved in cell-matrix adhesion;GO:0038064,collagen receptor activity;GO:0046872,metal ion binding	GO:0033627,cell adhesion mediated by integrin;GO:0007229,integrin-mediated signaling pathway;GO:0006929,substrate-dependent cell migration	bta:523755,path:bta04151,PI3K-Akt signaling pathway;bta:523755,path:bta04512,ECM-receptor interaction;bta:523755,path:bta04510,Focal adhesion;bta:523755,path:bta04810,Regulation of actin cytoskeleton;bta:523755,path:bta05410,Hypertrophic cardiomyopathy (HCM);bta:523755,path:bta05412,Arrhythmogenic right ventricular cardiomyopathy (ARVC);bta:523755,path:bta05414,Dilated cardiomyopathy (DCM);bta:52…
A0A8B9YML1_BOSMU	A0A8B9YML1	SMAD4	Mothers against decapentaplegic homolog	81947.4	66199.9	66874.7	29832.7	33517.8	29475.5	71674	30942	71674	30942	0.431704	0.001542	-1	GO:0005737,cytoplasm;GO:0005634,nucleus;GO:0005667,transcription regulator complex;GO:0032444,activin responsive factor complex;GO:0005813,centrosome;GO:0000785,chromatin;GO:0005829,cytosol;GO:0071144,heteromeric SMAD protein complex;GO:0005654,nucleoplasm	GO:0003677,DNA binding;GO:0046872,metal ion binding;GO:0003682,chromatin binding;GO:0005518,collagen binding;GO:0001228,DNA-binding transcription activator activity, RNA polymerase II-specific;GO:0000981,DNA-binding transcription factor activity, RNA polymerase II-specific;GO:0070411,I-SMAD binding;GO:0042803,protein homodimerization activity;GO:0070412,R-SMAD binding;GO:0000978,RNA polymerase II…	GO:0006355,regulation of transcription, DNA-templated;GO:0007179,transforming growth factor beta receptor signaling pathway;GO:0009653,anatomical structure morphogenesis;GO:0036302,atrioventricular canal development;GO:0003190,atrioventricular valve formation;GO:0007411,axon guidance;GO:0030509,BMP signaling pathway;GO:0003360,brainstem development;GO:0001658,branching involved in ureteric bud mo…	bta:540248,path:bta04310,Wnt signaling pathway;bta:540248,path:bta04350,TGF-beta signaling pathway;bta:540248,path:bta04390,Hippo signaling pathway;bta:540248,path:bta04371,Apelin signaling pathway;bta:540248,path:bta04068,FoxO signaling pathway;bta:540248,path:bta04110,Cell cycle;bta:540248,path:bta04520,Adherens junction;bta:540248,path:bta04550,Signaling pathways regulating pluripotency of ste…
A0A8B9WQ68_BOSMU	A0A8B9WQ68	ARHGEF17	Rho guanine nucleotide exchange factor 17	40013.5	27180.9	30910.1	17273.2	21185.4	20908.8	32701.5	19789.1	32701.5	19789.1	0.605145	0.032383	-1		GO:0005085,guanyl-nucleotide exchange factor activity	GO:0030036,actin cytoskeleton organization
A0A8B9WYV8_BOSMU	A0A8B9WYV8;A0A8B9WZC5;A0A8B9X110	DDR1	Receptor protein-tyrosine kinase	3487.95	2697.72	0	7466.26	6926.31	8667.1	3250.31	7686.55	3092.84	7686.55	2.36487	0.001615	1	GO:0005887,integral component of plasma membrane;GO:0043235,receptor complex	GO:0005524,ATP binding;GO:0005518,collagen binding;GO:0004712,protein serine/threonine/tyrosine kinase activity;GO:0038062,protein tyrosine kinase collagen receptor activity;GO:0004714,transmembrane receptor protein tyrosine kinase activity	GO:0061564,axon development;GO:0060444,branching involved in mammary gland duct morphogenesis;GO:0043583,ear development;GO:0007566,embryo implantation;GO:0060749,mammary gland alveolus development;GO:0008285,negative regulation of cell population proliferation;GO:1990138,neuron projection extension;GO:0038083,peptidyl-tyrosine autophosphorylation;GO:0033674,positive regulation of kinase activity…
A0A8B9WSH2_BOSMU	A0A8B9WSH2	NCAM1	Neural cell adhesion molecule 1	376393	322343	280752	118965	117044	114365	326496	116791	326496	116791	0.357712	0.001636	-1	GO:0030424,axon;GO:0016021,integral component of membrane;GO:0005886,plasma membrane;GO:0005829,cytosol;GO:0009897,external side of plasma membrane;GO:0016020,membrane	GO:0098632,cell-cell adhesion mediator activity	GO:0007411,axon guidance;GO:0070593,dendrite self-avoidance;GO:0007156,homophilic cell adhesion via plasma membrane adhesion molecules;GO:0007155,cell adhesion	bta:281941,path:bta04514,Cell adhesion molecules (CAMs);bta:281941,path:bta05020,Prion diseases
A0A8B9XGI6_BOSMU	A0A8B9XGI6	RHPN2	Rhophilin Rho GTPase binding protein 2	20973	12329.2	7749.31	43213.8	45622	49498.9	13683.8	46111.6	13683.8	46111.6	3.36978	0.001638	1	GO:0048471,perinuclear region of cytoplasm;GO:0005886,plasma membrane		GO:0003094,glomerular filtration;GO:0051497,negative regulation of stress fiber assembly;GO:0007165,signal transduction
A0A8B9WMB4_BOSMU	A0A8B9WMB4;A0A8B9WNJ4;A0A8C0A6H1	FSTL3	Follistatin like 3	1849.04	1538.33	1354.86	0	134.139	192.621	1580.74	385.545	1580.74	163.38	0.243902	0.010796	-1	GO:0005615,extracellular space;GO:0005634,nucleus;GO:0005654,nucleoplasm	GO:0005509,calcium ion binding;GO:0005518,collagen binding;GO:0050840,extracellular matrix binding;GO:0048185,activin binding;GO:0001968,fibronectin binding	GO:0048856,anatomical structure development;GO:0001503,ossification;GO:0002244,hematopoietic progenitor cell differentiation;GO:0032926,negative regulation of activin receptor signaling pathway;GO:0030514,negative regulation of BMP signaling pathway;GO:0045671,negative regulation of osteoclast differentiation;GO:0022409,positive regulation of cell-cell adhesion;GO:0045944,positive regulation of t…
A0A8B9Y1E4_BOSMU	A0A8B9Y1E4;A0A8C0AFT7;A0A8C0AFU7	HLA-DQB1	Major histocompatibility complex, class II, DQ beta 1	10703	12577	13774.4	4762.5	4068.66	2237.69	12351.5	3689.61	12351.5	3689.61	0.298719	0.001769	-1	GO:0016021,integral component of membrane;GO:0042613,MHC class II protein complex	GO:0023026,MHC class II protein complex binding	GO:0002250,adaptive immune response;GO:0019886,antigen processing and presentation of exogenous peptide antigen via MHC class II;GO:0002503,peptide antigen assembly with MHC class II protein complex;GO:0050870,positive regulation of T cell activation
A0A8B9X1X5_BOSMU	A0A8B9X1X5	CAMK1	Calcium/calmodulin dependent protein kinase I	35491	34543	39569.1	24354.2	20318.2	21853	36534.4	22175.1	36534.4	22175.1	0.606967	0.001775	-1		GO:0005524,ATP binding;GO:0005516,calmodulin binding;GO:0004683,calmodulin-dependent protein kinase activity	GO:0032091,negative regulation of protein binding;GO:0006913,nucleocytoplasmic transport;GO:0018105,peptidyl-serine phosphorylation;GO:0060999,positive regulation of dendritic spine development;GO:0051149,positive regulation of muscle cell differentiation;GO:0010976,positive regulation of neuron projection development;GO:0033138,positive regulation of peptidyl-serine phosphorylation;GO:1901985,po…
A0A8B9WV78_BOSMU	A0A8B9WV78;A0A8C0A627	PRKCI	Protein kinase C iota type	80041	64384.4	48371.8	146299	138865	130789	64265.7	138651	64265.7	138651	2.15746	0.001866	1	GO:0016324,apical plasma membrane;GO:0005829,cytosol;GO:0045171,intercellular bridge;GO:0015630,microtubule cytoskeleton;GO:0005634,nucleus;GO:0120157,PAR polarity complex;GO:0043220,Schmidt-Lanterman incisure	GO:0005524,ATP binding;GO:0004698,calcium-dependent protein kinase C activity;GO:0005543,phospholipid binding;GO:0106310,protein serine kinase activity;GO:0004674,protein serine/threonine kinase activity;GO:0004712,protein serine/threonine/tyrosine kinase activity	GO:0007015,actin filament organization;GO:0045216,cell-cell junction organization;GO:0032869,cellular response to insulin stimulus;GO:0035089,establishment of apical/basal cell polarity;GO:0045197,establishment or maintenance of epithelial cell apical/basal polarity;GO:0042462,eye photoreceptor cell development;GO:0035556,intracellular signal transduction;GO:0034351,negative regulation of glial c…	bta:528478,path:bta04015,Rap1 signaling pathway;bta:528478,path:bta04390,Hippo signaling pathway;bta:528478,path:bta04144,Endocytosis;bta:528478,path:bta04530,Tight junction;bta:528478,path:bta04611,Platelet activation;bta:528478,path:bta04910,Insulin signaling pathway;bta:528478,path:bta05165,Human papillomavirus infection
A0A8B9YGE2_BOSMU	A0A8B9YGE2	TAP1	Transporter 1, ATP binding cassette subfamily B member	36876.2	30638.2	43840.8	8949.47	8212.07	10023.3	37118.4	9061.62	37118.4	9061.62	0.244128	0.001883	-1	GO:0034451,centriolar satellite;GO:0016021,integral component of membrane;GO:0042824,MHC class I peptide loading complex;GO:0042825,TAP complex	GO:0015433,ABC-type peptide antigen transporter activity;GO:0015440,ABC-type peptide transporter activity;GO:0043531,ADP binding;GO:0005524,ATP binding;GO:0042626,ATPase-coupled transmembrane transporter activity;GO:0042288,MHC class I protein binding;GO:0023029,MHC class Ib protein binding;GO:0042605,peptide antigen binding;GO:0046978,TAP1 binding;GO:0046979,TAP2 binding;GO:0042287,MHC protein b…	GO:0019885,antigen processing and presentation of endogenous peptide antigen via MHC class I;GO:0002479,antigen processing and presentation of exogenous peptide antigen via MHC class I, TAP-dependent;GO:0046967,cytosol to endoplasmic reticulum transport;GO:0006952,defense response;GO:0015833,peptide transport;GO:0055085,transmembrane transport;GO:0002250,adaptive immune response
A0A8B9X376_BOSMU	A0A8B9X376	CD109	CD109 molecule	60184.1	66965.7	56360.6	31094.7	28733.4	18557.2	61170.1	26128.4	61170.1	26128.4	0.427144	0.002087	-1	GO:0005615,extracellular space;GO:0016021,integral component of membrane;GO:0005829,cytosol;GO:0005886,plasma membrane	GO:0004867,serine-type endopeptidase inhibitor activity;GO:0050431,transforming growth factor beta binding	GO:0001942,hair follicle development;GO:0010839,negative regulation of keratinocyte proliferation;GO:0001933,negative regulation of protein phosphorylation;GO:0030512,negative regulation of transforming growth factor beta receptor signaling pathway;GO:0061045,negative regulation of wound healing;GO:0072675,osteoclast fusion;GO:0045616,regulation of keratinocyte differentiation
A0A8B9XI48_BOSMU	A0A8B9XI48;A0A8B9XKA2;A0A8C0AD84	LAMA2	Laminin subunit alpha 2	110801	133197	171196	13640.4	17525.5	13245.8	138398	14803.9	138398	14803.9	0.106966	0.002203	-1	GO:0005604,basement membrane;GO:0005576,extracellular region;GO:0016020,membrane	GO:0005102,signaling receptor binding;GO:0005201,extracellular matrix structural constituent	GO:0030155,regulation of cell adhesion;GO:0030334,regulation of cell migration;GO:0045995,regulation of embryonic development;GO:0009887,animal organ morphogenesis;GO:0007411,axon guidance;GO:0009888,tissue development
A0A8B9WJC3_BOSMU	A0A8B9WJC3	GSDMD	Gasdermin D	152434	163394	211743	48254.2	49884.9	48585.9	175857	48908.3	175857	48908.3	0.278115	0.002234	-1	GO:0005615,extracellular space;GO:0072559,NLRP3 inflammasome complex;GO:0005654,nucleoplasm;GO:0005886,plasma membrane	GO:1901612,cardiolipin binding;GO:0070300,phosphatidic acid binding;GO:0005546,phosphatidylinositol-4,5-bisphosphate binding;GO:0070273,phosphatidylinositol-4-phosphate binding;GO:0001786,phosphatidylserine binding	GO:0031668,cellular response to extracellular stimulus;GO:0042742,defense response to bacterium;GO:0050829,defense response to Gram-negative bacterium;GO:0050830,defense response to Gram-positive bacterium;GO:0046931,pore complex assembly;GO:0035915,pore formation in membrane of other organism;GO:0032731,positive regulation of interleukin-1 beta production;GO:0051260,protein homooligomerization;G…	bta:513939,path:bta04621,NOD-like receptor signaling pathway;bta:513939,path:bta05132,Salmonella infection
A0A8B9WIS5_BOSMU	A0A8B9WIS5	CAPZB	F-actin-capping protein subunit beta	22644	10434.6	24891.2	3393.47	5623.43	2241.99	19323.2	3752.97	19323.2	3752.97	0.19422	0.027657	-1	GO:0033150,cytoskeletal calyx;GO:0008290,F-actin capping protein complex;GO:0071203,WASH complex;GO:0005737,cytoplasm;GO:0005903,brush border;GO:0030863,cortical cytoskeleton;GO:0098686,hippocampal mossy fiber to CA3 synapse;GO:0030027,lamellipodium;GO:0016020,membrane;GO:0014069,postsynaptic density;GO:0098685,Schaffer collateral - CA1 synapse;GO:0097224,sperm connecting piece	GO:0003779,actin binding;GO:0051015,actin filament binding	GO:0030036,actin cytoskeleton organization;GO:0051016,barbed-end actin filament capping;GO:0000902,cell morphogenesis;GO:0007010,cytoskeleton organization;GO:0051490,negative regulation of filopodium assembly;GO:0022604,regulation of cell morphogenesis;GO:0010591,regulation of lamellipodium assembly;GO:0008154,actin polymerization or depolymerization;GO:0030032,lamellipodium assembly	bta:338052,path:bta04144,Endocytosis
A0A8B9WJE6_BOSMU	A0A8B9WJE6;A0A8B9WJG7;A0A8B9WJI4;A0A8B9WL09;A0A8B9WLL6;A0A8B9WQN9;A0A8B9WQP9	BBX	BBX high mobility group box domain containing	5906.36	9344.07	5544.68	19533.9	17641.5	22633.5	6931.7	19936.3	6931.7	19936.3	2.87611	0.002351	1	GO:0005634,nucleus;GO:0005829,cytosol;GO:0005654,nucleoplasm	GO:0003677,DNA binding;GO:0000981,DNA-binding transcription factor activity, RNA polymerase II-specific;GO:0000977,RNA polymerase II transcription regulatory region sequence-specific DNA binding	GO:0060348,bone development;GO:0006357,regulation of transcription by RNA polymerase II
A0A8B9Y7V6_BOSMU	A0A8B9Y7V6;A0A8B9Y982	PDGFRB	Platelet-derived growth factor receptor beta	85004.3	84844	113559	28019.7	30864.1	25837	94469.2	28240.3	94469.2	28240.3	0.298936	0.002365	-1	GO:0031410,cytoplasmic vesicle;GO:0016021,integral component of membrane;GO:0043202,lysosomal lumen;GO:0005886,plasma membrane;GO:0005794,Golgi apparatus;GO:0005887,integral component of plasma membrane;GO:0043235,receptor complex	GO:0005524,ATP binding;GO:0005019,platelet-derived growth factor beta-receptor activity;GO:0004712,protein serine/threonine/tyrosine kinase activity;GO:0019838,growth factor binding;GO:0048407,platelet-derived growth factor binding;GO:0005161,platelet-derived growth factor receptor binding;GO:0019901,protein kinase binding;GO:0004714,transmembrane receptor protein tyrosine kinase activity;GO:0038…	GO:0006935,chemotaxis;GO:0001525,angiogenesis;GO:0060326,cell chemotaxis;GO:0046488,phosphatidylinositol metabolic process;GO:0048015,phosphatidylinositol-mediated signaling;GO:0038091,positive regulation of cell proliferation by VEGF-activated platelet derived growth factor receptor signaling pathway;GO:0070374,positive regulation of ERK1 and ERK2 cascade;GO:0033674,positive regulation of kinase…	bta:527165,path:bta04014,Ras signaling pathway;bta:527165,path:bta04015,Rap1 signaling pathway;bta:527165,path:bta04010,MAPK signaling pathway;bta:527165,path:bta04630,Jak-STAT signaling pathway;bta:527165,path:bta04020,Calcium signaling pathway;bta:527165,path:bta04072,Phospholipase D signaling pathway;bta:527165,path:bta04151,PI3K-Akt signaling pathway;bta:527165,path:bta04510,Focal adhesion;bt…
A0A8B9Y036_BOSMU	A0A8B9Y036;A0A8B9Y3N0	HLA-DRA	Major histocompatibility complex, class II, DR alpha	37653.8	45473	42842.5	15148.9	21692.3	22372	41989.8	19737.7	41989.8	19737.7	0.47006	0.002389	-1	GO:0016021,integral component of membrane;GO:0042613,MHC class II protein complex;GO:0009986,cell surface;GO:0001772,immunological synapse;GO:0031902,late endosome membrane;GO:0005765,lysosomal membrane;GO:0071556,integral component of lumenal side of endoplasmic reticulum membrane;GO:0030670,phagocytic vesicle membrane;GO:0005764,lysosome	GO:0023026,MHC class II protein complex binding;GO:0042605,peptide antigen binding;GO:0030247,polysaccharide binding;GO:0042608,T cell receptor binding	GO:0002250,adaptive immune response;GO:0019886,antigen processing and presentation of exogenous peptide antigen via MHC class II;GO:0002503,peptide antigen assembly with MHC class II protein complex;GO:0050870,positive regulation of T cell activation;GO:0002491,antigen processing and presentation of endogenous peptide antigen via MHC class II;GO:0050890,cognition;GO:0002469,myeloid dendritic cell…	bta:506214,path:bta04514,Cell adhesion molecules (CAMs);bta:506214,path:bta04145,Phagosome;bta:506214,path:bta04640,Hematopoietic cell lineage;bta:506214,path:bta04612,Antigen processing and presentation;bta:506214,path:bta04658,Th1 and Th2 cell differentiation;bta:506214,path:bta04659,Th17 cell differentiation;bta:506214,path:bta04672,Intestinal immune network for IgA production;bta:506214,path:…
A0A8B9XB99_BOSMU	A0A8B9XB99;A0A8B9XCK9	SQLE	Squalene monooxygenase	7464.76	4636.92	4873.04	12110.7	11794	13006.6	5658.24	12303.8	5658.24	12303.8	2.17449	0.00243	1	GO:0005783,endoplasmic reticulum;GO:0005789,endoplasmic reticulum membrane;GO:0016021,integral component of membrane	GO:0071949,FAD binding;GO:0004506,squalene monooxygenase activity	GO:0008203,cholesterol metabolic process;GO:0140042,lipid droplet formation;GO:0042127,regulation of cell population proliferation;GO:0016126,sterol biosynthetic process	bta:526535,path:bta00100,Steroid biosynthesis
A0A8C0A771_BOSMU	A0A8C0A771;A0A8C0A822	DLG3	Discs large MAGUK scaffold protein 3	11625.9	10890.3	8840.38	19695.4	20777.3	24372.4	10452.2	21615	10452.2	21615	2.06799	0.00244	1	GO:0110165,cellular anatomical entity;GO:0032281,AMPA glutamate receptor complex;GO:0016323,basolateral plasma membrane;GO:0005923,bicellular tight junction;GO:0030054,cell junction;GO:0005737,cytoplasm;GO:0098978,glutamatergic synapse	GO:0019900,kinase binding;GO:0019902,phosphatase binding;GO:0031625,ubiquitin protein ligase binding	GO:0098609,cell-cell adhesion;GO:0001736,establishment of planar polarity;GO:0045197,establishment or maintenance of epithelial cell apical/basal polarity;GO:0043113,receptor clustering;GO:0097120,receptor localization to synapse;GO:0099072,regulation of postsynaptic membrane neurotransmitter receptor levels	bta:509882,path:bta04390,Hippo signaling pathway;bta:509882,path:bta04530,Tight junction;bta:509882,path:bta05165,Human papillomavirus infection
A0A8B9YRL3_BOSMU	A0A8B9YRL3	RAP2C	Ras-related protein Rap-2	93261	82021.3	70532.5	125115	130896	127657	81938.3	127889	81938.3	127889	1.5608	0.002462	1	GO:0005923,bicellular tight junction;GO:0044291,cell-cell contact zone;GO:0005829,cytosol;GO:0005886,plasma membrane;GO:0055038,recycling endosome membrane;GO:0016020,membrane	GO:0003925,G protein activity;GO:0019003,GDP binding;GO:0005525,GTP binding;GO:0003924,GTPase activity;GO:0003713,transcription coactivator activity	GO:0090557,establishment of endothelial intestinal barrier;GO:0030336,negative regulation of cell migration;GO:0031954,positive regulation of protein autophosphorylation;GO:0032486,Rap protein signal transduction;GO:0061097,regulation of protein tyrosine kinase activity;GO:0007165,signal transduction	bta:515181,path:bta04530,Tight junction
A0A8B9XYI6_BOSMU	A0A8B9XYI6;A0A8B9XZU7;A0A8B9Y0I6;A0A8B9Y0V9	SLC1A3	Amino acid transporter	8372.63	0	0	54453.1	40958.6	64399	5888.8	53270.2	8372.63	53270.2	9.04602	0.002555	1	GO:0009986,cell surface;GO:0031410,cytoplasmic vesicle;GO:0005887,integral component of plasma membrane;GO:0043005,neuron projection;GO:0043025,neuronal cell body;GO:0048471,perinuclear region of cytoplasm;GO:0005886,plasma membrane;GO:0045202,synapse	GO:0016595,glutamate binding;GO:0015501,glutamate;GO:0005314,high-affinity glutamate transmembrane transporter activity;GO:0005313,L-glutamate transmembrane transporter activity;GO:0046872,metal ion binding;GO:0015175,neutral amino acid transmembrane transporter activity	GO:0031223,auditory behavior;GO:0048667,cell morphogenesis involved in neuron differentiation;GO:0071314,cellular response to cocaine;GO:0006883,cellular sodium ion homeostasis;GO:1902476,chloride transmembrane transport;GO:0021545,cranial nerve development;GO:0070779,D-aspartate import across plasma membrane;GO:0009449,gamma-aminobutyric acid biosynthetic process;GO:0140009,L-aspartate import ac…	bta:282354,path:bta04724,Glutamatergic synapse;bta:282354,path:bta04721,Synaptic vesicle cycle
A0A8B9X1X8_BOSMU	A0A8B9X1X8	LAMC3	Laminin subunit gamma 3	29314.2	19368.7	21527.1	4106.95	1015.58	719.438	23403.3	1947.32	23403.3	1947.32	0.083207	0.002601	-1	GO:0005604,basement membrane;GO:0005576,extracellular region;GO:0016020,membrane		GO:0009887,animal organ morphogenesis;GO:0014002,astrocyte development;GO:0016477,cell migration;GO:0060041,retina development in camera-type eye;GO:0034446,substrate adhesion-dependent cell spreading;GO:0009888,tissue development;GO:0007601,visual perception
A0A8B9XII0_BOSMU	A0A8B9XII0	CARMIL1	Capping protein regulator and myosin 1 linker 1	41962	45107.3	51649.5	26273.7	26968.5	27773.4	46239.6	27005.2	46239.6	27005.2	0.584027	0.002633	-1	GO:0005829,cytosol;GO:0030027,lamellipodium;GO:0044354,macropinosome;GO:0016607,nuclear speck;GO:0005886,plasma membrane;GO:0005737,cytoplasm	GO:0044877,protein-containing complex binding	GO:0051639,actin filament network formation;GO:0051638,barbed-end actin filament uncapping;GO:0016477,cell migration;GO:0030032,lamellipodium assembly;GO:0044351,macropinocytosis;GO:2000813,negative regulation of barbed-end actin filament capping;GO:0030335,positive regulation of cell migration;GO:1902745,positive regulation of lamellipodium organization;GO:0051496,positive regulation of stress f…
A0A8B9YCZ5_BOSMU	A0A8B9YCZ5	WBP2	WW domain binding protein 2	82672.8	101836	82495.6	210573	165620	180950	89001.6	185714	89001.6	185714	2.08664	0.002743	1	GO:0000785,chromatin;GO:0005634,nucleus	GO:0031490,chromatin DNA binding;GO:0003713,transcription coactivator activity	GO:0071391,cellular response to estrogen stimulus;GO:0045815,epigenetic maintenance of chromatin in transcription-competent conformation;GO:0045893,positive regulation of transcription, DNA-templated
A0A8C0AGN3_BOSMU	A0A8C0AGN3	ITGA2	Integrin subunit alpha 2	105191	104803	28309.4	241272	258942	246057	79434.6	248757	79434.6	248757	3.13159	0.002912	1	GO:0008305,integrin complex;GO:0045178,basal part of cell;GO:0009897,external side of plasma membrane;GO:0005925,focal adhesion;GO:0034666,integrin alpha2-beta1 complex	GO:0046872,metal ion binding;GO:0001540,amyloid-beta binding;GO:0098639,collagen binding involved in cell-matrix adhesion;GO:0038064,collagen receptor activity	GO:0007155,cell adhesion;GO:0007229,integrin-mediated signaling pathway;GO:0033627,cell adhesion mediated by integrin;GO:0048333,mesodermal cell differentiation;GO:0006929,substrate-dependent cell migration	bta:281872,path:bta04151,PI3K-Akt signaling pathway;bta:281872,path:bta04512,ECM-receptor interaction;bta:281872,path:bta04145,Phagosome;bta:281872,path:bta04510,Focal adhesion;bta:281872,path:bta04810,Regulation of actin cytoskeleton;bta:281872,path:bta04640,Hematopoietic cell lineage;bta:281872,path:bta04611,Platelet activation;bta:281872,path:bta05200,Pathways in cancer;bta:281872,path:bta0520…
A0A8C0AG71_BOSMU	A0A8C0AG71	SERPINB5	Serpin B5	7433.57	2899.82	6431.01	29365.5	20621.3	23386.7	5588.13	24457.8	5588.13	24457.8	4.37674	0.002968	1	GO:0005615,extracellular space;GO:0005737,cytoplasm	GO:0004867,serine-type endopeptidase inhibitor activity	GO:0030198,extracellular matrix organization;GO:0002009,morphogenesis of an epithelium;GO:0010951,negative regulation of endopeptidase activity;GO:0060512,prostate gland morphogenesis;GO:0050678,regulation of epithelial cell proliferation	bta:534323,path:bta04115,p53 signaling pathway;bta:534323,path:bta05206,MicroRNAs in cancer
A0A8B9XKB1_BOSMU	A0A8B9XKB1	CYP1B1	Cytochrome P450 family 1 subfamily B member 1	567226	641173	793267	230874	254705	225847	667222	237142	667222	237142	0.355417	0.00305	-1	GO:0016021,integral component of membrane;GO:0043231,intracellular membrane-bounded organelle;GO:0005739,mitochondrion	GO:0101020,estrogen 16-alpha-hydroxylase activity;GO:0020037,heme binding;GO:0005506,iron ion binding;GO:0004497,monooxygenase activity;GO:0016712,oxidoreductase activity, acting on paired donors, with incorporation or reduction of molecular oxygen, reduced flavin or flavoprotein as one donor, and incorporation of one atom of oxygen	GO:0001525,angiogenesis;GO:0019369,arachidonic acid metabolic process;GO:0006725,cellular aromatic compound metabolic process;GO:0070301,cellular response to hydrogen peroxide;GO:0071407,cellular response to organic cyclic compound;GO:0030199,collagen fibril organization;GO:0043542,endothelial cell migration;GO:0071603,endothelial cell-cell adhesion;GO:0008210,estrogen metabolic process;GO:000863…
A0A8B9X822_BOSMU	A0A8B9X822;A0A8C0A9W2	CERCAM	Cerebral endothelial cell adhesion molecule	6739.96	7524.02	10227.1	0	1464.71	0	8163.71	1298.78	8163.71	1464.71	0.159093	0.003066	-1	GO:0005788,endoplasmic reticulum lumen	GO:0042802,identical protein binding	GO:0007155,cell adhesion
A0A8C0AJB5_BOSMU	A0A8C0AJB5	PYCARD	PYD and CARD domain containing	60756.7	63576.7	71637.9	32623.9	27354.5	14107.9	65323.8	24695.4	65323.8	24695.4	0.378047	0.003156	-1	GO:0097169,AIM2 inflammasome complex;GO:0005737,cytoplasm;GO:0005783,endoplasmic reticulum;GO:0005739,mitochondrion;GO:0072559,NLRP3 inflammasome complex;GO:0005634,nucleus;GO:0005576,extracellular region;GO:0000139,Golgi membrane;GO:0008385,IkappaB kinase complex;GO:0072558,NLRP1 inflammasome complex;GO:0005730,nucleolus;GO:0005654,nucleoplasm	GO:0097153,cysteine-type endopeptidase activity involved in apoptotic process;GO:0046983,protein dimerization activity;GO:0042803,protein homodimerization activity;GO:0032090,Pyrin domain binding;GO:0070700,BMP receptor binding;GO:0005138,interleukin-6 receptor binding;GO:0017024,myosin I binding;GO:0002020,protease binding;GO:0005523,tropomyosin binding	GO:0006915,apoptotic process;GO:0006954,inflammatory response;GO:0045087,innate immune response;GO:0044351,macropinocytosis;GO:0002277,myeloid dendritic cell activation involved in immune response;GO:1900016,negative regulation of cytokine production involved in inflammatory response;GO:0030838,positive regulation of actin filament polymerization;GO:0042104,positive regulation of activated T cell…	bta:282846,path:bta04217,Necroptosis;bta:282846,path:bta04621,NOD-like receptor signaling pathway;bta:282846,path:bta04623,Cytosolic DNA-sensing pathway;bta:282846,path:bta04625,C-type lectin receptor signaling pathway;bta:282846,path:bta05132,Salmonella infection;bta:282846,path:bta05135,Yersinia infection;bta:282846,path:bta05133,Pertussis;bta:282846,path:bta05134,Legionellosis;bta:282846,path:…
A0A8C0ABP5_BOSMU	A0A8C0ABP5	GJA5	Gap junction protein	3684.53	1665.9	3214.38	0	0	0	2854.93	7279.87	2854.93		2.54992	0.003222	1	GO:0005922,connexin complex;GO:0016021,integral component of membrane;GO:0005887,integral component of plasma membrane;GO:0014704,intercalated disc	GO:0005243,gap junction channel activity;GO:0086076,gap junction channel activity involved in atrial cardiac muscle cell-AV node cell electrical coupling;GO:0086077,gap junction channel activity involved in AV node cell-bundle of His cell electrical coupling;GO:0086078,gap junction channel activity involved in bundle of His cell-Purkinje myocyte electrical coupling;GO:0055077,gap junction hemi-ch…	GO:0007154,cell communication;GO:0001525,angiogenesis;GO:0003283,atrial septum development;GO:0007267,cell-cell signaling;GO:0016264,gap junction assembly;GO:0003174,mitral valve development;GO:0003151,outflow tract morphogenesis;GO:0003193,pulmonary valve formation;GO:0098910,regulation of atrial cardiac muscle cell action potential;GO:0060371,regulation of atrial cardiac muscle cell membrane de…
A0A8B9W5R5_BOSMU	A0A8B9W5R5;A0A8C0A396;A0A8C0A3A2	MYO1B	Myosin IB	71748.6	66172	70976.1	204784	182741	189364	69632.2	192296	69632.2	192296	2.7616	5.4e-05	1	GO:0016459,myosin complex;GO:0015629,actin cytoskeleton;GO:0005884,actin filament;GO:0005903,brush border;GO:0071944,cell periphery;GO:0005737,cytoplasm;GO:0005769,early endosome;GO:0010008,endosome membrane;GO:0030175,filopodium;GO:0005902,microvillus;GO:0048471,perinuclear region of cytoplasm;GO:0005886,plasma membrane;GO:0032588,trans-Golgi network membrane;GO:0031982,vesicle	GO:0003779,actin binding;GO:0005524,ATP binding;GO:0003774,cytoskeletal motor activity;GO:0051015,actin filament binding;GO:0000146,microfilament motor activity;GO:0005547,phosphatidylinositol-3,4,5-trisphosphate binding;GO:0005546,phosphatidylinositol-4,5-bisphosphate binding	GO:0051017,actin filament bundle assembly;GO:0007015,actin filament organization;GO:0030048,actin filament-based movement;GO:0006892,post-Golgi vesicle-mediated transport;GO:0030050,vesicle transport along actin filament
A0A8B9YX58_BOSMU	A0A8B9YX58	CSRP1	Cysteine and glycine rich protein 1	1.94954e+06	2533315	3.25298e+06	1.54769e+06	1.4509e+06	1411829	2.57861e+06	1.47014e+06	2.57861e+06	1.47014e+06	0.570128	0.043075	-1	GO:0005737,cytoplasm;GO:0005634,nucleus;GO:0030018,Z disc	GO:0042805,actinin binding;GO:0046872,metal ion binding;GO:0008307,structural constituent of muscle	GO:0030036,actin cytoskeleton organization;GO:0060537,muscle tissue development;GO:0045214,sarcomere organization
A0A8C0A2K2_BOSMU	A0A8C0A2K2	CLDN1	Claudin	4017.87	0	4896.6	0	0	1912.07	4186.39	1754.7	4457.23	1912.07	0.419145	0.003414	-1	GO:0016324,apical plasma membrane;GO:0016323,basolateral plasma membrane;GO:0005923,bicellular tight junction;GO:0005887,integral component of plasma membrane;GO:0016328,lateral plasma membrane;GO:0005886,plasma membrane;GO:0032991,protein-containing complex	GO:0042802,identical protein binding;GO:0005198,structural molecule activity;GO:0001618,virus receptor activity	GO:0070830,bicellular tight junction assembly;GO:0016338,calcium-independent cell-cell adhesion via plasma membrane cell-adhesion molecules;GO:0007155,cell adhesion;GO:0034331,cell junction maintenance;GO:0061436,establishment of skin barrier;GO:0030335,positive regulation of cell migration;GO:0060054,positive regulation of epithelial cell proliferation involved in wound healing;GO:0090303,positi…	bta:414922,path:bta04514,Cell adhesion molecules (CAMs);bta:414922,path:bta04530,Tight junction;bta:414922,path:bta04670,Leukocyte transendothelial migration;bta:414922,path:bta05160,Hepatitis C
A0A8B9XLA1_BOSMU	A0A8B9XLA1	COL1A2	Collagen type I alpha 2 chain	9452497	10836605	14258291	2.64069e+06	2904079	2.36279e+06	1.15158e+07	2.63585e+06	1.15158e+07	2.63585e+06	0.22889	0.003482	-1	GO:0005584,collagen type I trimer;GO:0005783,endoplasmic reticulum;GO:0031012,extracellular matrix;GO:0005615,extracellular space	GO:0005201,extracellular matrix structural constituent;GO:0042802,identical protein binding;GO:0046872,metal ion binding;GO:0048407,platelet-derived growth factor binding;GO:0002020,protease binding;GO:0030674,protein-macromolecule adaptor activity;GO:0046332,SMAD binding	GO:0001568,blood vessel development;GO:0030282,bone mineralization;GO:0071230,cellular response to amino acid stimulus;GO:0030199,collagen fibril organization;GO:0032963,collagen metabolic process;GO:0085029,extracellular matrix assembly;GO:0030198,extracellular matrix organization;GO:0070208,protein heterotrimerization;GO:0008217,regulation of blood pressure;GO:0007266,Rho protein signal transdu…	bta:282188,path:bta04151,PI3K-Akt signaling pathway;bta:282188,path:bta04512,ECM-receptor interaction;bta:282188,path:bta04510,Focal adhesion;bta:282188,path:bta04611,Platelet activation;bta:282188,path:bta04926,Relaxin signaling pathway;bta:282188,path:bta04974,Protein digestion and absorption;bta:282188,path:bta05205,Proteoglycans in cancer;bta:282188,path:bta04933,AGE-RAGE signaling pathway in…
A0A8B9YEL9_BOSMU	A0A8B9YEL9;A0A8B9YMS1	EGFLAM	EGF like, fibronectin type III and laminin G domains	34446.5	42509.2	43376.5	22887.3	18901.7	17148.8	40110.7	19645.9	40110.7	19645.9	0.489793	0.003483	-1	GO:0042995,cell projection;GO:0048786,presynaptic active zone;GO:0043083,synaptic cleft;GO:0005576,extracellular region;GO:0005604,basement membrane;GO:0005614,interstitial matrix	GO:0005509,calcium ion binding;GO:0005539,glycosaminoglycan binding	GO:0009887,animal organ morphogenesis;GO:0030198,extracellular matrix organization;GO:0019800,peptide cross-linking via chondroitin 4-sulfate glycosaminoglycan;GO:0010811,positive regulation of cell-substrate adhesion;GO:0009888,tissue development
A0A8C0A1T0_BOSMU	A0A8C0A1T0	DUSP16	Dual specificity phosphatase 16	1100.26	0	0	6285.49	7255.4	6986.5	2412.57	6842.46	1100.26	6842.46	2.83617	0.003551	1	GO:0005737,cytoplasm;GO:0005829,cytosol;GO:0005654,nucleoplasm;GO:0005634,nucleus	GO:0008432,JUN kinase binding;GO:0017017,MAP kinase tyrosine/serine/threonine phosphatase activity;GO:0048273,mitogen-activated protein kinase p38 binding;GO:0004721,phosphoprotein phosphatase activity;GO:0106306,protein serine phosphatase activity;GO:0106307,protein threonine phosphatase activity;GO:0004725,protein tyrosine phosphatase activity;GO:0008330,protein tyrosine/threonine phosphatase a…	GO:0045204,MAPK export from nucleus;GO:0043508,negative regulation of JUN kinase activity;GO:0043409,negative regulation of MAPK cascade
A0A8B9WR10_BOSMU	A0A8B9WR10;A0A8B9WUS9	DAAM1	Dishevelled associated activator of morphogenesis 1	0	0	0	0.67306	0	1.80004	1011	47.8927		1.23655	0.047372	0.002237	-1	GO:0036064,ciliary basal body;GO:0005829,cytosol;GO:0031514,motile cilium;GO:0005886,plasma membrane;GO:0001725,stress fiber	GO:0003779,actin binding;GO:0031267,small GTPase binding;GO:0042802,identical protein binding	GO:0030036,actin cytoskeleton organization	bta:513742,path:bta04310,Wnt signaling pathway
A0A8B9XCR4_BOSMU	A0A8B9XCR4	FYN	Tyrosine-protein kinase	9859.71	6834.65	5835.2	12.59	11.8567	370.037	7509.86	131.495	7509.86	131.495	0.01751	0.003723	-1	GO:0005884,actin filament;GO:0044297,cell body;GO:0005829,cytosol;GO:0030425,dendrite;GO:0005768,endosome;GO:0031234,extrinsic component of cytoplasmic side of plasma membrane;GO:0097386,glial cell projection;GO:0045121,membrane raft;GO:0005634,nucleus;GO:0014069,postsynaptic density;GO:0098685,Schaffer collateral - CA1 synapse	GO:0043014,alpha-tubulin binding;GO:0005524,ATP binding;GO:0097718,disordered domain specific binding;GO:0046875,ephrin receptor binding;GO:0001664,G protein-coupled receptor binding;GO:0070851,growth factor receptor binding;GO:0042802,identical protein binding;GO:0046872,metal ion binding;GO:0004715,non-membrane spanning protein tyrosine kinase activity;GO:0016004,phospholipase activator activit…	GO:0050798,activated T cell proliferation;GO:0002250,adaptive immune response;GO:0030154,cell differentiation;GO:1904646,cellular response to amyloid-beta;GO:0036120,cellular response to platelet-derived growth factor stimulus;GO:0071560,cellular response to transforming growth factor beta stimulus;GO:0048813,dendrite morphogenesis;GO:0050966,detection of mechanical stimulus involved in sensory p…	bta:527263,path:bta04072,Phospholipase D signaling pathway;bta:527263,path:bta04071,Sphingolipid signaling pathway;bta:527263,path:bta04510,Focal adhesion;bta:527263,path:bta04520,Adherens junction;bta:527263,path:bta04611,Platelet activation;bta:527263,path:bta04650,Natural killer cell mediated cytotoxicity;bta:527263,path:bta04660,T cell receptor signaling pathway;bta:527263,path:bta04664,Fc ep…
A0A8B9W1F3_BOSMU	A0A8B9W1F3	PLS1	Plastin 1	62820.9	55543.5	88368.8	291208	250614	271662	68911	271161	68911	271161	3.93495	0.000193	1	GO:0005884,actin filament;GO:0032432,actin filament bundle;GO:0005903,brush border;GO:0005737,cytoplasm;GO:0032420,stereocilium;GO:1990357,terminal web	GO:0051015,actin filament binding;GO:0005509,calcium ion binding	GO:0051017,actin filament bundle assembly;GO:0051639,actin filament network formation;GO:0060088,auditory receptor cell stereocilium organization;GO:0001951,intestinal D-glucose absorption;GO:0040018,positive regulation of multicellular organism growth;GO:1903078,positive regulation of protein localization to plasma membrane;GO:0032532,regulation of microvillus length;GO:1902896,terminal web asse…
A0A8B9Y6N0_BOSMU	A0A8B9Y6N0	PAPSS2	3'-phosphoadenosine 5'-phosphosulfate synthase 2	355818	266908	135233	633926	646690	643735	252653	641450	252653	641450	2.53886	0.003751	1		GO:0004020,adenylylsulfate kinase activity;GO:0005524,ATP binding;GO:0004781,sulfate adenylyltransferase (ATP) activity	GO:0050428,3'-phosphoadenosine 5'-phosphosulfate biosynthetic process;GO:0007596,blood coagulation;GO:0060348,bone development;GO:0042445,hormone metabolic process;GO:0000103,sulfate assimilation	bta:536409,path:bta00920,Sulfur metabolism;bta:536409,path:bta00230,Purine metabolism;bta:536409,path:bta00450,Selenocompound metabolism
A0A8B9X2V4_BOSMU	A0A8B9X2V4	KDF1	Keratinocyte differentiation factor 1	1743.74	1183.58	457.511	4827.67	6609.77	4777.84	1128.28	5405.09	1128.28	5405.09	4.79057	0.003793	1	GO:0005938,cell cortex;GO:0030054,cell junction;GO:0031252,cell leading edge;GO:0072686,mitotic spindle;GO:0005654,nucleoplasm		GO:0048589,developmental growth;GO:0061436,establishment of skin barrier;GO:0003334,keratinocyte development;GO:0060887,limb epidermis development;GO:0016331,morphogenesis of embryonic epithelium;GO:0010839,negative regulation of keratinocyte proliferation;GO:2000647,negative regulation of stem cell proliferation;GO:0045606,positive regulation of epidermal cell differentiation;GO:0010482,regulati…
A0A8B9XE72_BOSMU	A0A8B9XE72	AFDN	Afadin, adherens junction formation factor	96850.9	96128.5	80953.3	136969	135381	156701	91310.9	143017	91310.9	143017	1.56627	0.003846	1	GO:0005912,adherens junction	GO:0050839,cell adhesion molecule binding	GO:0048856,anatomical structure development;GO:0007155,cell adhesion;GO:0030154,cell differentiation;GO:0007165,signal transduction;GO:0032880,regulation of protein localization
A0A8B9XZI1_BOSMU	A0A8B9XZI1	DSP	Desmoplakin	88794.7	76112.9	54032.2	140450	144084	166096	72979.9	150210	72979.9	150210	2.05824	0.003954	1	GO:0030054,cell junction;GO:0005737,cytoplasm;GO:0005856,cytoskeleton;GO:0016323,basolateral plasma membrane;GO:0001533,cornified envelope;GO:0030057,desmosome;GO:0014704,intercalated disc;GO:0005882,intermediate filament;GO:0016020,membrane;GO:0005886,plasma membrane	GO:0050839,cell adhesion molecule binding;GO:0005080,protein kinase C binding;GO:0097110,scaffold protein binding;GO:0005198,structural molecule activity	GO:0098609,cell-cell adhesion;GO:0045104,intermediate filament cytoskeleton organization;GO:0034332,adherens junction organization;GO:0086073,bundle of His cell-Purkinje myocyte adhesion involved in cell communication;GO:0002934,desmosome organization;GO:0090136,epithelial cell-cell adhesion;GO:0045109,intermediate filament organization;GO:0030216,keratinocyte differentiation;GO:0018149,peptide c…
A0A8B9X748_BOSMU	A0A8B9X748;A0A8C0A9B1	FKBP10	Peptidylprolyl isomerase	372901	419063	258824	70684.4	70815.3	47644.2	350263	63048	350263	63048	0.180002	0.003994	-1	GO:0005788,endoplasmic reticulum lumen;GO:0016020,membrane;GO:0005758,mitochondrial intermembrane space	GO:0005509,calcium ion binding;GO:0005528,FK506 binding;GO:0003755,peptidyl-prolyl cis-trans isomerase activity	GO:0035909,aorta morphogenesis;GO:0030199,collagen fibril organization;GO:0085029,extracellular matrix assembly;GO:0001701,in utero embryonic development;GO:0017185,peptidyl-lysine hydroxylation;GO:0042060,wound healing
A0A8B9WLB2_BOSMU	A0A8B9WLB2	ENAH	ENAH actin regulator	35389.8	65325.3	45089.9	97420.9	105688	104963	48601.7	102691	48601.7	102691	2.11291	0.004192	1	GO:0042995,cell projection;GO:0005737,cytoplasm;GO:0005856,cytoskeleton;GO:0005829,cytosol;GO:0005925,focal adhesion;GO:0005886,plasma membrane	GO:0003779,actin binding;GO:0017124,SH3 domain binding;GO:0005522,profilin binding;GO:0050699,WW domain binding	GO:0008154,actin polymerization or depolymerization;GO:0070358,actin polymerization-dependent cell motility;GO:0007411,axon guidance
A0A8B9WTQ2_BOSMU	A0A8B9WTQ2	FAM83H	Family with sequence similarity 83 member H	58739.4	51960.6	15958.8	116795	129127	139118	42219.6	128347	42219.6	128347	3.03998	0.004301	1	GO:0045095,keratin filament	GO:1990254,keratin filament binding;GO:0019901,protein kinase binding	GO:0045104,intermediate filament cytoskeleton organization;GO:0030335,positive regulation of cell migration;GO:0044380,protein localization to cytoskeleton;GO:0007165,signal transduction
A0A8B9W7K8_BOSMU	A0A8B9W7K8;A0A8B9W7Q3;A0A8B9W889;A0A8B9WC98;A0A8B9WEE0	MET	Hepatocyte growth factor receptor	1190.22	503.908	2964.58	6665.88	5592.36	6432.79	1552.9	6230.34	1552.9	6230.34	4.01206	0.004313	1	GO:0009925,basal plasma membrane;GO:0005887,integral component of plasma membrane;GO:0043235,receptor complex;GO:0016021,integral component of membrane	GO:0005524,ATP binding;GO:0005008,hepatocyte growth factor-activated receptor activity;GO:0004712,protein serine/threonine/tyrosine kinase activity;GO:0017154,semaphorin receptor activity;GO:0004714,transmembrane receptor protein tyrosine kinase activity;GO:0042802,identical protein binding;GO:0019903,protein phosphatase binding	GO:0016477,cell migration;GO:0001889,liver development;GO:0007399,nervous system development;GO:0030182,neuron differentiation;GO:0031016,pancreas development;GO:0006909,phagocytosis;GO:0050918,positive chemotaxis;GO:2001028,positive regulation of endothelial cell chemotaxis;GO:0033674,positive regulation of kinase activity;GO:0051897,positive regulation of protein kinase B signaling;GO:0071526,s…	bta:280855,path:bta04014,Ras signaling pathway;bta:280855,path:bta04015,Rap1 signaling pathway;bta:280855,path:bta04010,MAPK signaling pathway;bta:280855,path:bta04151,PI3K-Akt signaling pathway;bta:280855,path:bta04510,Focal adhesion;bta:280855,path:bta04520,Adherens junction;bta:280855,path:bta04360,Axon guidance;bta:280855,path:bta05200,Pathways in cancer;bta:280855,path:bta05202,Transcription…
A0A8B9Y7K7_BOSMU	A0A8B9Y7K7;A0A8B9Y8A5;A0A8B9YAI4	LOXL4	Lysyl oxidase homolog	23964.8	29089.1	24641.2	56077.3	81866.8	74891.1	25898.4	70945	25898.4	70945	2.73936	0.004606	1	GO:0005615,extracellular space;GO:0016020,membrane;GO:0043235,receptor complex	GO:0005507,copper ion binding;GO:0016641,oxidoreductase activity, acting on the CH-NH2 group of donors, oxygen as acceptor;GO:0005044,scavenger receptor activity;GO:0004720,protein-lysine 6-oxidase activity	GO:0030199,collagen fibril organization;GO:0018057,peptidyl-lysine oxidation
A0A8C0AIB2_BOSMU	A0A8C0AIB2	P3H3	Procollagen-proline 3-dioxygenase	203535	213750	315844	48244.5	34038.8	28580.9	244376	36954.7	244376	36954.7	0.151221	0.004654	-1	GO:1902494,catalytic complex;GO:0005783,endoplasmic reticulum	GO:0005506,iron ion binding;GO:0031418,L-ascorbic acid binding;GO:0019797,procollagen-proline 3-dioxygenase activity	GO:0032964,collagen biosynthetic process;GO:0032963,collagen metabolic process;GO:0008285,negative regulation of cell population proliferation;GO:0017185,peptidyl-lysine hydroxylation
A0A8C0AJX1_BOSMU	A0A8C0AJX1	TNFRSF21	TNF receptor superfamily member 21	4183.33	3758.9	3418.53	11209.8	16453.9	17606	3786.92	15089.9	3786.92	15089.9	3.98474	0.004662	1	GO:0030424,axon;GO:0005887,integral component of plasma membrane		GO:0002250,adaptive immune response;GO:0001783,B cell apoptotic process;GO:0071356,cellular response to tumor necrosis factor;GO:0006959,humoral immune response;GO:0042552,myelination;GO:0030889,negative regulation of B cell proliferation;GO:0032693,negative regulation of interleukin-10 production;GO:0032696,negative regulation of interleukin-13 production;GO:0032714,negative regulation of interl…	bta:537922,path:bta04060,Cytokine-cytokine receptor interaction
A0A8B9Y4E7_BOSMU	A0A8B9Y4E7	IGFBP7	Insulin like growth factor binding protein 7	1.06783e+06	1.49149e+06	1.26962e+06	545791	617397	533171	1276310	565453	1276310	565453	0.443037	0.004738	-1	GO:0005615,extracellular space	GO:0005520,insulin-like growth factor binding	GO:0007155,cell adhesion;GO:0001558,regulation of cell growth;GO:0009966,regulation of signal transduction
A0A8B9Z015_BOSMU	A0A8B9Z015	CLIC5	Chloride intracellular channel protein	35645.2	18369.4	14035.8	66221.6	62387.9	58313.7	22683.5	62307.8	22683.5	62307.8	2.74683	0.004762	1	GO:0016324,apical plasma membrane;GO:0005938,cell cortex;GO:0034707,chloride channel complex;GO:0031410,cytoplasmic vesicle;GO:0005794,Golgi apparatus;GO:0043231,intracellular membrane-bounded organelle;GO:0005815,microtubule organizing center;GO:0005886,plasma membrane;GO:0005737,cytoplasm	GO:0005254,chloride channel activity;GO:0005244,voltage-gated ion channel activity	GO:0006821,chloride transport;GO:0006749,glutathione metabolic process;GO:0034765,regulation of ion transmembrane transport;GO:0050896,response to stimulus;GO:0007605,sensory perception of sound;GO:0007601,visual perception
A0A8B9XU66_BOSMU	A0A8B9XU66;A0A8B9XVH1	DPP4	Dipeptidyl peptidase 4	24795.1	38990.5	66021.6	118389	107553	118594	43269.1	114845	43269.1	114845	2.65421	0.004781	1	GO:0016324,apical plasma membrane;GO:0009986,cell surface;GO:0030139,endocytic vesicle;GO:0005576,extracellular region;GO:0016021,integral component of membrane;GO:0046581,intercellular canaliculus;GO:0030027,lamellipodium;GO:0031258,lamellipodium membrane;GO:0045121,membrane raft;GO:0005886,plasma membrane;GO:0030054,cell junction	GO:0004177,aminopeptidase activity;GO:0045499,chemorepellent activity;GO:0008239,dipeptidyl-peptidase activity;GO:0002020,protease binding;GO:0042803,protein homodimerization activity;GO:0004252,serine-type endopeptidase activity;GO:0005102,signaling receptor binding;GO:0001618,virus receptor activity	GO:0001662,behavioral fear response;GO:0007155,cell adhesion;GO:0043542,endothelial cell migration;GO:0035641,locomotory exploration behavior;GO:0010716,negative regulation of extracellular matrix disassembly;GO:0090024,negative regulation of neutrophil chemotaxis;GO:0008284,positive regulation of cell population proliferation;GO:0006508,proteolysis;GO:0036343,psychomotor behavior;GO:0033632,regu…	bta:281122,path:bta04974,Protein digestion and absorption
A0A8B9WS15_BOSMU	A0A8B9WS15;A0A8B9WS54	C1GALT1	Glycoprotein-N-acetylgalactosamine 3-beta-galactosyltransferase 1	30056.4	28303	23156.6	38816.2	43413.7	43934.8	27172	42054.9	27172	42054.9	1.54773	0.004825	1	GO:0016021,integral component of membrane	GO:0016263,glycoprotein-N-acetylgalactosamine 3-beta-galactosyltransferase activity;GO:0046872,metal ion binding	GO:0001525,angiogenesis;GO:0060576,intestinal epithelial cell development;GO:0001822,kidney development;GO:0016267,O-glycan processing, core 1	bta:539417,path:bta00512,Mucin type O-glycan biosynthesis;bta:539417,path:bta00514,Other types of O-glycan biosynthesis
A0A8B9WVW8_BOSMU	A0A8B9WVW8	CORO1A	Coronin	543771	641813	789875	225320	272953	241332	658486	246535	658486	246535	0.374397	0.004828	-1	GO:0005884,actin filament;GO:0030424,axon;GO:0005911,cell-cell junction;GO:0030864,cortical actin cytoskeleton;GO:0005829,cytosol;GO:0005769,early endosome;GO:0098978,glutamatergic synapse;GO:0001772,immunological synapse;GO:0030027,lamellipodium;GO:0001891,phagocytic cup;GO:0030670,phagocytic vesicle membrane;GO:0032991,protein-containing complex	GO:0051015,actin filament binding;GO:0003785,actin monomer binding;GO:0032036,myosin heavy chain binding;GO:0043548,phosphatidylinositol 3-kinase binding;GO:0008022,protein C-terminus binding;GO:0042803,protein homodimerization activity	GO:0007015,actin filament organization;GO:0006816,calcium ion transport;GO:0016477,cell migration;GO:0031589,cell-substrate adhesion;GO:0071353,cellular response to interleukin-4;GO:0061502,early endosome to recycling endosome transport;GO:0048873,homeostasis of number of cells within a tissue;GO:0030595,leukocyte chemotaxis;GO:0043320,natural killer cell degranulation;GO:0051126,negative regulat…	bta:282196,path:bta04145,Phagosome;bta:282196,path:bta05152,Tuberculosis
A0A8B9WEV7_BOSMU	A0A8B9WEV7	TGFBI	Transforming growth factor-beta-induced protein ig-h3	1.50962e+06	1.89391e+06	2269725	685669	657834	566651	1.89108e+06	636718	1.89108e+06	636718	0.336695	0.004861	-1	GO:0031012,extracellular matrix;GO:0005615,extracellular space;GO:0005802,trans-Golgi network	GO:0050839,cell adhesion molecule binding;GO:0005518,collagen binding;GO:0050840,extracellular matrix binding;GO:0042802,identical protein binding;GO:0005178,integrin binding	GO:0001525,angiogenesis;GO:0007155,cell adhesion;GO:0008283,cell population proliferation;GO:0030198,extracellular matrix organization
A0A8B9YAI7_BOSMU	A0A8B9YAI7	DOCK2	Dedicator of cytokinesis 2	21804.7	20342.5	35136.1	7846.03	8469.86	3928.63	25761.1	6748.17	25761.1	6748.17	0.261952	0.018035	-1	GO:0005737,cytoplasm;GO:0016021,integral component of membrane	GO:0005085,guanyl-nucleotide exchange factor activity;GO:0042608,T cell receptor binding	GO:0030036,actin cytoskeleton organization;GO:0007264,small GTPase mediated signal transduction;GO:0046633,alpha-beta T cell proliferation;GO:0006935,chemotaxis;GO:0001768,establishment of T cell polarity;GO:0001771,immunological synapse formation;GO:0044351,macropinocytosis;GO:0001766,membrane raft polarization;GO:0002277,myeloid dendritic cell activation involved in immune response;GO:0045060,n…
A0A8B9WVD7_BOSMU	A0A8B9WVD7;A0A8C0A824	DLX5	Distal-less homeobox 5	2492.9	1664.82	0	6825.44	5754.17	8320.5	2356.73	6966.7	2078.86	6966.7	2.95609	0.005133	1	GO:0000785,chromatin;GO:0005737,cytoplasm;GO:0005634,nucleus	GO:0001228,DNA-binding transcription activator activity, RNA polymerase II-specific;GO:0000981,DNA-binding transcription factor activity, RNA polymerase II-specific;GO:0071837,HMG box domain binding;GO:0000978,RNA polymerase II cis-regulatory region sequence-specific DNA binding	GO:0048646,anatomical structure formation involved in morphogenesis;GO:0030509,BMP signaling pathway;GO:0030154,cell differentiation;GO:0008283,cell population proliferation;GO:0030326,embryonic limb morphogenesis;GO:0001958,endochondral ossification;GO:0030855,epithelial cell differentiation;GO:0060325,face morphogenesis;GO:0042472,inner ear morphogenesis;GO:0097376,interneuron axon guidance;GO:…	bta:507415,path:bta04550,Signaling pathways regulating pluripotency of stem cells
A0A8B9W7L9_BOSMU	A0A8B9W7L9;A0A8B9WA92	ERBB3	Receptor protein-tyrosine kinase	6276	6124.73	17120.4	37424.3	29853.4	32902.4	9840.38	33393.4	9840.38	33393.4	3.39351	0.005198	1	GO:0016324,apical plasma membrane;GO:0009925,basal plasma membrane;GO:0016323,basolateral plasma membrane;GO:0038143,ERBB3;GO:0005615,extracellular space;GO:0005887,integral component of plasma membrane;GO:0016328,lateral plasma membrane;GO:0043235,receptor complex	GO:0005524,ATP binding;GO:0043125,ErbB-3 class receptor binding;GO:0019838,growth factor binding;GO:0042802,identical protein binding;GO:0038132,neuregulin binding;GO:0038131,neuregulin receptor activity;GO:0046982,protein heterodimerization activity;GO:0004712,protein serine/threonine/tyrosine kinase activity;GO:0030296,protein tyrosine kinase activator activity;GO:0004713,protein tyrosine kinas…	GO:0021545,cranial nerve development;GO:0003197,endocardial cushion development;GO:0097192,extrinsic apoptotic signaling pathway in absence of ligand;GO:0007162,negative regulation of cell adhesion;GO:0043524,negative regulation of neuron apoptotic process;GO:0051048,negative regulation of secretion;GO:0009968,negative regulation of signal transduction;GO:0007399,nervous system development;GO:005…	bta:785655,path:bta04010,MAPK signaling pathway;bta:785655,path:bta04012,ErbB signaling pathway;bta:785655,path:bta04020,Calcium signaling pathway;bta:785655,path:bta04151,PI3K-Akt signaling pathway;bta:785655,path:bta05206,MicroRNAs in cancer;bta:785655,path:bta05205,Proteoglycans in cancer;bta:785655,path:bta01521,EGFR tyrosine kinase inhibitor resistance
A0A8B9XL47_BOSMU	A0A8B9XL47	MX1	MX dynamin like GTPase 1	52534.9	52237.6	77683.2	15675.4	13934.9	10436.2	60818.6	13348.8	60818.6	13348.8	0.219486	0.005199	-1	GO:0005737,cytoplasm;GO:0005829,cytosol;GO:0005789,endoplasmic reticulum membrane;GO:0016020,membrane;GO:0005874,microtubule;GO:0031965,nuclear membrane;GO:0005634,nucleus;GO:0048471,perinuclear region of cytoplasm	GO:0005525,GTP binding;GO:0003924,GTPase activity;GO:0042802,identical protein binding;GO:0008017,microtubule binding	GO:0140374,antiviral innate immune response;GO:0051607,defense response to virus;GO:0045087,innate immune response;GO:0070106,interleukin-27-mediated signaling pathway;GO:0045071,negative regulation of viral genome replication;GO:0034340,response to type I interferon;GO:0034342,response to type III interferon;GO:0009615,response to virus	bta:280872,path:bta05162,Measles;bta:280872,path:bta05164,Influenza A;bta:280872,path:bta05160,Hepatitis C;bta:280872,path:bta05165,Human papillomavirus infection
A0A8B9WHY2_BOSMU	A0A8B9WHY2;A0A8B9WKB9;A0A8B9WQ36	ITGA3	Integrin subunit alpha 3	559497	517722	181062	716145	833006	897424	419427	815525	419427	815525	1.94438	0.039036	1	GO:0030054,cell junction;GO:0031527,filopodium membrane;GO:0008305,integrin complex;GO:0016323,basolateral plasma membrane;GO:0060076,excitatory synapse;GO:0009897,external side of plasma membrane;GO:0034667,integrin alpha3-beta1 complex;GO:0097060,synaptic membrane	GO:0046872,metal ion binding;GO:0046982,protein heterodimerization activity;GO:0002020,protease binding	GO:0007155,cell adhesion;GO:0007229,integrin-mediated signaling pathway;GO:1903078,positive regulation of protein localization to plasma membrane;GO:0097062,dendritic spine maintenance;GO:0035640,exploration behavior;GO:0030324,lung development;GO:0007613,memory;GO:0048333,mesodermal cell differentiation;GO:0035024,negative regulation of Rho protein signal transduction;GO:0072006,nephron developm…	bta:508490,path:bta04151,PI3K-Akt signaling pathway;bta:508490,path:bta04512,ECM-receptor interaction;bta:508490,path:bta04510,Focal adhesion;bta:508490,path:bta04810,Regulation of actin cytoskeleton;bta:508490,path:bta04640,Hematopoietic cell lineage;bta:508490,path:bta05200,Pathways in cancer;bta:508490,path:bta05222,Small cell lung cancer;bta:508490,path:bta05410,Hypertrophic cardiomyopathy (H…
A0A8B9Y2I4_BOSMU	A0A8B9Y2I4	COLEC12	Collectin-12	169131	186307	270955	37346	39519.9	30509.1	208798	35791.7	208798	35791.7	0.171418	0.00541	-1	GO:0005581,collagen trimer;GO:0031012,extracellular matrix;GO:0005615,extracellular space;GO:0016021,integral component of membrane	GO:0030246,carbohydrate binding;GO:0030169,low-density lipoprotein particle binding;GO:0046872,metal ion binding;GO:0038187,pattern recognition receptor activity;GO:0005044,scavenger receptor activity	GO:0071360,cellular response to exogenous dsRNA;GO:0042742,defense response to bacterium;GO:0006955,immune response;GO:0006910,phagocytosis, recognition;GO:0060355,positive regulation of cell adhesion molecule production;GO:0034138,toll-like receptor 3 signaling pathway	bta:504741,path:bta04145,Phagosome
A0A8B9XZ28_BOSMU	A0A8B9XZ28	NUMBL	Numb-like protein	42370.5	41581.1	63090.5	11442.9	8195.72	10759.5	49014	10132.7	49014	10132.7	0.206731	0.005442	-1	GO:0005737,cytoplasm		GO:0034332,adherens junction organization;GO:0007409,axonogenesis;GO:0019221,cytokine-mediated signaling pathway;GO:0021670,lateral ventricle development;GO:0021849,neuroblast division in subventricular zone;GO:0050769,positive regulation of neurogenesis;GO:0019538,protein metabolic process
A0A8B9WW18_BOSMU	A0A8B9WW18	SLC12A2	Solute carrier family 12 member 2	107996	112700	162535	32854.7	32368.7	32999.7	127744	32741	127744	32741	0.256303	0.005527	-1	GO:0016324,apical plasma membrane;GO:0009925,basal plasma membrane;GO:0030659,cytoplasmic vesicle membrane;GO:0016021,integral component of membrane;GO:0016328,lateral plasma membrane;GO:0043005,neuron projection;GO:0043025,neuronal cell body;GO:0005886,plasma membrane	GO:0008519,ammonium transmembrane transporter activity;GO:0051087,chaperone binding;GO:0051879,Hsp90 protein binding;GO:0015379,potassium;GO:0019901,protein kinase binding;GO:0008511,sodium;GO:0015377,cation	GO:0015696,ammonium transport;GO:0006884,cell volume homeostasis;GO:1990869,cellular response to chemokine;GO:0055064,chloride ion homeostasis;GO:1902476,chloride transmembrane transport;GO:0055075,potassium ion homeostasis;GO:1990573,potassium ion import across plasma membrane;GO:0055078,sodium ion homeostasis;GO:0035725,sodium ion transmembrane transport;GO:0010818,T cell chemotaxis;GO:0070634,…
A0A8B9W2Y3_BOSMU	A0A8B9W2Y3;A0A8C0A1Z9;A0A8C0A2P5	TEK	Receptor protein-tyrosine kinase	14388.4	19478.6	20234.3	5969.36	8198.84	8056.68	18033.8	7408.3	18033.8	7408.3	0.410801	0.005738	-1	GO:0005884,actin filament;GO:0016324,apical plasma membrane;GO:0016323,basolateral plasma membrane;GO:0009986,cell surface;GO:0005911,cell-cell junction;GO:0034451,centriolar satellite;GO:0005737,cytoplasm;GO:0005576,extracellular region;GO:0005925,focal adhesion;GO:0005887,integral component of plasma membrane;GO:0045121,membrane raft;GO:0005902,microvillus;GO:0043235,receptor complex;GO:0001725…	GO:0005524,ATP binding;GO:0042802,identical protein binding;GO:0004712,protein serine/threonine/tyrosine kinase activity;GO:0004713,protein tyrosine kinase activity;GO:0004714,transmembrane receptor protein tyrosine kinase activity	GO:0001525,angiogenesis;GO:0001935,endothelial cell proliferation;GO:0007507,heart development;GO:0060347,heart trabecula formation;GO:0016525,negative regulation of angiogenesis;GO:2000352,negative regulation of endothelial cell apoptotic process;GO:0018108,peptidyl-tyrosine phosphorylation;GO:2000251,positive regulation of actin cytoskeleton reorganization;GO:0045766,positive regulation of angi…	bta:280939,path:bta04014,Ras signaling pathway;bta:280939,path:bta04015,Rap1 signaling pathway;bta:280939,path:bta04010,MAPK signaling pathway;bta:280939,path:bta04066,HIF-1 signaling pathway;bta:280939,path:bta04151,PI3K-Akt signaling pathway;bta:280939,path:bta05323,Rheumatoid arthritis
A0A8B9YKY9_BOSMU	A0A8B9YKY9;A0A8B9YX02	CAMSAP1	Calmodulin regulated spectrin associated protein 1	10749.8	9428.24	7265.06	14824.6	17562	18245.3	9147.7	16877.3	9147.7	16877.3	1.84498	0.006072	1	GO:0005737,cytoplasm;GO:0005874,microtubule;GO:0036449,microtubule minus-end	GO:0005516,calmodulin binding;GO:0008017,microtubule binding;GO:0030507,spectrin binding;GO:0051011,microtubule minus-end binding	GO:0031175,neuron projection development;GO:0031122,cytoplasmic microtubule organization;GO:0007026,negative regulation of microtubule depolymerization;GO:0022604,regulation of cell morphogenesis;GO:0031113,regulation of microtubule polymerization
A0A8B9W955_BOSMU	A0A8B9W955	ELMO1	Engulfment and cell motility 1	43664.8	37132.6	59137.7	18358	18485	13886.3	46645	16909.8	46645	16909.8	0.362521	0.011337	-1	GO:0005737,cytoplasm;GO:0032045,guanyl-nucleotide exchange factor complex;GO:0005886,plasma membrane	GO:0005085,guanyl-nucleotide exchange factor activity;GO:0017124,SH3 domain binding	GO:0007015,actin filament organization;GO:0006915,apoptotic process;GO:0016477,cell migration;GO:0048870,cell motility;GO:0006911,phagocytosis, engulfment;GO:0016601,Rac protein signal transduction;GO:0030036,actin cytoskeleton organization;GO:0006909,phagocytosis	bta:509821,path:bta04062,Chemokine signaling pathway;bta:509821,path:bta05100,Bacterial invasion of epithelial cells
A0A8B9YJ52_BOSMU	A0A8B9YJ52;A0A8B9YLP4;A0A8B9YNY3;A0A8B9YTD5;A0A8B9YTJ0;A0A8B9YTP8;A0A8B9YU01;A0A8B9YU47	ZMYND8	Zinc finger MYND-type containing 8	5790.89	8678.64	7746.83	12202.2	11777.8	13259.2	7405.45	12413.1	7405.45	12413.1	1.67621	0.0064	1	GO:0005794,Golgi apparatus;GO:0005654,nucleoplasm	GO:0046872,metal ion binding;GO:0070577,lysine-acetylated histone binding;GO:0035064,methylated histone binding;GO:0019904,protein domain specific binding;GO:0003714,transcription corepressor activity;GO:0008270,zinc ion binding	GO:0006355,regulation of transcription, DNA-templated;GO:0030336,negative regulation of cell migration
A0A8B9YUY9_BOSMU	A0A8B9YUY9	DLG5	Discs large MAGUK scaffold protein 5	178881	184214	110043	289839	294769	343324	157713	309311	157713	309311	1.96122	0.006678	1	GO:0005912,adherens junction;GO:0036064,ciliary basal body;GO:0014069,postsynaptic density	GO:0008013,beta-catenin binding;GO:0008092,cytoskeletal protein binding	GO:0042981,regulation of apoptotic process;GO:0045176,apical protein localization;GO:0001837,epithelial to mesenchymal transition;GO:0060441,epithelial tube branching involved in lung morphogenesis;GO:0045197,establishment or maintenance of epithelial cell apical/basal polarity;GO:0030011,maintenance of cell polarity;GO:0072205,metanephric collecting duct development;GO:0030901,midbrain developme…
A0A8B9YKF5_BOSMU	A0A8B9YKF5	ENPP1	Ectonucleotide pyrophosphatase/phosphodiesterase 1	173991	153421	73970.4	281215	298081	309000	133794	296099	133794	296099	2.21309	0.00677	1	GO:0009986,cell surface;GO:0005615,extracellular space;GO:0016021,integral component of membrane;GO:0005886,plasma membrane	GO:0005524,ATP binding;GO:0106177,cyclic-GMP-AMP hydrolase activity;GO:0005158,insulin receptor binding;GO:0046872,metal ion binding;GO:0003676,nucleic acid binding;GO:0047429,nucleoside-triphosphate diphosphatase activity;GO:0004551,nucleotide diphosphatase activity;GO:0004528,phosphodiesterase I activity;GO:0030247,polysaccharide binding;GO:0042803,protein homodimerization activity;GO:0005044,s…	GO:0050427,3'-phosphoadenosine 5'-phosphosulfate metabolic process;GO:0046034,ATP metabolic process;GO:0030643,cellular phosphate ion homeostasis;GO:0032869,cellular response to insulin stimulus;GO:0006091,generation of precursor metabolites and energy;GO:0006955,immune response;GO:0030505,inorganic diphosphate transport;GO:0030318,melanocyte differentiation;GO:0030308,negative regulation of cell…	bta:615535,path:bta00500,Starch and sucrose metabolism;bta:615535,path:bta00230,Purine metabolism;bta:615535,path:bta00240,Pyrimidine metabolism;bta:615535,path:bta00740,Riboflavin metabolism;bta:615535,path:bta00760,Nicotinate and nicotinamide metabolism;bta:615535,path:bta00770,Pantothenate and CoA biosynthesis
A0A8C0AAR0_BOSMU	A0A8C0AAR0	PHGDH	D-3-phosphoglycerate dehydrogenase	311775	281090	190253	78751.9	76628.2	62513.3	261039	72631.1	261039	72631.1	0.278238	0.006913	-1		GO:0030060,L-malate dehydrogenase activity;GO:0051287,NAD binding;GO:0004617,phosphoglycerate dehydrogenase activity	GO:0006564,L-serine biosynthetic process;GO:0070314,G1 to G0 transition;GO:0009448,gamma-aminobutyric acid metabolic process;GO:0021782,glial cell development;GO:0006541,glutamine metabolic process;GO:0006544,glycine metabolic process;GO:0021915,neural tube development;GO:0031175,neuron projection development;GO:0010468,regulation of gene expression;GO:0021510,spinal cord development;GO:0019530,t…	bta:505103,path:bta00260,Glycine, serine and threonine metabolism;bta:505103,path:bta00270,Cysteine and methionine metabolism
A0A8B9YET7_BOSMU	A0A8B9YET7	HGF	Hepatocyte growth factor	88795.4	78707.1	44342.8	140751	156721	178375	70615.1	158616	70615.1	158616	2.2462	0.007073	1	GO:0005615,extracellular space	GO:0008083,growth factor activity;GO:0004252,serine-type endopeptidase activity;GO:0042056,chemoattractant activity;GO:0042802,identical protein binding;GO:0005102,signaling receptor binding	GO:0060326,cell chemotaxis;GO:0000902,cell morphogenesis;GO:0035729,cellular response to hepatocyte growth factor stimulus;GO:0050673,epithelial cell proliferation;GO:0048012,hepatocyte growth factor receptor signaling pathway;GO:0001889,liver development;GO:0051450,myoblast proliferation;GO:0043066,negative regulation of apoptotic process;GO:0043154,negative regulation of cysteine-type endopepti…	bta:282879,path:bta04014,Ras signaling pathway;bta:282879,path:bta04015,Rap1 signaling pathway;bta:282879,path:bta04010,MAPK signaling pathway;bta:282879,path:bta04151,PI3K-Akt signaling pathway;bta:282879,path:bta04510,Focal adhesion;bta:282879,path:bta05200,Pathways in cancer;bta:282879,path:bta05205,Proteoglycans in cancer;bta:282879,path:bta05225,Hepatocellular carcinoma;bta:282879,path:bta05…
A0A8B9WZX6_BOSMU	A0A8B9WZX6	CCDC134	Coiled-coil domain containing 134	28839.2	28229.7	17976	46786	58275.4	64279.8	25015	56447.1	25015	56447.1	2.25653	0.007236	1			GO:0001525,angiogenesis;GO:0035162,embryonic hemopoiesis;GO:1990402,embryonic liver development;GO:0001890,placenta development;GO:0021591,ventricular system development
A0A8B9YQM0_BOSMU	A0A8B9YQM0	HIKESHI	Protein Hikeshi	22139.7	23199.8	18061.9	11244.4	10839.9	5807.55	21133.8	9297.27	21133.8	9297.27	0.439924	0.007271	-1	GO:0005829,cytosol;GO:0016607,nuclear speck;GO:0005634,nucleus	GO:0030544,Hsp70 protein binding;GO:0061608,nuclear import signal receptor activity	GO:0034605,cellular response to heat;GO:0007030,Golgi organization;GO:0030324,lung development;GO:0006606,protein import into nucleus;GO:0015031,protein transport
A0A8B9X613_BOSMU	A0A8B9X613;A0A8B9X620;A0A8B9XCN9	ITGA6	Integrin subunit alpha 6	117632	117483	132578	269723	255379	279323	122564	268142	122564	268142	2.18777	7e-05	1	GO:0008305,integrin complex		GO:0007155,cell adhesion;GO:0007229,integrin-mediated signaling pathway	bta:535043,path:bta04151,PI3K-Akt signaling pathway;bta:535043,path:bta04512,ECM-receptor interaction;bta:535043,path:bta04514,Cell adhesion molecules (CAMs);bta:535043,path:bta04510,Focal adhesion;bta:535043,path:bta04810,Regulation of actin cytoskeleton;bta:535043,path:bta04640,Hematopoietic cell lineage;bta:535043,path:bta05200,Pathways in cancer;bta:535043,path:bta05222,Small cell lung cancer…
A0A8B9WN29_BOSMU	A0A8B9WN29;A0A8B9WS43	ESR1	Estrogen receptor	27998	36710.8	47440.3	10058	6957.7	9580.87	37383.1	8865.51	37383.1	8865.51	0.237153	0.007495	-1	GO:0005737,cytoplasm;GO:0005794,Golgi apparatus;GO:0005634,nucleus;GO:0005886,plasma membrane;GO:0097550,transcription preinitiation complex;GO:0005667,transcription regulator complex;GO:0035327,transcriptionally active chromatin	GO:0051117,ATPase binding;GO:0008013,beta-catenin binding;GO:0003682,chromatin binding;GO:0001228,DNA-binding transcription activator activity, RNA polymerase II-specific;GO:0030284,estrogen receptor activity;GO:0030331,estrogen receptor binding;GO:0034056,estrogen response element binding;GO:0042802,identical protein binding;GO:0004879,nuclear receptor activity;GO:0019901,protein kinase binding;…	GO:0008209,androgen metabolic process;GO:0001547,antral ovarian follicle growth;GO:0071392,cellular response to estradiol stimulus;GO:0071391,cellular response to estrogen stimulus;GO:0002064,epithelial cell development;GO:0060750,epithelial cell proliferation involved in mammary gland duct elongation;GO:0030520,intracellular estrogen receptor signaling pathway;GO:0030518,intracellular steroid ho…	bta:407238,path:bta04915,Estrogen signaling pathway;bta:407238,path:bta04917,Prolactin signaling pathway;bta:407238,path:bta04919,Thyroid hormone signaling pathway;bta:407238,path:bta04961,Endocrine and other factor-regulated calcium reabsorption;bta:407238,path:bta05200,Pathways in cancer;bta:407238,path:bta05205,Proteoglycans in cancer;bta:407238,path:bta05224,Breast cancer;bta:407238,path:bta0…
A0A8B9WVJ6_BOSMU	A0A8B9WVJ6	SPON1	Spondin-1	498887	564538	737602	231430	252179	249125	600343	244245	600343	244245	0.406842	0.007592	-1	GO:0031012,extracellular matrix;GO:0005576,extracellular region	GO:0050693,LBD domain binding;GO:0046872,metal ion binding	GO:0007155,cell adhesion;GO:1902430,negative regulation of amyloid-beta formation;GO:1902993,positive regulation of amyloid precursor protein catabolic process;GO:0032092,positive regulation of protein binding;GO:0010954,positive regulation of protein processing
A0A8B9YKD7_BOSMU	A0A8B9YKD7;A0A8B9YL12	TUBB3	Tubulin beta chain	1.26647e+06	1.00504e+06	1.03161e+06	701917	505831	596908	1.10104e+06	601552	1.10104e+06	601552	0.546347	0.007664	-1	GO:0071944,cell periphery;GO:0005737,cytoplasm;GO:0030425,dendrite;GO:0030175,filopodium;GO:0030426,growth cone;GO:0030027,lamellipodium;GO:0005874,microtubule;GO:0043025,neuronal cell body	GO:0005525,GTP binding;GO:0003924,GTPase activity;GO:1990890,netrin receptor binding;GO:0005200,structural constituent of cytoskeleton	GO:0007411,axon guidance;GO:1990791,dorsal root ganglion development;GO:0000226,microtubule cytoskeleton organization;GO:0000278,mitotic cell cycle;GO:0038007,netrin-activated signaling pathway	bta:768070,path:bta04145,Phagosome;bta:768070,path:bta04540,Gap junction
A0A8B9XJK1_BOSMU	A0A8B9XJK1	C5AR1	C5a anaphylatoxin chemotactic receptor 1	54560.9	58952.8	91391.2	9320.11	13953.1	7901.54	68301.6	10391.6	68301.6	10391.6	0.152143	0.007898	-1	GO:0045177,apical part of cell;GO:0016323,basolateral plasma membrane;GO:0031410,cytoplasmic vesicle;GO:0016021,integral component of membrane;GO:0005886,plasma membrane	GO:0004878,complement component C5a receptor activity;GO:0004875,complement receptor activity;GO:0004930,G protein-coupled receptor activity	GO:0097242,amyloid-beta clearance;GO:0048143,astrocyte activation;GO:0050890,cognition;GO:0002430,complement receptor mediated signaling pathway;GO:0050830,defense response to Gram-positive bacterium;GO:0006954,inflammatory response;GO:0001774,microglial cell activation;GO:0042789,mRNA transcription by RNA polymerase II;GO:0030593,neutrophil chemotaxis;GO:0007200,phospholipase C-activating G prot…	bta:493645,path:bta04080,Neuroactive ligand-receptor interaction;bta:493645,path:bta04610,Complement and coagulation cascades;bta:493645,path:bta05150,Staphylococcus aureus infection
A0A8B9YNE2_BOSMU	A0A8B9YNE2;A0A8B9YVF4	GFAP	Glial fibrillary acidic protein	756745	1.01805e+06	1.24895e+06	342800	293725	264134	1.00792e+06	300220	1.00792e+06	300220	0.297862	0.007964	-1	GO:0005737,cytoplasm;GO:0005882,intermediate filament;GO:0097450,astrocyte end-foot;GO:0044297,cell body;GO:0016020,membrane	GO:0042802,identical protein binding;GO:0005200,structural constituent of cytoskeleton	GO:0045109,intermediate filament organization;GO:0014002,astrocyte development;GO:0060020,Bergmann glial cell differentiation;GO:0070779,D-aspartate import across plasma membrane;GO:0030198,extracellular matrix organization;GO:0010467,gene expression;GO:0006886,intracellular protein transport;GO:0060291,long-term synaptic potentiation;GO:0010977,negative regulation of neuron projection developmen…	bta:281189,path:bta04630,Jak-STAT signaling pathway
A0A8B9YTR3_BOSMU	A0A8B9YTR3;A0A8B9YXA1;A0A8C0ALY0	IFI30	IFI30 lysosomal thiol reductase	92633.5	140068	130020	42565	56655.1	38542	120907	45920.7	120907	45920.7	0.379801	0.008301	-1	GO:0005576,extracellular region;GO:0005764,lysosome;GO:0030054,cell junction;GO:0005829,cytosol	GO:0016491,oxidoreductase activity;GO:0016667,oxidoreductase activity, acting on a sulfur group of donors;GO:0016671,oxidoreductase activity, acting on a sulfur group of donors, disulfide as acceptor	GO:0042590,antigen processing and presentation of exogenous peptide antigen via MHC class I;GO:0019886,antigen processing and presentation of exogenous peptide antigen via MHC class II;GO:0048147,negative regulation of fibroblast proliferation;GO:0050821,protein stabilization	bta:615930,path:bta04612,Antigen processing and presentation
A0A8B9WG78_BOSMU	A0A8B9WG78	MMP14	Matrix metalloproteinase-14	68151.3	73405.5	109127	19030.4	25171.3	14286.6	83561.3	19496.1	83561.3	19496.1	0.233315	0.008436	-1	GO:0031012,extracellular matrix;GO:0016021,integral component of membrane;GO:0042470,melanosome;GO:0005829,cytosol;GO:0005615,extracellular space;GO:0045111,intermediate filament cytoskeleton;GO:0044354,macropinosome;GO:0005634,nucleus;GO:0005886,plasma membrane	GO:0004222,metalloendopeptidase activity;GO:0008270,zinc ion binding;GO:0070006,metalloaminopeptidase activity	GO:0048754,branching morphogenesis of an epithelial tube;GO:0016477,cell migration;GO:0030574,collagen catabolic process;GO:0030198,extracellular matrix organization;GO:0030324,lung development;GO:0045746,negative regulation of Notch signaling pathway;GO:0045579,positive regulation of B cell differentiation;GO:0010831,positive regulation of myotube differentiation;GO:0001501,skeletal system devel…	bta:281915,path:bta04668,TNF signaling pathway;bta:281915,path:bta04912,GnRH signaling pathway;bta:281915,path:bta04928,Parathyroid hormone synthesis, secretion and action
A0A8B9X1C0_BOSMU	A0A8B9X1C0;A0A8B9X6M1;A0A8B9XD67	PTPRS	Protein-tyrosine-phosphatase	12758.3	14322.9	18710.6	7205.01	4079.79	5656.04	15263.9	5646.95	15263.9	5646.95	0.369954	0.008549	-1	GO:0016021,integral component of membrane;GO:0098978,glutamatergic synapse;GO:0099056,integral component of presynaptic membrane;GO:0098685,Schaffer collateral - CA1 synapse	GO:0004725,protein tyrosine phosphatase activity;GO:0035374,chondroitin sulfate binding;GO:0008201,heparin binding	GO:0016043,cellular component organization;GO:0021549,cerebellum development;GO:0021987,cerebral cortex development;GO:0022038,corpus callosum development;GO:0090557,establishment of endothelial intestinal barrier;GO:0021766,hippocampus development;GO:0050804,modulation of chemical synaptic transmission;GO:0030517,negative regulation of axon extension;GO:0048681,negative regulation of axon regene…
A0A8C0AKC3_BOSMU	A0A8C0AKC3	DST	Dystonin	6200.79	5546.69	6811.09	2585.52	4140.19	3484.26	6186.19	3403.32	6186.19	3403.32	0.550149	0.008657	-1	GO:0005737,cytoplasm;GO:0005856,cytoskeleton;GO:0005925,focal adhesion;GO:0030056,hemidesmosome;GO:0016020,membrane	GO:0003779,actin binding;GO:0005509,calcium ion binding;GO:0008017,microtubule binding;GO:0005198,structural molecule activity	GO:0045104,intermediate filament cytoskeleton organization;GO:0031122,cytoplasmic microtubule organization;GO:0031581,hemidesmosome assembly;GO:0042060,wound healing
A0A8B9Y5I9_BOSMU	A0A8B9Y5I9;A0A8B9Y745;A0A8B9YAK6	PLOD2	Procollagen-lysine 5-dioxygenase	16320.1	18061.1	8639.86	851.452	562.781	87.9992	14340.3	500.744	14340.3	500.744	0.034919	0.008855	-1	GO:0005783,endoplasmic reticulum;GO:0005789,endoplasmic reticulum membrane	GO:0005506,iron ion binding;GO:0031418,L-ascorbic acid binding;GO:0008475,procollagen-lysine 5-dioxygenase activity	GO:0046947,hydroxylysine biosynthetic process;GO:0017185,peptidyl-lysine hydroxylation;GO:0001666,response to hypoxia	bta:533642,path:bta00310,Lysine degradation
A0A8B9WE52_BOSMU	A0A8B9WE52	COL5A2	Collagen type V alpha 2 chain	346571	291287	430719	151051	164524	168613	356192	161396	356192	161396	0.453114	0.008874	-1	GO:0005588,collagen type V trimer;GO:0031012,extracellular matrix;GO:0005615,extracellular space	GO:0005201,extracellular matrix structural constituent;GO:0046872,metal ion binding;GO:0046332,SMAD binding	GO:0071230,cellular response to amino acid stimulus;GO:0030199,collagen fibril organization;GO:0030198,extracellular matrix organization;GO:0048592,eye morphogenesis;GO:1903225,negative regulation of endodermal cell differentiation;GO:0001501,skeletal system development;GO:0043588,skin development
A0A8B9XK25_BOSMU	A0A8B9XK25;A0A8B9XPN7	ZDHHC20	Palmitoyltransferase	96908.9	80345.9	69155.2	117394	133083	133523	82136.6	128000	82136.6	128000	1.55838	0.008954	1	GO:0005783,endoplasmic reticulum;GO:0005794,Golgi apparatus;GO:0030173,integral component of Golgi membrane;GO:0048471,perinuclear region of cytoplasm;GO:0005886,plasma membrane;GO:0016021,integral component of membrane	GO:0019705,protein-cysteine S-myristoyltransferase activity;GO:0019706,protein-cysteine S-palmitoyltransferase activity;GO:0140439,protein-cysteine S-stearoyltransferase activity;GO:0008270,zinc ion binding	GO:0018230,peptidyl-L-cysteine S-palmitoylation;GO:0018345,protein palmitoylation;GO:0006612,protein targeting to membrane
A0A8B9YF38_BOSMU	A0A8B9YF38;A0A8B9YNE8	FLOT2	Flotillin	89922.7	102232	126453	54239.1	56555.1	41982	106203	50925.4	106203	50925.4	0.479512	0.00899	-1	GO:0031410,cytoplasmic vesicle;GO:0030139,endocytic vesicle;GO:0005768,endosome;GO:0016600,flotillin complex;GO:0005886,plasma membrane;GO:0016020,membrane;GO:0002080,acrosomal membrane;GO:0005912,adherens junction;GO:0016323,basolateral plasma membrane;GO:0044291,cell-cell contact zone;GO:0030864,cortical actin cytoskeleton;GO:0032839,dendrite cytoplasm;GO:0098978,glutamatergic synapse;GO:003002…		GO:0007155,cell adhesion;GO:0072659,protein localization to plasma membrane;GO:0045661,regulation of myoblast differentiation;GO:0098937,anterograde dendritic transport;GO:0001765,membrane raft assembly;GO:1902992,negative regulation of amyloid precursor protein catabolic process;GO:0010629,negative regulation of gene expression;GO:1903905,positive regulation of establishment of T cell polarity;G…	bta:615679,path:bta04910,Insulin signaling pathway
A0A8B9WAI7_BOSMU	A0A8B9WAI7;A0A8B9WH24	ITGAV	Integrin subunit alpha V	284599	306121	344043	166275	160160	133875	311587	153437	311587	153437	0.492435	0.001388	-1	GO:0005925,focal adhesion;GO:0034685,integrin alphav-beta6 complex;GO:0034686,integrin alphav-beta8 complex;GO:0008305,integrin complex;GO:0035868,alphav-beta3 integrin-HMGB1 complex;GO:0035867,alphav-beta3 integrin-IGF-1-IGF1R complex;GO:0009986,cell surface;GO:0005829,cytosol;GO:0031527,filopodium membrane;GO:0034683,integrin alphav-beta3 complex;GO:0034684,integrin alphav-beta5 complex;GO:0031…	GO:0046872,metal ion binding;GO:0001618,virus receptor activity;GO:0019960,C-X3-C chemokine binding;GO:0050840,extracellular matrix binding;GO:1990430,extracellular matrix protein binding;GO:0017134,fibroblast growth factor binding;GO:0001968,fibronectin binding;GO:0031994,insulin-like growth factor I binding;GO:0005178,integrin binding;GO:0038132,neuregulin binding;GO:0002020,protease binding;GO…	GO:0001568,blood vessel development;GO:0033627,cell adhesion mediated by integrin;GO:0007229,integrin-mediated signaling pathway;GO:1901388,regulation of transforming growth factor beta activation;GO:0007155,cell adhesion;GO:0001525,angiogenesis;GO:0038027,apolipoprotein A-I-mediated signaling pathway;GO:0043277,apoptotic cell clearance;GO:0016477,cell migration;GO:0007160,cell-matrix adhesion;GO…	bta:281875,path:bta04151,PI3K-Akt signaling pathway;bta:281875,path:bta04512,ECM-receptor interaction;bta:281875,path:bta04514,Cell adhesion molecules (CAMs);bta:281875,path:bta04145,Phagosome;bta:281875,path:bta04510,Focal adhesion;bta:281875,path:bta04810,Regulation of actin cytoskeleton;bta:281875,path:bta04919,Thyroid hormone signaling pathway;bta:281875,path:bta05200,Pathways in cancer;bta:2…
A0A8C0AF61_BOSMU	A0A8C0AF61	PAK1	Non-specific serine/threonine protein kinase	140486	139359	39898.9	256124	265460	279179	106581	266921	106581	266921	2.50439	0.009208	1	GO:0005884,actin filament;GO:0005911,cell-cell junction;GO:0005694,chromosome;GO:0005737,cytoplasm;GO:0005829,cytosol;GO:0005925,focal adhesion;GO:0030027,lamellipodium;GO:0005815,microtubule organizing center;GO:0005654,nucleoplasm;GO:0005886,plasma membrane;GO:0032991,protein-containing complex;GO:0001726,ruffle;GO:0032587,ruffle membrane	GO:0005524,ATP binding;GO:0005518,collagen binding;GO:0043015,gamma-tubulin binding;GO:0106310,protein serine kinase activity;GO:0004674,protein serine/threonine kinase activity;GO:0004712,protein serine/threonine/tyrosine kinase activity;GO:0031267,small GTPase binding	GO:0031532,actin cytoskeleton reorganization;GO:0006915,apoptotic process;GO:0048754,branching morphogenesis of an epithelial tube;GO:0016477,cell migration;GO:0006974,cellular response to DNA damage stimulus;GO:0006338,chromatin remodeling;GO:0006887,exocytosis;GO:0048012,hepatocyte growth factor receptor signaling pathway;GO:0035556,intracellular signal transduction;GO:0060244,negative regulati…	bta:533729,path:bta04014,Ras signaling pathway;bta:533729,path:bta04010,MAPK signaling pathway;bta:533729,path:bta04012,ErbB signaling pathway;bta:533729,path:bta04392,Hippo signaling pathway - multiple species;bta:533729,path:bta04024,cAMP signaling pathway;bta:533729,path:bta04510,Focal adhesion;bta:533729,path:bta04810,Regulation of actin cytoskeleton;bta:533729,path:bta04625,C-type lectin rec…
A0A8B9YLE4_BOSMU	A0A8B9YLE4;A0A8B9YVQ4	PLS3	Plastin 3	159508	166089	183884	307865	312473	278533	169827	299624	169827	299624	1.76428	0.000546	1	GO:0005884,actin filament;GO:0032432,actin filament bundle;GO:0005737,cytoplasm;GO:0005829,cytosol;GO:0005886,plasma membrane	GO:0051015,actin filament binding;GO:0005509,calcium ion binding	GO:0051017,actin filament bundle assembly;GO:0051639,actin filament network formation;GO:0060348,bone development
A0A8B9Y247_BOSMU	A0A8B9Y247	VIM	Vimentin	13363057	14067098	20294270	6.14609e+06	5757904	5.2606e+06	1.59081e+07	5.72153e+06	1.59081e+07	5.72153e+06	0.359661	0.010076	-1	GO:0031252,cell leading edge;GO:0005737,cytoplasm;GO:0005829,cytosol;GO:0005882,intermediate filament;GO:0043005,neuron projection;GO:0016363,nuclear matrix;GO:0005634,nucleus;GO:0005777,peroxisome;GO:0045335,phagocytic vesicle;GO:0005886,plasma membrane;GO:0005844,polysome	GO:0003725,double-stranded RNA binding;GO:0042802,identical protein binding;GO:1990254,keratin filament binding;GO:0019904,protein domain specific binding;GO:0097110,scaffold protein binding;GO:0005200,structural constituent of cytoskeleton;GO:0005212,structural constituent of eye lens	GO:0014002,astrocyte development;GO:0060020,Bergmann glial cell differentiation;GO:0071346,cellular response to interferon-gamma;GO:0071222,cellular response to lipopolysaccharide;GO:0071225,cellular response to muramyl dipeptide;GO:0001701,in utero embryonic development;GO:0045109,intermediate filament organization;GO:0070307,lens fiber cell development;GO:0010977,negative regulation of neuron p…	bta:280955,path:bta05206,MicroRNAs in cancer;bta:280955,path:bta05169,Epstein-Barr virus infection
A0A8B9X4G1_BOSMU	A0A8B9X4G1	STAT3	Signal transducer and activator of transcription	160298	189851	238686	87010.9	97689.5	91532.2	196279	92077.5	196279	92077.5	0.469117	0.010675	-1	GO:0005737,cytoplasm;GO:0005634,nucleus;GO:0005886,plasma membrane;GO:0000785,chromatin;GO:0005829,cytosol;GO:0005654,nucleoplasm;GO:0090575,RNA polymerase II transcription regulator complex	GO:0031490,chromatin DNA binding;GO:0003677,DNA binding;GO:0003700,DNA-binding transcription factor activity;GO:0046983,protein dimerization activity;GO:0042803,protein homodimerization activity;GO:0019901,protein kinase binding;GO:0001228,DNA-binding transcription activator activity, RNA polymerase II-specific;GO:0000981,DNA-binding transcription factor activity, RNA polymerase II-specific;GO:00…	GO:0048708,astrocyte differentiation;GO:0044320,cellular response to leptin stimulus;GO:0042755,eating behavior;GO:0097009,energy homeostasis;GO:0001754,eye photoreceptor cell differentiation;GO:0042593,glucose homeostasis;GO:0060397,growth hormone receptor signaling pathway via JAK-STAT;GO:0006954,inflammatory response;GO:0070102,interleukin-6-mediated signaling pathway;GO:0033210,leptin-mediate…	bta:508541,path:bta04630,Jak-STAT signaling pathway;bta:508541,path:bta04066,HIF-1 signaling pathway;bta:508541,path:bta04068,FoxO signaling pathway;bta:508541,path:bta04217,Necroptosis;bta:508541,path:bta04550,Signaling pathways regulating pluripotency of stem cells;bta:508541,path:bta04659,Th17 cell differentiation;bta:508541,path:bta04062,Chemokine signaling pathway;bta:508541,path:bta04920,Ad…
A0A8B9YKL7_BOSMU	A0A8B9YKL7;A0A8B9YQ32;A0A8C0AJI8	GPLD1	Phosphatidylinositol-glycan-specific phospholipase D	76025.5	80371.1	106936	58809.5	55631.9	51007.6	87777.4	55149.7	87777.4	55149.7	0.628291	0.030269	-1	GO:0005737,cytoplasm;GO:0031012,extracellular matrix;GO:0005615,extracellular space;GO:0034364,high-density lipoprotein particle;GO:0043231,intracellular membrane-bounded organelle;GO:0005576,extracellular region	GO:0004621,glycosylphosphatidylinositol phospholipase D activity;GO:0017080,sodium channel regulator activity	GO:0002042,cell migration involved in sprouting angiogenesis;GO:0071277,cellular response to calcium ion;GO:0071397,cellular response to cholesterol;GO:0032869,cellular response to insulin stimulus;GO:0071467,cellular response to pH;GO:0071401,cellular response to triglyceride;GO:0071466,cellular response to xenobiotic stimulus;GO:0002062,chondrocyte differentiation;GO:0002430,complement receptor…	bta:287025,path:bta00563,Glycosylphosphatidylinositol (GPI)-anchor biosynthesis
A0A8B9Y6E4_BOSMU	A0A8B9Y6E4	CYP2S1	Cytochrome P450	13568.7	6880.53	10109.2	48658.9	27887.8	38654.1	10186.1	38400.3	10186.1	38400.3	3.76986	0.011007	1	GO:0005737,cytoplasm;GO:0005789,endoplasmic reticulum membrane;GO:0043231,intracellular membrane-bounded organelle	GO:0008392,arachidonic acid epoxygenase activity;GO:0070330,aromatase activity;GO:0020037,heme binding;GO:0016836,hydro-lyase activity;GO:0005506,iron ion binding;GO:0016712,oxidoreductase activity, acting on paired donors, with incorporation or reduction of molecular oxygen, reduced flavin or flavoprotein as one donor, and incorporation of one atom of oxygen;GO:0008395,steroid hydroxylase activi…	GO:0019373,epoxygenase P450 pathway;GO:0006082,organic acid metabolic process;GO:0006693,prostaglandin metabolic process;GO:0042573,retinoic acid metabolic process;GO:0006805,xenobiotic metabolic process	bta:514971,path:bta00830,Retinol metabolism;bta:514971,path:bta00980,Metabolism of xenobiotics by cytochrome P450
A0A8B9Y6S8_BOSMU	A0A8B9Y6S8	PTK7	Protein tyrosine kinase 7 (inactive)	96938.8	103975	176413	13111.5	13229.3	11899	125775	12746.6	125775	12746.6	0.101344	0.011252	-1	GO:0005911,cell-cell junction;GO:0016021,integral component of membrane;GO:0005886,plasma membrane	GO:0005524,ATP binding;GO:0050839,cell adhesion molecule binding;GO:0004672,protein kinase activity	GO:0031532,actin cytoskeleton reorganization;GO:0003401,axis elongation;GO:0007155,cell adhesion;GO:0016477,cell migration;GO:0071300,cellular response to retinoic acid;GO:0090103,cochlea morphogenesis;GO:0060026,convergent extension;GO:0060976,coronary vasculature development;GO:0045198,establishment of epithelial cell apical/basal polarity;GO:0001736,establishment of planar polarity;GO:0001822,…
A0A8B9YQU6_BOSMU	A0A8B9YQU6	FLNB	Filamin B	1.42189e+06	1.3952e+06	1288929	2.31974e+06	2.32013e+06	1.94507e+06	1.36867e+06	2.19498e+06	1.36867e+06	2.19498e+06	1.60373	0.003266	1	GO:0043232,intracellular non-membrane-bounded organelle;GO:0005829,cytosol;GO:0005886,plasma membrane	GO:0051015,actin filament binding;GO:0042802,identical protein binding	GO:0030036,actin cytoskeleton organization;GO:0030154,cell differentiation	bta:613533,path:bta04010,MAPK signaling pathway;bta:613533,path:bta04510,Focal adhesion;bta:613533,path:bta05205,Proteoglycans in cancer;bta:613533,path:bta05132,Salmonella infection
A0A8C0AFM4_BOSMU	A0A8C0AFM4;A0A8C0AGJ2	LCP2	Lymphocyte cytosolic protein 2	30570.9	35060.2	52698.1	7181.92	11575.1	7908.18	39443	8888.39	39443	8888.39	0.225347	0.011373	-1	GO:0005911,cell-cell junction;GO:0005829,cytosol;GO:0044853,plasma membrane raft;GO:0036398,TCR signalosome		GO:0035556,intracellular signal transduction;GO:0045576,mast cell activation;GO:0045860,positive regulation of protein kinase activity;GO:0050852,T cell receptor signaling pathway;GO:0007169,transmembrane receptor protein tyrosine kinase signaling pathway	bta:513244,path:bta04015,Rap1 signaling pathway;bta:513244,path:bta04611,Platelet activation;bta:513244,path:bta04650,Natural killer cell mediated cytotoxicity;bta:513244,path:bta04660,T cell receptor signaling pathway;bta:513244,path:bta04664,Fc epsilon RI signaling pathway;bta:513244,path:bta04380,Osteoclast differentiation;bta:513244,path:bta05135,Yersinia infection
A0A8B9YPL3_BOSMU	A0A8B9YPL3	STK26	Serine/threonine kinase 26	134772	118346	69284.7	203173	196233	189386	107468	196264	107468	196264	1.82626	0.011473	1	GO:0016324,apical plasma membrane;GO:0005829,cytosol;GO:0005794,Golgi apparatus;GO:0005798,Golgi-associated vesicle;GO:0048471,perinuclear region of cytoplasm	GO:0005524,ATP binding;GO:0004672,protein kinase activity;GO:0000287,magnesium ion binding;GO:0042803,protein homodimerization activity	GO:0009267,cellular response to starvation;GO:0030033,microvillus assembly;GO:0030336,negative regulation of cell migration;GO:0046777,protein autophosphorylation;GO:0042981,regulation of apoptotic process;GO:1903205,regulation of hydrogen peroxide-induced cell death;GO:0042542,response to hydrogen peroxide
A0A8B9X5Y6_BOSMU	A0A8B9X5Y6;A0A8B9X6B9;A0A8B9XBX8	STAT5A	Signal transducer and activator of transcription	65559.6	76413.7	103353	30039.9	34178.9	31904	81775.6	32040.9	81775.6	32040.9	0.391815	0.011673	-1	GO:0005737,cytoplasm;GO:0005634,nucleus;GO:0005829,cytosol;GO:0005654,nucleoplasm	GO:0003677,DNA binding;GO:0000981,DNA-binding transcription factor activity, RNA polymerase II-specific;GO:0000978,RNA polymerase II cis-regulatory region sequence-specific DNA binding;GO:0003700,DNA-binding transcription factor activity	GO:0019221,cytokine-mediated signaling pathway;GO:0006952,defense response;GO:0046543,development of secondary female sexual characteristics;GO:0007565,female pregnancy;GO:0060397,growth hormone receptor signaling pathway via JAK-STAT;GO:0007595,lactation;GO:0019915,lipid storage;GO:0001553,luteinization;GO:0030879,mammary gland development;GO:0001779,natural killer cell differentiation;GO:004306…	bta:282375,path:bta04012,ErbB signaling pathway;bta:282375,path:bta04630,Jak-STAT signaling pathway;bta:282375,path:bta04217,Necroptosis;bta:282375,path:bta04658,Th1 and Th2 cell differentiation;bta:282375,path:bta04659,Th17 cell differentiation;bta:282375,path:bta04917,Prolactin signaling pathway;bta:282375,path:bta04935,Growth hormone synthesis, secretion and action;bta:282375,path:bta05200,Pat…
A0A8B9Y253_BOSMU	A0A8B9Y253	PRKX	Protein kinase X-linked	54130.4	63764.5	24531.1	97393.6	102740	98992.7	47475.4	99708.9	47475.4	99708.9	2.10022	0.011823	1	GO:0005952,cAMP-dependent protein kinase complex;GO:0005737,cytoplasm;GO:0005654,nucleoplasm	GO:0005524,ATP binding;GO:0004691,cAMP-dependent protein kinase activity	GO:0001525,angiogenesis;GO:0031589,cell-substrate adhesion;GO:0043542,endothelial cell migration;GO:0001935,endothelial cell proliferation;GO:0060562,epithelial tube morphogenesis;GO:0060993,kidney morphogenesis;GO:0030099,myeloid cell differentiation;GO:0018105,peptidyl-serine phosphorylation;GO:0046777,protein autophosphorylation;GO:0030155,regulation of cell adhesion;GO:0030334,regulation of c…
A0A8B9W4S9_BOSMU	A0A8B9W4S9;A0A8B9W5Y3;A0A8B9W9E6	HORMAD1	HORMA domain containing 1	170094	150073	222135	85408.4	92414.8	79087.3	180767	85636.8	180767	85636.8	0.473741	0.012061	-1	GO:0005615,extracellular space;GO:0005770,late endosome;GO:0005764,lysosome;GO:0045335,phagocytic vesicle	GO:0005518,collagen binding;GO:0004197,cysteine-type endopeptidase activity;GO:0001968,fibronectin binding;GO:0043236,laminin binding;GO:0043394,proteoglycan binding	GO:0002250,adaptive immune response;GO:0019886,antigen processing and presentation of exogenous peptide antigen via MHC class II;GO:0034769,basement membrane disassembly;GO:0097067,cellular response to thyroid hormone stimulus;GO:0030574,collagen catabolic process;GO:0006955,immune response;GO:2001259,positive regulation of cation channel activity;GO:0016485,protein processing;GO:0051603,proteoly…	bta:327711,path:bta04145,Phagosome;bta:327711,path:bta04142,Lysosome;bta:327711,path:bta04210,Apoptosis;bta:327711,path:bta04612,Antigen processing and presentation;bta:327711,path:bta05152,Tuberculosis
A0A8B9X0M6_BOSMU	A0A8B9X0M6	TNC	Tenascin C	37588	22752.1	30883	12100	12353	9847.57	30407.7	11433.5	30407.7	11433.5	0.376008	0.012164	-1	GO:0005604,basement membrane;GO:0062023,collagen-containing extracellular matrix;GO:0005615,extracellular space;GO:0005614,interstitial matrix;GO:0098966,perisynaptic extracellular matrix;GO:0090733,tenascin complex	GO:0005102,signaling receptor binding;GO:0045545,syndecan binding	GO:0007155,cell adhesion;GO:0042127,regulation of cell population proliferation;GO:0060739,mesenchymal-epithelial cell signaling involved in prostate gland development;GO:0007528,neuromuscular junction development;GO:0014012,peripheral nervous system axon regeneration;GO:0008284,positive regulation of cell population proliferation;GO:0010628,positive regulation of gene expression;GO:0060740,prost…
A0A8B9YR71_BOSMU	A0A8B9YR71	CSK	Tyrosine-protein kinase	130643	145651	177594	95611.6	86030.1	88288	151296	89976.6	151296	89976.6	0.594705	0.012295	-1	GO:0005911,cell-cell junction;GO:0005737,cytoplasm;GO:0005886,plasma membrane	GO:0005524,ATP binding;GO:0042802,identical protein binding;GO:0046872,metal ion binding;GO:0004715,non-membrane spanning protein tyrosine kinase activity;GO:0034236,protein kinase A catalytic subunit binding;GO:0004712,protein serine/threonine/tyrosine kinase activity;GO:0004713,protein tyrosine kinase activity	GO:0002250,adaptive immune response;GO:0034332,adherens junction organization;GO:0008285,negative regulation of cell population proliferation;GO:0042997,negative regulation of Golgi to plasma membrane protein transport;GO:0060368,regulation of Fc receptor mediated stimulatory signaling pathway
A0A8B9X5Q1_BOSMU	A0A8B9X5Q1	FMO5	Dimethylaniline monooxygenase [N-oxide-forming]	15897	26464.8	15249.2	181.529	4595.75	2943.7	19203.7	2573.66	19203.7	2573.66	0.134019	0.012526	-1	GO:0005829,cytosol;GO:0005789,endoplasmic reticulum membrane	GO:0004031,aldehyde oxidase activity;GO:0050660,flavin adenine dinucleotide binding;GO:0004497,monooxygenase activity;GO:0004499,N,N-dimethylaniline monooxygenase activity;GO:0050661,NADP binding;GO:0106294,NADPH oxidase H202-forming activity	GO:0070995,NADPH oxidation;GO:0090181,regulation of cholesterol metabolic process;GO:0006805,xenobiotic metabolic process	bta:788719,path:bta00982,Drug metabolism - cytochrome P450
A0A8B9WN85_BOSMU	A0A8B9WN85	S100A9	S100 calcium binding protein A9	21368	15661.3	20472.9	10016.5	12164.8	11402.4	19167.4	11194.6	19167.4	11194.6	0.584043	0.013261	-1	GO:0005737,cytoplasm;GO:0005856,cytoskeleton;GO:0005576,extracellular region;GO:0005886,plasma membrane;GO:0030054,cell junction;GO:0005829,cytosol;GO:0005615,extracellular space;GO:0005654,nucleoplasm;GO:0005634,nucleus	GO:0016209,antioxidant activity;GO:0005509,calcium ion binding;GO:0048306,calcium-dependent protein binding	GO:0006919,activation of cysteine-type endopeptidase activity involved in apoptotic process;GO:0006915,apoptotic process;GO:0006914,autophagy;GO:0045087,innate immune response;GO:0002523,leukocyte migration involved in inflammatory response;GO:0070488,neutrophil aggregation;GO:0030593,neutrophil chemotaxis;GO:0050729,positive regulation of inflammatory response;GO:2001244,positive regulation of i…	bta:532569,path:bta04657,IL-17 signaling pathway
A0A8B9XFR2_BOSMU	A0A8B9XFR2	TULP3	Tubby-like protein	20863.2	14155.7	22813.8	3413.81	9174.35	6026.74	19277.6	6204.96	19277.6	6204.96	0.321875	0.013602	-1	GO:0097731,9+0 non-motile cilium;GO:0005930,axoneme;GO:0097546,ciliary base;GO:0005929,cilium;GO:0005576,extracellular region;GO:0005730,nucleolus;GO:0005654,nucleoplasm;GO:0005886,plasma membrane	GO:0019899,enzyme binding;GO:0001664,G protein-coupled receptor binding;GO:0120160,intraciliary transport particle A binding;GO:0035091,phosphatidylinositol binding	GO:0009952,anterior/posterior pattern specification;GO:0060348,bone development;GO:0007420,brain development;GO:0060434,bronchus morphogenesis;GO:0021953,central nervous system neuron differentiation;GO:0031076,embryonic camera-type eye development;GO:0042733,embryonic digit morphogenesis;GO:0048702,embryonic neurocranium morphogenesis;GO:0061548,ganglion development;GO:1901621,negative regulatio…
A0A8B9YBG5_BOSMU	A0A8B9YBG5	PTPRJ	Protein-tyrosine-phosphatase	5034.03	6714.21	7233.16	3728.48	3302.58	2599.7	6327.14	3210.25	6327.14	3210.25	0.507378	0.013614	-1	GO:0016021,integral component of membrane;GO:0009986,cell surface;GO:0005911,cell-cell junction;GO:0001772,immunological synapse	GO:0004725,protein tyrosine phosphatase activity;GO:0008013,beta-catenin binding;GO:0045296,cadherin binding;GO:0070097,delta-catenin binding;GO:0045295,gamma-catenin binding;GO:0051019,mitogen-activated protein kinase binding;GO:0003755,peptidyl-prolyl cis-trans isomerase activity;GO:0005161,platelet-derived growth factor receptor binding	GO:0030308,negative regulation of cell growth;GO:0030336,negative regulation of cell migration;GO:0008285,negative regulation of cell population proliferation;GO:0042059,negative regulation of epidermal growth factor receptor signaling pathway;GO:0043407,negative regulation of MAP kinase activity;GO:0010642,negative regulation of platelet-derived growth factor receptor signaling pathway;GO:005189…
A0A8B9W563_BOSMU	A0A8B9W563	ITGB2	Integrin beta	152094	142899	225085	53437.7	48892.7	46771	173360	49700.5	173360	49700.5	0.28669	0.009018	-1	GO:0005925,focal adhesion;GO:0008305,integrin complex;GO:0016020,membrane	GO:0001540,amyloid-beta binding;GO:0005178,integrin binding;GO:0046872,metal ion binding;GO:0038023,signaling receptor activity	GO:0033627,cell adhesion mediated by integrin;GO:0016477,cell migration;GO:0007160,cell-matrix adhesion;GO:0071404,cellular response to low-density lipoprotein particle stimulus;GO:0007229,integrin-mediated signaling pathway;GO:0006909,phagocytosis;GO:1904996,positive regulation of leukocyte adhesion to vascular endothelial cell;GO:0031623,receptor internalization	bta:281877,path:bta04015,Rap1 signaling pathway;bta:281877,path:bta04390,Hippo signaling pathway;bta:281877,path:bta04514,Cell adhesion molecules (CAMs);bta:281877,path:bta04145,Phagosome;bta:281877,path:bta04810,Regulation of actin cytoskeleton;bta:281877,path:bta04610,Complement and coagulation cascades;bta:281877,path:bta04650,Natural killer cell mediated cytotoxicity;bta:281877,path:bta04670,…
A0A8B9WUU8_BOSMU	A0A8B9WUU8	XPNPEP3	X-prolyl aminopeptidase 3	16512	17585.7	13718.4	10897.3	7889.1	10409.9	15938.7	9732.08	15938.7	9732.08	0.610596	0.013841	-1	GO:0005829,cytosol;GO:0005739,mitochondrion	GO:0030145,manganese ion binding;GO:0070006,metalloaminopeptidase activity;GO:0004177,aminopeptidase activity;GO:0008233,peptidase activity;GO:0042803,protein homodimerization activity	GO:0003094,glomerular filtration;GO:0016485,protein processing
A0A8B9WU76_BOSMU	A0A8B9WU76	ZDHHC5	Palmitoyltransferase	22416.6	16607.9	20277	41639.6	32333	48793.7	19767.2	40922.1	19767.2	40922.1	2.07021	0.013892	1	GO:0030425,dendrite;GO:0016021,integral component of membrane;GO:0045335,phagocytic vesicle;GO:0005886,plasma membrane	GO:0016409,palmitoyltransferase activity;GO:0019706,protein-cysteine S-palmitoyltransferase activity	GO:0062208,positive regulation of pattern recognition receptor signaling pathway;GO:1905171,positive regulation of protein localization to phagocytic vesicle;GO:1903078,positive regulation of protein localization to plasma membrane;GO:0018345,protein palmitoylation
A0A8B9Y7Q9_BOSMU	A0A8B9Y7Q9;A0A8B9YC65;A0A8C0AGX0	PDLIM7	PDZ and LIM domain 7	658625	678782	873159	475802	437803	414762	736855	442789	736855	442789	0.600917	0.014137	-1	GO:0015629,actin cytoskeleton;GO:0030425,dendrite;GO:0005921,gap junction;GO:0098978,glutamatergic synapse;GO:0030426,growth cone;GO:0099524,postsynaptic cytosol;GO:0014069,postsynaptic density;GO:0045211,postsynaptic membrane	GO:0046872,metal ion binding;GO:0003779,actin binding	GO:0007015,actin filament organization;GO:0010643,cell communication by chemical coupling;GO:0010644,cell communication by electrical coupling;GO:0051220,cytoplasmic sequestering of protein;GO:0001701,in utero embryonic development;GO:0032507,maintenance of protein location in cell;GO:0061351,neural precursor cell proliferation;GO:0061003,positive regulation of dendritic spine morphogenesis;GO:19…
A0A8B9XXC2_BOSMU	A0A8B9XXC2	SRA1	Steroid receptor RNA activator 1	25026.4	21036.6	28779.7	14597.8	15926.8	11045.6	24947.6	13856.7	24947.6	13856.7	0.555434	0.014188	-1	GO:0031252,cell leading edge;GO:0005829,cytosol;GO:0045171,intercellular bridge;GO:0015630,microtubule cytoskeleton;GO:0005654,nucleoplasm;GO:0005634,nucleus;GO:0005886,plasma membrane;GO:1990904,ribonucleoprotein complex;GO:0031209,SCAR complex;GO:0005667,transcription regulator complex	GO:0003677,DNA binding;GO:0030374,nuclear receptor coactivator activity;GO:0002153,steroid receptor RNA activator RNA binding	GO:0030154,cell differentiation;GO:0071391,cellular response to estrogen stimulus;GO:0045662,negative regulation of myoblast differentiation;GO:0045944,positive regulation of transcription by RNA polymerase II;GO:0042981,regulation of apoptotic process;GO:0007346,regulation of mitotic cell cycle
A0A8B9YND6_BOSMU	A0A8B9YND6	CASP8	Caspase 8	64297.8	58188.9	91189.5	26960.6	33118.5	24647.7	71225.4	28242.3	71225.4	28242.3	0.39652	0.01468	-1	GO:0031265,CD95 death-inducing signaling complex;GO:0005737,cytoplasm;GO:0005654,nucleoplasm;GO:0097342,ripoptosome	GO:0097153,cysteine-type endopeptidase activity involved in apoptotic process;GO:0097199,cysteine-type endopeptidase activity involved in apoptotic signaling pathway;GO:0097200,cysteine-type endopeptidase activity involved in execution phase of apoptosis;GO:0035877,death effector domain binding;GO:0042802,identical protein binding;GO:0097110,scaffold protein binding;GO:0031625,ubiquitin protein l…	GO:0097202,activation of cysteine-type endopeptidase activity;GO:0006919,activation of cysteine-type endopeptidase activity involved in apoptotic process;GO:0006915,apoptotic process;GO:0071260,cellular response to mechanical stimulus;GO:0097194,execution phase of apoptosis;GO:0008625,extrinsic apoptotic signaling pathway via death domain receptors;GO:0030225,macrophage differentiation;GO:0043124…	bta:507481,path:bta04668,TNF signaling pathway;bta:507481,path:bta04210,Apoptosis;bta:507481,path:bta04215,Apoptosis - multiple species;bta:507481,path:bta04217,Necroptosis;bta:507481,path:bta04115,p53 signaling pathway;bta:507481,path:bta04620,Toll-like receptor signaling pathway;bta:507481,path:bta04621,NOD-like receptor signaling pathway;bta:507481,path:bta04622,RIG-I-like receptor signaling p…
A0A8B9XVH4_BOSMU	A0A8B9XVH4;A0A8B9XY53	PARVG	Parvin gamma	13529.9	19097.4	11254.5	2607.61	3800.98	6126.73	14627.2	4178.44	14627.2	4178.44	0.285661	0.014853	-1	GO:0005737,cytoplasm;GO:0005856,cytoskeleton;GO:0005886,plasma membrane;GO:0015629,actin cytoskeleton;GO:0005925,focal adhesion	GO:0003779,actin binding	GO:0031532,actin cytoskeleton reorganization;GO:0007155,cell adhesion;GO:0030031,cell projection assembly;GO:0007163,establishment or maintenance of cell polarity;GO:0034446,substrate adhesion-dependent cell spreading
A0A8B9YQ04_BOSMU	A0A8B9YQ04;A0A8B9YQW3;A0A8B9YXR1	CARD9	Caspase recruitment domain family member 9	8789.1	8484.9	12725.5	4976.7	1333.47	1807.27	9999.82	2705.81	9999.82	2705.81	0.270586	0.014916	-1	GO:0032449,CBM complex;GO:0005737,cytoplasm	GO:0050700,CARD domain binding;GO:0042803,protein homodimerization activity;GO:0043621,protein self-association	GO:0061760,antifungal innate immune response;GO:0050830,defense response to Gram-positive bacterium;GO:0051607,defense response to virus;GO:0048874,host-mediated regulation of intestinal microbiota composition;GO:0016064,immunoglobulin mediated immune response;GO:0002446,neutrophil mediated immunity;GO:0032722,positive regulation of chemokine production;GO:0043280,positive regulation of cysteine-…
A0A8C0A6M7_BOSMU	A0A8C0A6M7	FMO1	Dimethylaniline monooxygenase [N-oxide-forming]	22754.4	14496.4	12339.3	27790.7	32496.2	31902.2	16530	30729.7	16530	30729.7	1.85902	0.015412	1	GO:0005789,endoplasmic reticulum membrane;GO:0016021,integral component of membrane	GO:0050660,flavin adenine dinucleotide binding;GO:0004497,monooxygenase activity;GO:0004499,N,N-dimethylaniline monooxygenase activity;GO:0050661,NADP binding	GO:0070995,NADPH oxidation;GO:0006082,organic acid metabolic process;GO:0009404,toxin metabolic process;GO:0006805,xenobiotic metabolic process	bta:508781,path:bta00982,Drug metabolism - cytochrome P450
A0A8C0AII1_BOSMU	A0A8C0AII1	FLNC	Filamin C	2.99941e+06	3.21863e+06	5864078	1.13075e+06	1.00346e+06	876623	4.02737e+06	1.00361e+06	4.02737e+06	1.00361e+06	0.249198	0.030661	-1	GO:0005829,cytosol;GO:0043232,intracellular non-membrane-bounded organelle;GO:0042383,sarcolemma	GO:0051015,actin filament binding;GO:0030506,ankyrin binding	GO:0030036,actin cytoskeleton organization;GO:0055001,muscle cell development
A0A8B9YP42_BOSMU	A0A8B9YP42;A0A8B9YTS9;A0A8C0AKC8;A0A8C0ALA6	LMTK2	Lemur tyrosine kinase 2	2841.45	5440.5	2056.55	10510.1	15437.8	9548.44	3446.17	11832.1	3446.17	11832.1	3.43341	0.015995	1	GO:0016021,integral component of membrane;GO:0005829,cytosol;GO:0005769,early endosome;GO:0005794,Golgi apparatus;GO:0005887,integral component of plasma membrane;GO:0048471,perinuclear region of cytoplasm;GO:0043235,receptor complex;GO:0055037,recycling endosome	GO:0005524,ATP binding;GO:0004672,protein kinase activity;GO:0070853,myosin VI binding;GO:0004864,protein phosphatase inhibitor activity;GO:0004674,protein serine/threonine kinase activity	GO:0007409,axonogenesis;GO:0045022,early endosome to late endosome transport;GO:0032456,endocytic recycling;GO:0018105,peptidyl-serine phosphorylation;GO:0018107,peptidyl-threonine phosphorylation;GO:0033674,positive regulation of kinase activity;GO:0046777,protein autophosphorylation;GO:0001881,receptor recycling;GO:0033572,transferrin transport;GO:0007169,transmembrane receptor protein tyrosine…
A0A8B9X7R3_BOSMU	A0A8B9X7R3	PDCD10	Programmed cell death 10	161761	154202	103071	206619	222953	242000	139678	223857	139678	223857	1.60267	0.016216	1	GO:0005829,cytosol;GO:0090443,FAR/SIN/STRIPAK complex;GO:0005794,Golgi apparatus;GO:0000139,Golgi membrane;GO:0005886,plasma membrane	GO:0042803,protein homodimerization activity;GO:0019901,protein kinase binding;GO:0047485,protein N-terminus binding	GO:0001525,angiogenesis;GO:1990830,cellular response to leukemia inhibitory factor;GO:0051683,establishment of Golgi localization;GO:0090168,Golgi reassembly;GO:0036481,intrinsic apoptotic signaling pathway in response to hydrogen peroxide;GO:0043066,negative regulation of apoptotic process;GO:1903588,negative regulation of blood vessel endothelial cell proliferation involved in sprouting angioge…
A0A8B9XR90_BOSMU	A0A8B9XR90	FMNL2	Formin like 2	11193.9	9806.45	11696.7	17827.7	15861.3	19115.3	10899	17601.4	10899	17601.4	1.61496	0.003695	1	GO:0005829,cytosol	GO:0003779,actin binding;GO:0031267,small GTPase binding;GO:0051015,actin filament binding	GO:0030036,actin cytoskeleton organization;GO:0022604,regulation of cell morphogenesis;GO:0016477,cell migration;GO:0030866,cortical actin cytoskeleton organization;GO:0008360,regulation of cell shape
A0A8B9WU25_BOSMU	A0A8B9WU25	TWF2	Twinfilin actin binding protein 2	259865	243056	336752	165568	156301	170634	279891	164167	279891	164167	0.58654	0.016531	-1	GO:0005884,actin filament;GO:0005737,cytoplasm;GO:0030175,filopodium;GO:0030426,growth cone;GO:0030027,lamellipodium;GO:0030016,myofibril;GO:0048471,perinuclear region of cytoplasm;GO:0032420,stereocilium;GO:0005856,cytoskeleton	GO:0051015,actin filament binding;GO:0003785,actin monomer binding;GO:0005524,ATP binding;GO:0005546,phosphatidylinositol-4,5-bisphosphate binding;GO:0005080,protein kinase C binding;GO:0003779,actin binding	GO:0030042,actin filament depolymerization;GO:0051016,barbed-end actin filament capping;GO:0071363,cellular response to growth factor stimulus;GO:0071300,cellular response to retinoic acid;GO:0045773,positive regulation of axon extension;GO:0010592,positive regulation of lamellipodium assembly;GO:0010976,positive regulation of neuron projection development;GO:0010591,regulation of lamellipodium a…
A0A8B9YUH9_BOSMU	A0A8B9YUH9;A0A8B9YUL9	ARRB2	Arrestin beta 2	127459	121685	180531	69380.4	65083.9	72574.7	143225	69013	143225	69013	0.48185	0.017011	-1	GO:0005905,clathrin-coated pit;GO:0005737,cytoplasm;GO:0030139,endocytic vesicle;GO:0005634,nucleus;GO:0005829,cytosol;GO:0005654,nucleoplasm;GO:0005886,plasma membrane	GO:0031701,angiotensin receptor binding;GO:0001664,G protein-coupled receptor binding;GO:0000822,inositol hexakisphosphate binding;GO:0035091,phosphatidylinositol binding;GO:0005547,phosphatidylinositol-3,4,5-trisphosphate binding;GO:0043422,protein kinase B binding;GO:0031625,ubiquitin protein ligase binding	GO:0002029,desensitization of G protein-coupled receptor signaling pathway;GO:0002031,G protein-coupled receptor internalization;GO:0070374,positive regulation of ERK1 and ERK2 cascade;GO:0002092,positive regulation of receptor internalization;GO:0015031,protein transport;GO:0031623,receptor internalization;GO:0007165,signal transduction;GO:0007628,adult walking behavior;GO:0060326,cell chemotaxi…	bta:281638,path:bta04010,MAPK signaling pathway;bta:281638,path:bta04340,Hedgehog signaling pathway;bta:281638,path:bta04144,Endocytosis;bta:281638,path:bta04062,Chemokine signaling pathway;bta:281638,path:bta04929,GnRH secretion;bta:281638,path:bta04926,Relaxin signaling pathway;bta:281638,path:bta04928,Parathyroid hormone synthesis, secretion and action;bta:281638,path:bta04728,Dopaminergic syn…
A0A8C0AHP0_BOSMU	A0A8C0AHP0	FLVCR1	Feline leukemia virus subgroup C cellular receptor 1	2261.07	2655.26	991.69	13125.8	6485.33	13167.3	1969.34	10926.1	1969.34	10926.1	5.54812	0.017038	1	GO:0016021,integral component of membrane;GO:0005739,mitochondrion	GO:0022857,transmembrane transporter activity;GO:0020037,heme binding;GO:0015232,heme transmembrane transporter activity	GO:0001568,blood vessel development;GO:0042733,embryonic digit morphogenesis;GO:0048704,embryonic skeletal system morphogenesis;GO:0030218,erythrocyte differentiation;GO:0060323,head morphogenesis;GO:0097037,heme export;GO:0001701,in utero embryonic development;GO:0006839,mitochondrial transport;GO:0035264,multicellular organism growth;GO:0046620,regulation of organ growth;GO:0048536,spleen devel…
A0A8B9XNV3_BOSMU	A0A8B9XNV3;A0A8B9XQT9;A0A8B9XS32;A0A8B9XS73	SPP2	Secreted phosphoprotein 24	3889.99	3245.7	6132.07	13591	10468.2	18462.3	4422.59	14173.8	4422.59	14173.8	3.20487	0.01719	1	GO:0005576,extracellular region		GO:0046849,bone remodeling
A0A8C0ABK9_BOSMU	A0A8C0ABK9;A0A8C0ABM2	PACSIN2	Protein kinase C and casein kinase substrate in neurons 2	977624	785657	483051	1.27143e+06	1.36368e+06	1.48237e+06	748777	1.37249e+06	748777	1.37249e+06	1.83298	0.016281	1	GO:0005901,caveola;GO:0005911,cell-cell junction;GO:0005737,cytoplasm;GO:0005856,cytoskeleton;GO:0005829,cytosol;GO:0005769,early endosome;GO:0005768,endosome;GO:0019898,extrinsic component of membrane;GO:0098978,glutamatergic synapse;GO:0016607,nuclear speck;GO:0005886,plasma membrane;GO:0055038,recycling endosome membrane;GO:0032587,ruffle membrane	GO:0008092,cytoskeletal protein binding;GO:0042802,identical protein binding;GO:0016301,kinase activity;GO:0070300,phosphatidic acid binding;GO:0005543,phospholipid binding;GO:0008289,lipid binding	GO:0030036,actin cytoskeleton organization;GO:0070836,caveola assembly;GO:0072584,caveolin-mediated endocytosis;GO:0048858,cell projection morphogenesis;GO:0007010,cytoskeleton organization;GO:0050804,modulation of chemical synaptic transmission;GO:0045806,negative regulation of endocytosis;GO:0097320,plasma membrane tubulation;GO:0036010,protein localization to endosome;GO:0030100,regulation of …
A0A8B9YIB9_BOSMU	A0A8B9YIB9	LAMA5	Laminin subunit alpha 5	1.09233e+06	966941	428313	1.79687e+06	1.88626e+06	2.02263e+06	829196	1.90192e+06	829196	1.90192e+06	2.29369	0.007423	1	GO:0005604,basement membrane;GO:0005615,extracellular space;GO:0043259,laminin-10 complex;GO:0005610,laminin-5 complex;GO:0016020,membrane;GO:0031594,neuromuscular junction;GO:0043083,synaptic cleft	GO:0005201,extracellular matrix structural constituent;GO:0005178,integrin binding	GO:0009887,animal organ morphogenesis;GO:0007411,axon guidance;GO:0060445,branching involved in salivary gland morphogenesis;GO:0001658,branching involved in ureteric bud morphogenesis;GO:0016477,cell migration;GO:0098609,cell-cell adhesion;GO:0060271,cilium assembly;GO:0001942,hair follicle development;GO:0007229,integrin-mediated signaling pathway;GO:0030324,lung development;GO:0001738,morphoge…
A0A8B9XW04_BOSMU	A0A8B9XW04;A0A8B9XZG1;A0A8B9Y1J4;A0A8C0AEN0	FBXO38	F-box protein 38	554.448	900.649	498.823	1149.32	1726.18	1559.86	651.307	1478.45	651.307	1478.45	2.26998	0.017674	1	GO:0005737,cytoplasm;GO:0005634,nucleus		GO:0010976,positive regulation of neuron projection development;GO:0002842,positive regulation of T cell mediated immune response to tumor cell;GO:0070936,protein K48-linked ubiquitination;GO:0031146,SCF-dependent proteasomal ubiquitin-dependent protein catabolic process
A0A8C0A4Q5_BOSMU	A0A8C0A4Q5	STAT6	Signal transducer and activator of transcription	11721.2	9753.01	16589.4	4886.99	4408.13	5001.09	12687.9	4765.4	12687.9	4765.4	0.375587	0.017785	-1	GO:0000785,chromatin;GO:0005829,cytosol;GO:0005654,nucleoplasm;GO:0090575,RNA polymerase II transcription regulator complex	GO:0001228,DNA-binding transcription activator activity, RNA polymerase II-specific;GO:0000981,DNA-binding transcription factor activity, RNA polymerase II-specific;GO:0042802,identical protein binding;GO:0019903,protein phosphatase binding;GO:0000978,RNA polymerase II cis-regulatory region sequence-specific DNA binding	GO:0019221,cytokine-mediated signaling pathway;GO:0006952,defense response;GO:0060397,growth hormone receptor signaling pathway via JAK-STAT;GO:0035771,interleukin-4-mediated signaling pathway;GO:0033598,mammary gland epithelial cell proliferation;GO:0060443,mammary gland morphogenesis;GO:0000122,negative regulation of transcription by RNA polymerase II;GO:0002829,negative regulation of type 2 im…	bta:353105,path:bta04630,Jak-STAT signaling pathway;bta:353105,path:bta04217,Necroptosis;bta:353105,path:bta04658,Th1 and Th2 cell differentiation;bta:353105,path:bta04659,Th17 cell differentiation;bta:353105,path:bta05200,Pathways in cancer;bta:353105,path:bta05321,Inflammatory bowel disease (IBD);bta:353105,path:bta05161,Hepatitis B
A0A8B9Z4Z9_BOSMU	A0A8B9Z4Z9	PDCL3	Phosducin like 3	31253.6	32125.4	36775.3	17584.4	22634.3	14851.9	33384.8	18356.9	33384.8	18356.9	0.549858	0.006215	-1	GO:0005783,endoplasmic reticulum;GO:0048471,perinuclear region of cytoplasm;GO:0005829,cytosol;GO:0005654,nucleoplasm;GO:0097356,perinucleolar compartment;GO:0032991,protein-containing complex	GO:0044183,protein folding chaperone;GO:0043184,vascular endothelial growth factor receptor 2 binding	GO:0001525,angiogenesis;GO:0006915,apoptotic process;GO:0030036,actin cytoskeleton organization;GO:0061077,chaperone-mediated protein folding;GO:1903645,negative regulation of chaperone-mediated protein folding;GO:2000059,negative regulation of ubiquitin-dependent protein catabolic process;GO:0045766,positive regulation of angiogenesis;GO:0001938,positive regulation of endothelial cell proliferat…
A0A8C0AEH0_BOSMU	A0A8C0AEH0;A0A8C0AEJ6	PTPRC	Protein-tyrosine-phosphatase	109351	100578	172702	40456.4	44852	29606.3	127544	38304.9	127544	38304.9	0.300328	0.018275	-1	GO:0032059,bleb;GO:0009897,external side of plasma membrane;GO:0005925,focal adhesion;GO:0045121,membrane raft	GO:0030506,ankyrin binding;GO:0043395,heparan sulfate proteoglycan binding;GO:0008201,heparin binding;GO:0019901,protein kinase binding;GO:0004725,protein tyrosine phosphatase activity;GO:0005102,signaling receptor binding;GO:0030507,spectrin binding	GO:0030183,B cell differentiation;GO:0042100,B cell proliferation;GO:0050853,B cell receptor signaling pathway;GO:0048539,bone marrow development;GO:0035584,calcium-mediated signaling using intracellular calcium source;GO:0044770,cell cycle phase transition;GO:0031668,cellular response to extracellular stimulus;GO:0051607,defense response to virus;GO:0002244,hematopoietic progenitor cell differen…
A0A8B9Y7S7_BOSMU	A0A8B9Y7S7	PKD2	Polycystin 2, transient receptor potential cation channel	3022.8	3838.74	3765.5	2274.69	701.376	471.772	3542.35	1149.28	3542.35	1149.28	0.32444	0.018505	-1	GO:0016323,basolateral plasma membrane;GO:0034703,cation channel complex;GO:0060170,ciliary membrane;GO:0005929,cilium;GO:0030659,cytoplasmic vesicle membrane;GO:0005783,endoplasmic reticulum;GO:0005789,endoplasmic reticulum membrane;GO:0005794,Golgi apparatus;GO:0005887,integral component of plasma membrane;GO:0016020,membrane;GO:0002133,polycystin complex;GO:0045180,basal cortex;GO:0009925,basa…	GO:0005262,calcium channel activity;GO:0005509,calcium ion binding;GO:0005261,cation channel activity;GO:0051371,muscle alpha-actinin binding;GO:0015271,outward rectifier potassium channel activity;GO:0005267,potassium channel activity;GO:0005102,signaling receptor binding;GO:0005245,voltage-gated calcium channel activity;GO:0005248,voltage-gated sodium channel activity;GO:0042805,actinin binding…	GO:0070588,calcium ion transmembrane transport;GO:0198738,cell-cell signaling by wnt;GO:0071277,cellular response to calcium ion;GO:0050982,detection of mechanical stimulus;GO:0098662,inorganic cation transmembrane transport;GO:0071805,potassium ion transmembrane transport;GO:0051290,protein heterotetramerization;GO:0051262,protein tetramerization;GO:0034765,regulation of ion transmembrane transp…
A0A8B9WJL3_BOSMU	A0A8B9WJL3	PLEK	Pleckstrin	108203	87353.4	117998	22920	20480.2	20268.5	104518	21222.9	104518	21222.9	0.203055	0.000783	-1	GO:0005737,cytoplasm;GO:0005886,plasma membrane;GO:0032587,ruffle membrane	GO:0043325,phosphatidylinositol-3,4-bisphosphate binding;GO:0042803,protein homodimerization activity;GO:0005080,protein kinase C binding	GO:0031532,actin cytoskeleton reorganization;GO:0030866,cortical actin cytoskeleton organization;GO:0002244,hematopoietic progenitor cell differentiation;GO:0007229,integrin-mediated signaling pathway;GO:0045744,negative regulation of G protein-coupled receptor signaling pathway;GO:0010920,negative regulation of inositol phosphate biosynthetic process;GO:0046488,phosphatidylinositol metabolic pro…
A0A8C0A812_BOSMU	A0A8C0A812;A0A8C0A840	FES	Tyrosine-protein kinase	24809.2	18894	28438.6	13048.6	10671.1	14292.2	24047.3	12670.6	24047.3	12670.6	0.526906	0.018763	-1	GO:0031410,cytoplasmic vesicle;GO:0031234,extrinsic component of cytoplasmic side of plasma membrane;GO:0005925,focal adhesion;GO:0015630,microtubule cytoskeleton	GO:0005524,ATP binding;GO:0034987,immunoglobulin receptor binding;GO:0008017,microtubule binding;GO:0004715,non-membrane spanning protein tyrosine kinase activity;GO:0035091,phosphatidylinositol binding;GO:0004712,protein serine/threonine/tyrosine kinase activity;GO:0004713,protein tyrosine kinase activity;GO:0005102,signaling receptor binding	GO:0007155,cell adhesion;GO:0030154,cell differentiation;GO:0071305,cellular response to vitamin D;GO:0007098,centrosome cycle;GO:0006935,chemotaxis;GO:0045087,innate immune response;GO:0001578,microtubule bundle formation;GO:2000251,positive regulation of actin cytoskeleton reorganization;GO:0031116,positive regulation of microtubule polymerization;GO:0045657,positive regulation of monocyte diff…	bta:507304,path:bta04360,Axon guidance
A0A8B9Y9P5_BOSMU	A0A8B9Y9P5;A0A8B9YA17;A0A8B9YDB8;A0A8B9YF66;A0A8B9YGD0;A0A8B9YHF7	ANO6	Anoctamin	42074.8	49690.9	65159.5	25276.7	28725.3	23825	52308.4	25942.3	52308.4	25942.3	0.49595	0.019163	-1	GO:0016021,integral component of membrane;GO:0005886,plasma membrane;GO:0034707,chloride channel complex;GO:0005829,cytosol	GO:0046983,protein dimerization activity;GO:0005227,calcium activated cation channel activity;GO:0005254,chloride channel activity;GO:0005229,intracellular calcium activated chloride channel activity;GO:0017128,phospholipid scramblase activity;GO:0005247,voltage-gated chloride channel activity	GO:0007596,blood coagulation;GO:0061588,calcium activated phospholipid scrambling;GO:1902476,chloride transmembrane transport;GO:0002407,dendritic cell chemotaxis;GO:0030501,positive regulation of bone mineralization;GO:0034767,positive regulation of ion transmembrane transport;GO:0002543,activation of blood coagulation via clotting cascade;GO:0032060,bleb assembly;GO:0061590,calcium activated ph…
A0A8C0A3R6_BOSMU	A0A8C0A3R6	GLIPR2	GLI pathogenesis related 2	433688	501251	788025	184830	116363	164991	574322	155394	574322	155394	0.27057	0.019252	-1	GO:0005576,extracellular region;GO:0000139,Golgi membrane;GO:0005615,extracellular space	GO:0042803,protein homodimerization activity	GO:0010634,positive regulation of epithelial cell migration;GO:0010718,positive regulation of epithelial to mesenchymal transition;GO:0070374,positive regulation of ERK1 and ERK2 cascade
A0A8B9WZK9_BOSMU	A0A8B9WZK9;A0A8B9X047;A0A8B9X0H5	SPARC	SPARC	65138.9	114324	62338.1	20711.8	15731.5	10722.6	80600.4	15722	80600.4	15722	0.195061	0.019296	-1	GO:0005604,basement membrane;GO:0005615,extracellular space;GO:0009986,cell surface;GO:0016363,nuclear matrix;GO:0031092,platelet alpha granule membrane	GO:0005509,calcium ion binding;GO:0005518,collagen binding;GO:0050840,extracellular matrix binding	GO:0048856,anatomical structure development;GO:0016525,negative regulation of angiogenesis;GO:0001937,negative regulation of endothelial cell proliferation;GO:0010595,positive regulation of endothelial cell migration;GO:0022604,regulation of cell morphogenesis
A0A8C0AI77_BOSMU	A0A8C0AI77	CD74	CD74 molecule	19810	32233.6	30113.7	12257.3	13875.3	12712.1	27385.8	12948.3	27385.8	12948.3	0.47281	0.020237	-1	GO:0016021,integral component of membrane;GO:0009986,cell surface;GO:0005737,cytoplasm;GO:0005783,endoplasmic reticulum;GO:0009897,external side of plasma membrane;GO:0005794,Golgi apparatus;GO:0005764,lysosome;GO:0035692,macrophage migration inhibitory factor receptor complex;GO:0042613,MHC class II protein complex;GO:0005771,multivesicular body;GO:0035693,NOS2-CD74 complex;GO:0005634,nucleus	GO:0035718,macrophage migration inhibitory factor binding;GO:0042289,MHC class II protein binding;GO:0001540,amyloid-beta binding;GO:0042609,CD4 receptor binding;GO:0004896,cytokine receptor activity;GO:0042658,MHC class II protein binding, via antigen binding groove;GO:0050998,nitric-oxide synthase binding;GO:0044183,protein folding chaperone	GO:0019882,antigen processing and presentation;GO:0006955,immune response;GO:0006886,intracellular protein transport;GO:0070206,protein trimerization;GO:0019886,antigen processing and presentation of exogenous peptide antigen via MHC class II;GO:0051085,chaperone cofactor-dependent protein refolding;GO:0016064,immunoglobulin mediated immune response;GO:0035691,macrophage migration inhibitory fact…	bta:613384,path:bta04612,Antigen processing and presentation;bta:613384,path:bta05152,Tuberculosis;bta:613384,path:bta05168,Herpes simplex virus 1 infection
A0A8C0A7W6_BOSMU	A0A8C0A7W6	CLN8	CLN8 transmembrane ER and ERGIC protein	40328.3	45535.8	29726.5	23146.6	18512.6	19581.7	38530.2	20413.6	38530.2	20413.6	0.529809	0.020309	-1	GO:0005783,endoplasmic reticulum;GO:0005793,endoplasmic reticulum-Golgi intermediate compartment;GO:0016021,integral component of membrane;GO:0005739,mitochondrion;GO:0098793,presynapse	GO:0097001,ceramide binding	GO:0007628,adult walking behavior;GO:0001306,age-dependent response to oxidative stress;GO:0008306,associative learning;GO:0044257,cellular protein catabolic process;GO:0006672,ceramide metabolic process;GO:0008203,cholesterol metabolic process;GO:0051935,glutamate reuptake;GO:0055088,lipid homeostasis;GO:0007040,lysosome organization;GO:0007006,mitochondrial membrane organization;GO:0050881,musc…
A0A8B9X3D3_BOSMU	A0A8B9X3D3;A0A8B9XAP7	IRF5	Interferon regulatory factor 5	9385.47	11616.8	16044.9	4723.53	5562.5	4847.87	12349	5044.63	12349	5044.63	0.408504	0.020842	-1	GO:0005737,cytoplasm;GO:0005634,nucleus	GO:0000981,DNA-binding transcription factor activity, RNA polymerase II-specific;GO:0000976,transcription cis-regulatory region binding;GO:0001228,DNA-binding transcription activator activity, RNA polymerase II-specific;GO:0042802,identical protein binding;GO:0019901,protein kinase binding;GO:0000978,RNA polymerase II cis-regulatory region sequence-specific DNA binding;GO:0003700,DNA-binding tran…	GO:0019221,cytokine-mediated signaling pathway;GO:0051607,defense response to virus;GO:0006954,inflammatory response;GO:0045087,innate immune response;GO:0045944,positive regulation of transcription by RNA polymerase II;GO:0032481,positive regulation of type I interferon production;GO:0002376,immune system process;GO:0043065,positive regulation of apoptotic process;GO:0006357,regulation of transc…	bta:615340,path:bta04620,Toll-like receptor signaling pathway
A0A8B9W2L7_BOSMU	A0A8B9W2L7;A0A8B9W8G8	PTK2B	Non-specific protein-tyrosine kinase	14416.6	13766.6	8621.81	18711.4	23330.3	21313.3	12268.3	21118.3	12268.3	21118.3	1.72137	0.017527	1	GO:0042995,cell projection;GO:0005856,cytoskeleton;GO:0031234,extrinsic component of cytoplasmic side of plasma membrane;GO:0005925,focal adhesion;GO:0043197,dendritic spine;GO:0030027,lamellipodium;GO:0005634,nucleus;GO:0048471,perinuclear region of cytoplasm	GO:0005524,ATP binding;GO:0004715,non-membrane spanning protein tyrosine kinase activity;GO:0004712,protein serine/threonine/tyrosine kinase activity;GO:0008022,protein C-terminus binding;GO:0004713,protein tyrosine kinase activity;GO:0005102,signaling receptor binding	GO:0008284,positive regulation of cell population proliferation;GO:2000249,regulation of actin cytoskeleton reorganization;GO:0045765,regulation of angiogenesis;GO:0065008,regulation of biological quality;GO:0030500,regulation of bone mineralization;GO:0030155,regulation of cell adhesion;GO:0002688,regulation of leukocyte chemotaxis;GO:0007172,signal complex assembly;GO:0007165,signal transductio…
A0A8C0A7G6_BOSMU	A0A8C0A7G6	FBN2	Fibrillin 2	1.24554e+06	1055798	638260	308694	362102	305130	979865	325309	979865	325309	0.331994	0.022158	-1	GO:0062023,collagen-containing extracellular matrix;GO:0031012,extracellular matrix;GO:0005576,extracellular region;GO:0001527,microfibril	GO:0005509,calcium ion binding;GO:0005201,extracellular matrix structural constituent	GO:0009653,anatomical structure morphogenesis;GO:0060346,bone trabecula formation;GO:0043010,camera-type eye development;GO:0048048,embryonic eye morphogenesis;GO:0030326,embryonic limb morphogenesis;GO:0030501,positive regulation of bone mineralization;GO:0045669,positive regulation of osteoblast differentiation;GO:0035583,sequestering of TGFbeta in extracellular matrix
A0A8B9YR40_BOSMU	A0A8B9YR40	PDLIM1	PDZ and LIM domain 1	533245	582431	394631	256030	243719	85407.8	503436	195052	503436	195052	0.387442	0.017204	-1	GO:0005856,cytoskeleton;GO:0005667,transcription regulator complex;GO:0030018,Z disc;GO:0005912,adherens junction;GO:0031941,filamentous actin;GO:0001725,stress fiber	GO:0046872,metal ion binding;GO:0003713,transcription coactivator activity;GO:0003779,actin binding;GO:0051371,muscle alpha-actinin binding	GO:0006355,regulation of transcription, DNA-templated;GO:0030036,actin cytoskeleton organization;GO:0007507,heart development;GO:0061061,muscle structure development
A0A8B9X409_BOSMU	A0A8B9X409	SERPINB9	Serpin family B member 9	1.25726e+06	1.25273e+06	390920	1938298	2.04572e+06	2.04639e+06	966967	2.01013e+06	966967	2.01013e+06	2.0788	0.022881	1	GO:0005737,cytoplasm;GO:0005829,cytosol;GO:0005615,extracellular space;GO:0005794,Golgi apparatus;GO:0005654,nucleoplasm	GO:0043027,cysteine-type endopeptidase inhibitor activity involved in apoptotic process;GO:0002020,protease binding;GO:0004867,serine-type endopeptidase inhibitor activity	GO:0071391,cellular response to estrogen stimulus;GO:0006955,immune response;GO:0002448,mast cell mediated immunity;GO:0010951,negative regulation of endopeptidase activity;GO:0042270,protection from natural killer cell mediated cytotoxicity	bta:524513,path:bta05146,Amoebiasis
A0A8B9Y7P9_BOSMU	A0A8B9Y7P9	PTPN11	Tyrosine-protein phosphatase non-receptor type	378312	354276	185726	452592	491584	494288	306105	479488	306105	479488	1.56642	0.049138	1	GO:0005737,cytoplasm;GO:0005634,nucleus;GO:0032991,protein-containing complex	GO:0045296,cadherin binding;GO:0005158,insulin receptor binding;GO:0004726,non-membrane spanning protein tyrosine phosphatase activity;GO:0051428,peptide hormone receptor binding;GO:0001784,phosphotyrosine residue binding;GO:0030971,receptor tyrosine kinase binding;GO:0030159,signaling receptor complex adaptor activity	GO:0033277,abortive mitotic cell cycle;GO:0036302,atrioventricular canal development;GO:0007409,axonogenesis;GO:0060020,Bergmann glial cell differentiation;GO:0071364,cellular response to epidermal growth factor stimulus;GO:0021697,cerebellar cortex formation;GO:0000077,DNA damage checkpoint signaling;GO:0048013,ephrin receptor signaling pathway;GO:0007173,epidermal growth factor receptor signali…	bta:533590,path:bta04014,Ras signaling pathway;bta:533590,path:bta04630,Jak-STAT signaling pathway;bta:533590,path:bta04072,Phospholipase D signaling pathway;bta:533590,path:bta04625,C-type lectin receptor signaling pathway;bta:533590,path:bta04650,Natural killer cell mediated cytotoxicity;bta:533590,path:bta04670,Leukocyte transendothelial migration;bta:533590,path:bta04920,Adipocytokine signali…
A0A8B9X4Y5_BOSMU	A0A8B9X4Y5	SFN	Stratifin	31802.2	42946.7	6855.52	108435	96132.1	62915.2	27201.5	89160.6	27201.5	89160.6	3.27779	0.023059	1	GO:0005737,cytoplasm;GO:0005829,cytosol;GO:0005576,extracellular region;GO:0005634,nucleus	GO:0042802,identical protein binding;GO:0051219,phosphoprotein binding;GO:0019901,protein kinase binding	GO:0034613,cellular protein localization;GO:0061436,establishment of skin barrier;GO:0008630,intrinsic apoptotic signaling pathway in response to DNA damage;GO:0031424,keratinization;GO:0003334,keratinocyte development;GO:0043154,negative regulation of cysteine-type endopeptidase activity involved in apoptotic process;GO:0010839,negative regulation of keratinocyte proliferation;GO:0030307,positiv…	bta:528453,path:bta04110,Cell cycle;bta:528453,path:bta04115,p53 signaling pathway;bta:528453,path:bta04960,Aldosterone-regulated sodium reabsorption
A0A8B9YHI5_BOSMU	A0A8B9YHI5;A0A8B9YIB7;A0A8B9YRW0	ARRB1	Arrestin beta 1	32445.1	29289.7	50259	14413.6	14265.1	13008.2	37331.2	13895.6	37331.2	13895.6	0.372225	0.02313	-1	GO:0030132,clathrin coat of coated pit;GO:0005737,cytoplasm;GO:0031410,cytoplasmic vesicle;GO:0005829,cytosol;GO:0005634,nucleus;GO:0005886,plasma membrane;GO:0031143,pseudopodium;GO:0000785,chromatin;GO:0016604,nuclear body	GO:0033130,acetylcholine receptor binding;GO:0035612,AP-2 adaptor complex binding;GO:0030276,clathrin binding;GO:0032050,clathrin heavy chain binding;GO:0001664,G protein-coupled receptor binding;GO:0000822,inositol hexakisphosphate binding;GO:0005547,phosphatidylinositol-3,4,5-trisphosphate binding;GO:0031701,angiotensin receptor binding;GO:1990763,arrestin family protein binding;GO:0005096,GTPa…	GO:0072583,clathrin-dependent endocytosis;GO:0002029,desensitization of G protein-coupled receptor signaling pathway;GO:0002031,G protein-coupled receptor internalization;GO:0045746,negative regulation of Notch signaling pathway;GO:0070374,positive regulation of ERK1 and ERK2 cascade;GO:0001934,positive regulation of protein phosphorylation;GO:0002092,positive regulation of receptor internalizati…	bta:281637,path:bta04010,MAPK signaling pathway;bta:281637,path:bta04340,Hedgehog signaling pathway;bta:281637,path:bta04144,Endocytosis;bta:281637,path:bta04062,Chemokine signaling pathway;bta:281637,path:bta04929,GnRH secretion;bta:281637,path:bta04926,Relaxin signaling pathway;bta:281637,path:bta04928,Parathyroid hormone synthesis, secretion and action;bta:281637,path:bta04728,Dopaminergic syn…
A0A8B9W577_BOSMU	A0A8B9W577	SEPTIN2	Septin	265568	312764	373317	202821	207141	207294	317216	205752	317216	205752	0.648616	0.023366	-1	GO:0015629,actin cytoskeleton;GO:0005930,axoneme;GO:0032153,cell division site;GO:0060170,ciliary membrane;GO:0032154,cleavage furrow;GO:0005737,cytoplasm;GO:0045171,intercellular bridge;GO:0000776,kinetochore;GO:0015630,microtubule cytoskeleton;GO:0030496,midbody;GO:0005654,nucleoplasm;GO:0032391,photoreceptor connecting cilium;GO:0031105,septin complex;GO:0005940,septin ring;GO:0097227,sperm an…	GO:0005525,GTP binding;GO:0003924,GTPase activity;GO:0060090,molecular adaptor activity	GO:0030154,cell differentiation;GO:0034613,cellular protein localization;GO:0060271,cilium assembly;GO:0061640,cytoskeleton-dependent cytokinesis;GO:0017157,regulation of exocytosis;GO:0007224,smoothened signaling pathway;GO:0007283,spermatogenesis	bta:511612,path:bta05100,Bacterial invasion of epithelial cells
A0A8B9Y616_BOSMU	A0A8B9Y616;A0A8C0AHD9	COL15A1	Collagen type XV alpha 1 chain	1405055	1.58114e+06	2380985	748736	759241	596817	1.78906e+06	701598	1.78906e+06	701598	0.39216	0.023434	-1	GO:0005581,collagen trimer;GO:0005604,basement membrane;GO:0031012,extracellular matrix;GO:0005615,extracellular space	GO:0005201,extracellular matrix structural constituent	GO:0001525,angiogenesis;GO:0001886,endothelial cell morphogenesis;GO:0030198,extracellular matrix organization
A0A8B9WBD2_BOSMU	A0A8B9WBD2	CBR1	Carbonyl reductase (NADPH)	99105.9	57592.8	113727	32510.5	31998.4	11515	90141.9	25341.3	90141.9	25341.3	0.281127	0.023491	-1	GO:0005829,cytosol;GO:0005654,nucleoplasm	GO:0004090,carbonyl reductase (NADPH) activity;GO:0070402,NADPH binding;GO:0016491,oxidoreductase activity	GO:0050890,cognition	bta:516036,path:bta00590,Arachidonic acid metabolism;bta:516036,path:bta00980,Metabolism of xenobiotics by cytochrome P450
A0A8B9XXY3_BOSMU	A0A8B9XXY3;A0A8B9XY16;A0A8B9Y3Q4;A0A8B9Y3U7;A0A8C0AFQ6	PDLIM3	PDZ and LIM domain 3	4904.46	14573.3	14680.6	807.414	3788.91	800.296	11386.1	1798.88	11386.1	1798.88	0.157988	0.047448	-1	GO:0005912,adherens junction;GO:0031941,filamentous actin;GO:0001725,stress fiber;GO:0030018,Z disc;GO:0005829,cytosol	GO:0003779,actin binding;GO:0046872,metal ion binding;GO:0051371,muscle alpha-actinin binding	GO:0030036,actin cytoskeleton organization;GO:0007507,heart development;GO:0061061,muscle structure development
A0A8B9YVX8_BOSMU	A0A8B9YVX8	MYH10	Myosin heavy chain 10	275028	307053	523588	90137.1	97067	88853.5	368556	92019.2	368556	92019.2	0.249675	0.024003	-1	GO:0005938,cell cortex;GO:0032154,cleavage furrow;GO:0005829,cytosol;GO:0030027,lamellipodium;GO:0030496,midbody;GO:0016460,myosin II complex;GO:0097513,myosin II filament;GO:0005844,polysome;GO:0001725,stress fiber;GO:0016459,myosin complex	GO:0051015,actin filament binding;GO:0043531,ADP binding;GO:0005524,ATP binding;GO:0005516,calmodulin binding;GO:0000146,microfilament motor activity;GO:0048027,mRNA 5'-UTR binding;GO:0035613,RNA stem-loop binding;GO:0003774,cytoskeletal motor activity	GO:0030048,actin filament-based movement;GO:0031032,actomyosin structure organization;GO:0007155,cell adhesion;GO:0000281,mitotic cytokinesis;GO:0050714,positive regulation of protein secretion;GO:0008360,regulation of cell shape	bta:317655,path:bta04530,Tight junction;bta:317655,path:bta05132,Salmonella infection
A0A8B9WWA8_BOSMU	A0A8B9WWA8	MAPK3	Mitogen-activated protein kinase	247635	289673	412312	140096	145515	140112	316540	141908	316540	141908	0.44831	0.024171	-1	GO:0043231,intracellular membrane-bounded organelle;GO:0005901,caveola;GO:0005737,cytoplasm;GO:0005856,cytoskeleton;GO:0005829,cytosol;GO:0005769,early endosome;GO:0005925,focal adhesion;GO:0005794,Golgi apparatus;GO:0005770,late endosome;GO:0005635,nuclear envelope;GO:0005634,nucleus;GO:0031143,pseudopodium	GO:0005524,ATP binding;GO:0004707,MAP kinase activity;GO:0106310,protein serine kinase activity;GO:0004712,protein serine/threonine/tyrosine kinase activity;GO:0042802,identical protein binding;GO:0004708,MAP kinase kinase activity;GO:0019902,phosphatase binding;GO:0001784,phosphotyrosine residue binding;GO:0004674,protein serine/threonine kinase activity	GO:0060020,Bergmann glial cell differentiation;GO:0030509,BMP signaling pathway;GO:0061308,cardiac neural crest cell development involved in heart development;GO:0051216,cartilage development;GO:0072584,caveolin-mediated endocytosis;GO:0007166,cell surface receptor signaling pathway;GO:0034198,cellular response to amino acid starvation;GO:0071276,cellular response to cadmium ion;GO:1903351,cellul…	bta:531391,path:bta04014,Ras signaling pathway;bta:531391,path:bta04015,Rap1 signaling pathway;bta:531391,path:bta04010,MAPK signaling pathway;bta:531391,path:bta04012,ErbB signaling pathway;bta:531391,path:bta04350,TGF-beta signaling pathway;bta:531391,path:bta04370,VEGF signaling pathway;bta:531391,path:bta04371,Apelin signaling pathway;bta:531391,path:bta04668,TNF signaling pathway;bta:531391,…
A0A8B9W7I5_BOSMU	A0A8B9W7I5;A0A8B9WDF2	SHFL	Shiftless antiviral inhibitor of ribosomal frameshifting	16883.1	13180.8	28613.4	2485.94	3328.79	3599.99	19559.1	3138.24	19559.1	3138.24	0.160449	0.024428	-1	GO:0005737,cytoplasm;GO:0005634,nucleus;GO:0000932,P-body;GO:0005829,cytosol;GO:0005654,nucleoplasm	GO:0043022,ribosome binding;GO:0003723,RNA binding;GO:1990825,sequence-specific mRNA binding	GO:0051607,defense response to virus;GO:0045087,innate immune response;GO:2001125,negative regulation of translational frameshifting;GO:0045071,negative regulation of viral genome replication;GO:0006449,regulation of translational termination;GO:0034341,response to interferon-gamma;GO:0034340,response to type I interferon;GO:0034342,response to type III interferon;GO:0075523,viral translational f…
A0A0M4Q8T0_BOSMU	A0A0M4Q8T0;A0A8B9XC45;A0A8C0A9P5	LTF	Lactotransferrin	12008.9	15566.7	17476	8910.92	10304.7	7778.72	15017.2	8998.11	15017.2	8998.11	0.599187	0.026813	-1	GO:0009986,cell surface;GO:0005769,early endosome;GO:0005615,extracellular space;GO:0005886,plasma membrane;GO:0032991,protein-containing complex;GO:0055037,recycling endosome;GO:0042581,specific granule	GO:0004869,cysteine-type endopeptidase inhibitor activity;GO:0008201,heparin binding;GO:0005506,iron ion binding;GO:0001530,lipopolysaccharide binding;GO:0043539,protein serine/threonine kinase activator activity;GO:0004252,serine-type endopeptidase activity;GO:0005102,signaling receptor binding	GO:0019731,antibacterial humoral response;GO:0019732,antifungal humoral response;GO:0061844,antimicrobial humoral immune response mediated by antimicrobial peptide;GO:0060349,bone morphogenesis;GO:0050829,defense response to Gram-negative bacterium;GO:0002227,innate immune response in mucosa;GO:0055072,iron ion homeostasis;GO:0006826,iron ion transport;GO:0031640,killing of cells of other organis…
A0A8B9XYA5_BOSMU	A0A8B9XYA5;A0A8C0AE51	FBLN5	Fibulin-5	248473	389754	532531	116864	85727.1	104222	390253	102271	390253	102271	0.262063	0.025105	-1	GO:0062023,collagen-containing extracellular matrix;GO:0005615,extracellular space	GO:0005509,calcium ion binding;GO:0005178,integrin binding;GO:0042803,protein homodimerization activity;GO:0008022,protein C-terminus binding	GO:0007155,cell adhesion;GO:0048251,elastic fiber assembly;GO:0046903,secretion
A0A8B9Y8N6_BOSMU	A0A8B9Y8N6;A0A8B9YBG3;A0A8C0AHM6	FER	Tyrosine-protein kinase	20075.7	26906	27410.7	15448.8	17716.5	14800.6	24797.4	15988.6	24797.4	15988.6	0.64477	0.025159	-1	GO:0005737,cytoplasm;GO:0005856,cytoskeleton;GO:0005886,plasma membrane;GO:0015629,actin cytoskeleton;GO:0030054,cell junction;GO:0000785,chromatin;GO:0005829,cytosol;GO:0031234,extrinsic component of cytoplasmic side of plasma membrane;GO:0030027,lamellipodium;GO:0015630,microtubule cytoskeleton;GO:0005634,nucleus	GO:0005524,ATP binding;GO:0005154,epidermal growth factor receptor binding;GO:0008289,lipid binding;GO:0004715,non-membrane spanning protein tyrosine kinase activity;GO:0004712,protein serine/threonine/tyrosine kinase activity;GO:0008157,protein phosphatase 1 binding;GO:0004713,protein tyrosine kinase activity;GO:0005102,signaling receptor binding	GO:0031532,actin cytoskeleton reorganization;GO:0008283,cell population proliferation;GO:0030335,positive regulation of cell migration;GO:0051092,positive regulation of NF-kappaB transcription factor activity;GO:0042058,regulation of epidermal growth factor receptor signaling pathway;GO:0007155,cell adhesion;GO:0030154,cell differentiation;GO:0044331,cell-cell adhesion mediated by cadherin;GO:003…
A0A8B9XMM1_BOSMU	A0A8B9XMM1;A0A8B9XS30	TBX3	T-box transcription factor 3	24866.6	15257.1	22250.9	47192.6	52189.9	55865	20791.6	51749.1	20791.6	51749.1	2.48895	0.001252	1	GO:0005634,nucleus	GO:0001228,DNA-binding transcription activator activity, RNA polymerase II-specific;GO:0000981,DNA-binding transcription factor activity, RNA polymerase II-specific;GO:0001227,DNA-binding transcription repressor activity, RNA polymerase II-specific;GO:0000978,RNA polymerase II cis-regulatory region sequence-specific DNA binding;GO:0061629,RNA polymerase II-specific DNA-binding transcription facto…	GO:0008595,anterior/posterior axis specification, embryo;GO:0003167,atrioventricular bundle cell differentiation;GO:1905222,atrioventricular canal morphogenesis;GO:0001568,blood vessel development;GO:0060444,branching involved in mammary gland duct morphogenesis;GO:0003205,cardiac chamber development;GO:0060317,cardiac epithelial to mesenchymal transition;GO:1905072,cardiac jelly development;GO:0…
A0A8B9YMX0_BOSMU	A0A8B9YMX0;A0A8B9YQ59;A0A8C0AKQ8	PDGFRA	Platelet-derived growth factor receptor alpha	47150.7	68108.4	108673	11964.8	13875.8	9627.89	74644.1	11822.8	74644.1	11822.8	0.158389	0.025565	-1	GO:0030054,cell junction;GO:0005929,cilium;GO:0009897,external side of plasma membrane;GO:0005794,Golgi apparatus;GO:0005887,integral component of plasma membrane;GO:0005902,microvillus;GO:0005654,nucleoplasm;GO:0043235,receptor complex;GO:0016021,integral component of membrane;GO:0005886,plasma membrane	GO:0005524,ATP binding;GO:0019838,growth factor binding;GO:0005018,platelet-derived growth factor alpha-receptor activity;GO:0048407,platelet-derived growth factor binding;GO:0005161,platelet-derived growth factor receptor binding;GO:0042803,protein homodimerization activity;GO:0004712,protein serine/threonine/tyrosine kinase activity;GO:0044877,protein-containing complex binding;GO:0004714,trans…	GO:0030325,adrenal gland development;GO:0055003,cardiac myofibril assembly;GO:0060326,cell chemotaxis;GO:0071230,cellular response to amino acid stimulus;GO:0034614,cellular response to reactive oxygen species;GO:0048701,embryonic cranial skeleton morphogenesis;GO:0048557,embryonic digestive tract morphogenesis;GO:0008210,estrogen metabolic process;GO:0030198,extracellular matrix organization;GO:…	bta:282301,path:bta04014,Ras signaling pathway;bta:282301,path:bta04015,Rap1 signaling pathway;bta:282301,path:bta04010,MAPK signaling pathway;bta:282301,path:bta04630,Jak-STAT signaling pathway;bta:282301,path:bta04020,Calcium signaling pathway;bta:282301,path:bta04072,Phospholipase D signaling pathway;bta:282301,path:bta04151,PI3K-Akt signaling pathway;bta:282301,path:bta04144,Endocytosis;bta:2…
A0A8B9XKY6_BOSMU	A0A8B9XKY6	LAMA4	Laminin subunit alpha 4	140669	156877	195555	112364	103406	78176.2	164367	97982	164367	97982	0.596118	0.026006	-1	GO:0005576,extracellular region;GO:0005604,basement membrane;GO:0031594,neuromuscular junction;GO:0043083,synaptic cleft	GO:0005102,signaling receptor binding	GO:0007155,cell adhesion;GO:0030155,regulation of cell adhesion;GO:0030334,regulation of cell migration;GO:0045995,regulation of embryonic development;GO:0001568,blood vessel development;GO:0050873,brown fat cell differentiation;GO:0120163,negative regulation of cold-induced thermogenesis	bta:529670,path:bta04151,PI3K-Akt signaling pathway;bta:529670,path:bta04512,ECM-receptor interaction;bta:529670,path:bta04510,Focal adhesion;bta:529670,path:bta05200,Pathways in cancer;bta:529670,path:bta05222,Small cell lung cancer;bta:529670,path:bta05165,Human papillomavirus infection;bta:529670,path:bta05146,Amoebiasis;bta:529670,path:bta05145,Toxoplasmosis;bta:529670,path:bta05143,African t…
A0A8B9YKS7_BOSMU	A0A8B9YKS7;A0A8B9YLF3;A0A8B9YRZ0;A0A8C0AIM8	OSMR	Oncostatin M receptor	56153.6	71068.7	132082	3592.99	8478.88	6695.27	86434.9	6255.72	86434.9	6255.72	0.072375	0.02616	-1	GO:0009897,external side of plasma membrane;GO:0043235,receptor complex	GO:0005127,ciliary neurotrophic factor receptor binding;GO:0019955,cytokine binding;GO:0004896,cytokine receptor activity;GO:0004923,leukemia inhibitory factor receptor activity	GO:0019221,cytokine-mediated signaling pathway;GO:0038165,oncostatin-M-mediated signaling pathway;GO:0008284,positive regulation of cell population proliferation
A0A8B9Y1K1_BOSMU	A0A8B9Y1K1	DAPK3	Death associated protein kinase 3	31912.7	33753.3	55925.1	14520.4	15641.2	9716.04	40530.4	13292.6	40530.4	13292.6	0.327965	0.026386	-1	GO:0005737,cytoplasm;GO:0005634,nucleus;GO:0016605,PML body	GO:0005524,ATP binding;GO:0043522,leucine zipper domain binding;GO:0042803,protein homodimerization activity;GO:0004674,protein serine/threonine kinase activity;GO:0031267,small GTPase binding	GO:0097190,apoptotic signaling pathway;GO:0071346,cellular response to interferon-gamma;GO:0035556,intracellular signal transduction;GO:0017148,negative regulation of translation;GO:0043065,positive regulation of apoptotic process;GO:0090263,positive regulation of canonical Wnt signaling pathway;GO:0030335,positive regulation of cell migration;GO:0046777,protein autophosphorylation;GO:2000249,reg…	bta:525506,path:bta04140,Autophagy - animal;bta:525506,path:bta05200,Pathways in cancer;bta:525506,path:bta05219,Bladder cancer
A0A8B9YLA6_BOSMU	A0A8B9YLA6	DAB2	DAB adaptor protein 2	26604.8	33006.5	47659.6	17994.3	9883.4	8344.1	35757	12073.9	35757	12073.9	0.337666	0.026639	-1	GO:0005905,clathrin-coated pit;GO:0030136,clathrin-coated vesicle;GO:0001650,fibrillar center	GO:0038024,cargo receptor activity;GO:0035615,clathrin adaptor activity;GO:0008022,protein C-terminus binding;GO:0046332,SMAD binding	GO:0035026,leading edge cell differentiation;GO:0060766,negative regulation of androgen receptor signaling pathway;GO:0043066,negative regulation of apoptotic process;GO:0090090,negative regulation of canonical Wnt signaling pathway;GO:0032091,negative regulation of protein binding;GO:1903077,negative regulation of protein localization to plasma membrane;GO:0000122,negative regulation of transcri…	bta:509221,path:bta04144,Endocytosis
A0A8B9YI99_BOSMU	A0A8B9YI99	MESD	LRP chaperone MESD	291639	302076	394047	218294	189795	233412	329254	213834	329254	213834	0.649448	0.029888	-1	GO:0005783,endoplasmic reticulum;GO:0005886,plasma membrane	GO:0042802,identical protein binding;GO:0050750,low-density lipoprotein particle receptor binding	GO:0001503,ossification;GO:0006909,phagocytosis;GO:1904395,positive regulation of skeletal muscle acetylcholine-gated channel clustering;GO:0006457,protein folding;GO:0034394,protein localization to cell surface;GO:0016055,Wnt signaling pathway
A0A8B9XLH1_BOSMU	A0A8B9XLH1;A0A8C0AC76	KSR1	Non-specific serine/threonine protein kinase	15586	20461.9	12633.3	23874.6	23877.5	27903.4	16227.1	25218.5	16227.1	25218.5	1.5541	0.027391	1	GO:0005737,cytoplasm;GO:0005783,endoplasmic reticulum;GO:0016020,membrane	GO:0071889,14-3-3 protein binding;GO:0005524,ATP binding;GO:0051087,chaperone binding;GO:0051879,Hsp90 protein binding;GO:0005078,MAP-kinase scaffold activity;GO:0031434,mitogen-activated protein kinase kinase binding;GO:0004672,protein kinase activity	GO:0019933,cAMP-mediated signaling;GO:0007265,Ras protein signal transduction;GO:0042127,regulation of cell population proliferation;GO:0043405,regulation of MAP kinase activity;GO:0007165,signal transduction;GO:0035556,intracellular signal transduction
A0A8B9X7P6_BOSMU	A0A8B9X7P6	STAB1	Stabilin 1	600066	601518	1.0166e+06	287198	282932	225787	739395	265306	739395	265306	0.358814	0.027629	-1	GO:0005887,integral component of plasma membrane	GO:0005509,calcium ion binding;GO:0005540,hyaluronic acid binding;GO:0030169,low-density lipoprotein particle binding;GO:0005041,low-density lipoprotein particle receptor activity;GO:0005044,scavenger receptor activity	GO:0007155,cell adhesion;GO:0007267,cell-cell signaling;GO:0042742,defense response to bacterium;GO:0016525,negative regulation of angiogenesis
A0A8B9W5H2_BOSMU	A0A8B9W5H2;A0A8B9W6G9	PDLIM5	PDZ and LIM domain 5	296298	246287	408492	181527	146714	159882	317026	162708	317026	162708	0.513232	0.034578	-1	GO:0005912,adherens junction;GO:0031941,filamentous actin;GO:0001725,stress fiber;GO:0030018,Z disc	GO:0003779,actin binding;GO:0046872,metal ion binding;GO:0051371,muscle alpha-actinin binding	GO:0030036,actin cytoskeleton organization;GO:0007507,heart development;GO:0061061,muscle structure development
A0A8B9YRB5_BOSMU	A0A8B9YRB5	MBD2	Methyl-CpG binding domain protein 2	22744	13489.4	23565.9	7384.99	10524	7747.25	19933.1	8552.08	19933.1	8552.08	0.429039	0.028099	-1	GO:0005829,cytosol;GO:0000792,heterochromatin;GO:0000118,histone deacetylase complex	GO:0070742,C2H2 zinc finger domain binding;GO:0003682,chromatin binding;GO:0008327,methyl-CpG binding;GO:0003729,mRNA binding;GO:0035197,siRNA binding	GO:0034622,cellular protein-containing complex assembly;GO:0006338,chromatin remodeling;GO:0006346,DNA methylation-dependent heterochromatin assembly;GO:0016575,histone deacetylation;GO:0042711,maternal behavior;GO:0000122,negative regulation of transcription by RNA polymerase II;GO:0030177,positive regulation of Wnt signaling pathway;GO:0042127,regulation of cell population proliferation
A0A8B9XDX8_BOSMU	A0A8B9XDX8	CLDN4	Claudin 4	278940	152483	85551.2	399287	331758	404495	172325	378513	172325	378513	2.19651	0.028282	1	GO:0005923,bicellular tight junction;GO:0034707,chloride channel complex;GO:0005887,integral component of plasma membrane;GO:0005886,plasma membrane	GO:0005254,chloride channel activity;GO:0042802,identical protein binding;GO:0005198,structural molecule activity	GO:0070830,bicellular tight junction assembly;GO:0016338,calcium-independent cell-cell adhesion via plasma membrane cell-adhesion molecules;GO:0007155,cell adhesion;GO:0006821,chloride transport;GO:0061436,establishment of skin barrier;GO:0030335,positive regulation of cell migration;GO:1905050,positive regulation of metallopeptidase activity;GO:0090303,positive regulation of wound healing;GO:002…	bta:414921,path:bta04514,Cell adhesion molecules (CAMs);bta:414921,path:bta04530,Tight junction;bta:414921,path:bta04670,Leukocyte transendothelial migration;bta:414921,path:bta05160,Hepatitis C
A0A8B9WJ34_BOSMU	A0A8B9WJ34;A0A8B9WK03;A0A8B9WKA0;A0A8B9WKA9;A0A8B9WKN4;A0A8B9WMR9;A0A8B9WNT5;A0A8C0A616	ADAMTS17	ADAM metallopeptidase with thrombospondin type 1 motif 17	5689.38	3479.61	0	0	69.8221	2589.5	4957.6	1455.31	4584.49	1329.66	0.293552	0.028487	-1	GO:0005576,extracellular region;GO:0031012,extracellular matrix	GO:0046872,metal ion binding;GO:0004222,metalloendopeptidase activity	GO:0030198,extracellular matrix organization
A0A8B9WZR8_BOSMU	A0A8B9WZR8	ANXA2	Annexin	4.68763e+06	5132403	7125233	3339969	3.0729e+06	2887991	5.64842e+06	3.10029e+06	5.64842e+06	3.10029e+06	0.548877	0.028597	-1	GO:0005604,basement membrane;GO:0016323,basolateral plasma membrane;GO:0005737,cytoplasm;GO:0005829,cytosol;GO:0005769,early endosome;GO:0005768,endosome;GO:0065010,extracellular membrane-bounded organelle;GO:0005615,extracellular space;GO:0019897,extrinsic component of plasma membrane;GO:0043231,intracellular membrane-bounded organelle;GO:0042470,melanosome;GO:0016020,membrane;GO:0035749,myelin …	GO:0005262,calcium channel activity;GO:0005509,calcium ion binding;GO:0005544,calcium-dependent phospholipid binding;GO:0008092,cytoskeletal protein binding;GO:0005546,phosphatidylinositol-4,5-bisphosphate binding;GO:0001786,phosphatidylserine binding;GO:0019834,phospholipase A2 inhibitor activity;GO:0002020,protease binding;GO:0046790,virion binding	GO:0001525,angiogenesis;GO:0031214,biomineral tissue development;GO:0070509,calcium ion import;GO:0070588,calcium ion transmembrane transport;GO:0030199,collagen fibril organization;GO:0042730,fibrinolysis;GO:0042789,mRNA transcription by RNA polymerase II;GO:0032804,negative regulation of low-density lipoprotein particle receptor catabolic process;GO:1905581,positive regulation of low-density li…	bta:282689,path:bta05132,Salmonella infection
A0A8B9YKQ7_BOSMU	A0A8B9YKQ7;A0A8B9YNP9;A0A8C0AKQ2	TGFBR2	TGF-beta receptor type-2	19770.8	24201.7	19504.4	7347.63	7156.28	5142.43	21158.9	6548.78	21158.9	6548.78	0.309504	0.00096	-1	GO:0005901,caveola;GO:0009897,external side of plasma membrane;GO:0016021,integral component of membrane;GO:0005886,plasma membrane;GO:0043235,receptor complex;GO:0070021,transforming growth factor beta ligand-receptor complex;GO:0045121,membrane raft	GO:0048185,activin binding;GO:0017002,activin-activated receptor activity;GO:0005524,ATP binding;GO:0005539,glycosaminoglycan binding;GO:0046872,metal ion binding;GO:0004674,protein serine/threonine kinase activity;GO:0046332,SMAD binding;GO:0050431,transforming growth factor beta binding;GO:0005026,transforming growth factor beta receptor activity, type II;GO:0005024,transforming growth factor b…	GO:0032147,activation of protein kinase activity;GO:0007420,brain development;GO:0001569,branching involved in blood vessel morphogenesis;GO:0060434,bronchus morphogenesis;GO:0003214,cardiac left ventricle morphogenesis;GO:0071363,cellular response to growth factor stimulus;GO:0048701,embryonic cranial skeleton morphogenesis;GO:0035162,embryonic hemopoiesis;GO:0003274,endocardial cushion fusion;G…	bta:535376,path:bta04010,MAPK signaling pathway;bta:535376,path:bta04350,TGF-beta signaling pathway;bta:535376,path:bta04390,Hippo signaling pathway;bta:535376,path:bta04068,FoxO signaling pathway;bta:535376,path:bta04060,Cytokine-cytokine receptor interaction;bta:535376,path:bta04144,Endocytosis;bta:535376,path:bta04218,Cellular senescence;bta:535376,path:bta04520,Adherens junction;bta:535376,pa…
A0A8B9WJT3_BOSMU	A0A8B9WJT3;A0A8B9WK50	SHMT2	Serine hydroxymethyltransferase	2599744	2.30416e+06	869828	3.63064e+06	3.92365e+06	3637615	1.92458e+06	3.73064e+06	1.92458e+06	3.73064e+06	1.93842	0.029193	1	GO:0070552,BRISC complex;GO:0005737,cytoplasm;GO:0005829,cytosol;GO:0015630,microtubule cytoskeleton;GO:0005743,mitochondrial inner membrane;GO:0005759,mitochondrial matrix;GO:0042645,mitochondrial nucleoid;GO:0005739,mitochondrion;GO:0005634,nucleus	GO:0003682,chromatin binding;GO:0004372,glycine hydroxymethyltransferase activity;GO:0048027,mRNA 5'-UTR binding;GO:0042803,protein homodimerization activity;GO:0030170,pyridoxal phosphate binding;GO:0070905,serine binding;GO:0000900,translation repressor activity, mRNA regulatory element binding;GO:0008270,zinc ion binding	GO:0046655,folic acid metabolic process;GO:0019264,glycine biosynthetic process from serine;GO:0006544,glycine metabolic process;GO:0006565,L-serine catabolic process;GO:0006563,L-serine metabolic process;GO:0006730,one-carbon metabolic process;GO:0051289,protein homotetramerization;GO:0070536,protein K63-linked deubiquitination;GO:0051262,protein tetramerization;GO:0009113,purine nucleobase bios…	bta:507197,path:bta00630,Glyoxylate and dicarboxylate metabolism;bta:507197,path:bta00260,Glycine, serine and threonine metabolism;bta:507197,path:bta00670,One carbon pool by folate;bta:507197,path:bta01523,Antifolate resistance
A0A8B9WVU1_BOSMU	A0A8B9WVU1	DOK1	Docking protein 1	16126.1	18591.6	29105	9136.28	3888.54	8014.55	21274.2	7013.12	21274.2	7013.12	0.329653	0.029208	-1	GO:0005737,cytoplasm;GO:0005634,nucleus;GO:0005829,cytosol		GO:0007265,Ras protein signal transduction;GO:0007169,transmembrane receptor protein tyrosine kinase signaling pathway;GO:0038145,macrophage colony-stimulating factor signaling pathway
A0A8B9YBA6_BOSMU	A0A8B9YBA6	NPPC	C-type natriuretic peptide	31931.7	13573.5	8702.75	129844	150805	125359	18069.3	135336	18069.3	135336	7.48983	0.000374	1	GO:0005576,extracellular region	GO:0005179,hormone activity;GO:0051427,hormone receptor binding;GO:0005102,signaling receptor binding	GO:0006182,cGMP biosynthetic process;GO:0003418,growth plate cartilage chondrocyte differentiation;GO:0003419,growth plate cartilage chondrocyte proliferation;GO:0001503,ossification;GO:0007168,receptor guanylyl cyclase signaling pathway	bta:281356,path:bta04022,cGMP-PKG signaling pathway;bta:281356,path:bta04270,Vascular smooth muscle contraction;bta:281356,path:bta05418,Fluid shear stress and atherosclerosis
A0A8B9XTD6_BOSMU	A0A8B9XTD6;A0A8C0AE21	ROR2	Receptor tyrosine kinase like orphan receptor 2	3606.13	0	0	0	826.667	1584.85	4076.64	1246.8	3606.13	1205.76	0.30584	0.029935	-1	GO:0005887,integral component of plasma membrane;GO:0043235,receptor complex;GO:0045202,synapse	GO:0005524,ATP binding;GO:0005109,frizzled binding;GO:0031435,mitogen-activated protein kinase kinase kinase binding;GO:0004714,transmembrane receptor protein tyrosine kinase activity;GO:0017147,Wnt-protein binding	GO:0030509,BMP signaling pathway;GO:0001502,cartilage condensation;GO:0045165,cell fate commitment;GO:0042733,embryonic digit morphogenesis;GO:0030538,embryonic genitalia morphogenesis;GO:0042472,inner ear morphogenesis;GO:0007254,JNK cascade;GO:0090090,negative regulation of canonical Wnt signaling pathway;GO:0008285,negative regulation of cell population proliferation;GO:0090263,positive regula…	bta:785924,path:bta04310,Wnt signaling pathway
A0A8B9X783_BOSMU	A0A8B9X783	STAT5B	Signal transducer and activator of transcription	20105.3	19168.3	27469	54.0185	6019.86	13740.3	22247.5	6604.72	22247.5	6604.72	0.296874	0.030169	-1	GO:0005737,cytoplasm;GO:0005634,nucleus	GO:0003682,chromatin binding;GO:0003677,DNA binding;GO:0001228,DNA-binding transcription activator activity, RNA polymerase II-specific;GO:0046983,protein dimerization activity;GO:0042803,protein homodimerization activity;GO:0000981,DNA-binding transcription factor activity, RNA polymerase II-specific;GO:0000978,RNA polymerase II cis-regulatory region sequence-specific DNA binding	GO:0071364,cellular response to epidermal growth factor stimulus;GO:0071363,cellular response to growth factor stimulus;GO:0019221,cytokine-mediated signaling pathway;GO:0046543,development of secondary female sexual characteristics;GO:0046544,development of secondary male sexual characteristics;GO:0007565,female pregnancy;GO:0060397,growth hormone receptor signaling pathway via JAK-STAT;GO:00075…	bta:282376,path:bta04012,ErbB signaling pathway;bta:282376,path:bta04630,Jak-STAT signaling pathway;bta:282376,path:bta04217,Necroptosis;bta:282376,path:bta04658,Th1 and Th2 cell differentiation;bta:282376,path:bta04659,Th17 cell differentiation;bta:282376,path:bta04062,Chemokine signaling pathway;bta:282376,path:bta04917,Prolactin signaling pathway;bta:282376,path:bta04935,Growth hormone synthes…
A0A8C0A5W5_BOSMU	A0A8C0A5W5	RASSF2	Ras association domain family member 2	16841.2	10404.3	10887.7	5846.89	5555.32	4776.11	12711.1	5392.78	12711.1	5392.78	0.424258	0.025024	-1	GO:0005737,cytoplasm;GO:0005829,cytosol;GO:0005794,Golgi apparatus;GO:0000776,kinetochore;GO:0005654,nucleoplasm;GO:0005634,nucleus;GO:0005886,plasma membrane;GO:0032991,protein-containing complex	GO:0004672,protein kinase activity	GO:0046849,bone remodeling;GO:0038168,epidermal growth factor receptor signaling pathway via I-kappaB kinase/NF-kappaB cascade;GO:0048872,homeostasis of number of cells;GO:1901223,negative regulation of NIK/NF-kappaB signaling;GO:0033137,negative regulation of peptidyl-serine phosphorylation;GO:0001503,ossification;GO:0043065,positive regulation of apoptotic process;GO:0046330,positive regulation…
A0A8B9XWH8_BOSMU	A0A8B9XWH8	LAMB2	Laminin subunit beta 2	1416689	1.31483e+06	735024	1.75673e+06	1.98829e+06	1.92251e+06	1.15551e+06	1.88917e+06	1.15551e+06	1.88917e+06	1.63492	0.030296	1	GO:0043256,laminin complex;GO:0005608,laminin-3 complex;GO:0016020,membrane;GO:0031594,neuromuscular junction;GO:0043083,synaptic cleft	GO:0005201,extracellular matrix structural constituent;GO:0005178,integrin binding	GO:0009887,animal organ morphogenesis;GO:0014002,astrocyte development;GO:0048677,axon extension involved in regeneration;GO:0007411,axon guidance;GO:0070831,basement membrane assembly;GO:0016477,cell migration;GO:0072274,metanephric glomerular basement membrane development;GO:0072249,metanephric glomerular visceral epithelial cell development;GO:0007528,neuromuscular junction development;GO:0060…
A0A8B9XVQ8_BOSMU	A0A8B9XVQ8	PFN2	Profilin	126197	183214	268891	65525	55326.8	45501.7	192767	55451.2	192767	55451.2	0.287658	0.030511	-1	GO:0005737,cytoplasm;GO:0005856,cytoskeleton;GO:0098978,glutamatergic synapse;GO:0098794,postsynapse;GO:0098793,presynapse;GO:0098685,Schaffer collateral - CA1 synapse	GO:0003779,actin binding;GO:0003785,actin monomer binding;GO:0016887,ATP hydrolysis activity;GO:0005546,phosphatidylinositol-4,5-bisphosphate binding	GO:0030036,actin cytoskeleton organization;GO:0098885,modification of postsynaptic actin cytoskeleton;GO:0030837,negative regulation of actin filament polymerization;GO:0010633,negative regulation of epithelial cell migration;GO:1900028,negative regulation of ruffle assembly;GO:0032233,positive regulation of actin filament bundle assembly;GO:0030838,positive regulation of actin filament polymeriz…	bta:539034,path:bta04015,Rap1 signaling pathway;bta:539034,path:bta04810,Regulation of actin cytoskeleton;bta:539034,path:bta05132,Salmonella infection
A0A8B9X9E7_BOSMU	A0A8B9X9E7	SFRP1	Secreted frizzled-related protein 1	21163.7	28191.2	42620	9753.65	7520.26	6604.59	30658.3	7959.5	30658.3	7959.5	0.25962	0.023685	-1	GO:0009986,cell surface;GO:0062023,collagen-containing extracellular matrix;GO:0005829,cytosol;GO:0005615,extracellular space;GO:0005886,plasma membrane	GO:0004197,cysteine-type endopeptidase activity;GO:0005109,frizzled binding;GO:0008201,heparin binding;GO:0042802,identical protein binding;GO:0017147,Wnt-protein binding	GO:0030036,actin cytoskeleton organization;GO:0060346,bone trabecula formation;GO:0060070,canonical Wnt signaling pathway;GO:0071773,cellular response to BMP stimulus;GO:0071392,cellular response to estradiol stimulus;GO:0071391,cellular response to estrogen stimulus;GO:0044344,cellular response to fibroblast growth factor stimulus;GO:0071504,cellular response to heparin;GO:0071456,cellular respo…	bta:282068,path:bta04310,Wnt signaling pathway
A0A8B9WPB9_BOSMU	A0A8B9WPB9	LOXL3	Lysyl oxidase homolog	41136.5	30077.3	42700.7	19941.1	23477.3	26914.3	37971.5	23444.2	37971.5	23444.2	0.617416	0.031027	-1	GO:0005737,cytoplasm;GO:0005615,extracellular space;GO:0016020,membrane;GO:0005634,nucleus	GO:0005507,copper ion binding;GO:0001968,fibronectin binding;GO:0004720,protein-lysine 6-oxidase activity;GO:0005044,scavenger receptor activity	GO:0030199,collagen fibril organization;GO:0001837,epithelial to mesenchymal transition;GO:1905590,fibronectin fibril organization;GO:0006954,inflammatory response;GO:0030324,lung development;GO:2000329,negative regulation of T-helper 17 cell lineage commitment;GO:0045892,negative regulation of transcription, DNA-templated;GO:0018057,peptidyl-lysine oxidation;GO:2001046,positive regulation of int…
A0A8B9YHI3_BOSMU	A0A8B9YHI3;A0A8B9YJT2;A0A8B9YL36	SLC12A4	Solute carrier family 12 member 4	71512.7	74927.1	103774	50432.9	52802.3	42600.8	83404.5	48612	83404.5	48612	0.582847	0.031205	-1	GO:0016021,integral component of membrane;GO:0045202,synapse	GO:0015379,potassium;GO:0019901,protein kinase binding	GO:0006884,cell volume homeostasis;GO:0007268,chemical synaptic transmission;GO:0055064,chloride ion homeostasis;GO:1902476,chloride transmembrane transport;GO:0055075,potassium ion homeostasis;GO:1990573,potassium ion import across plasma membrane
A0A8B9X054_BOSMU	A0A8B9X054;A0A8C0A991	EFNB1	Ephrin B1	23029	25079.8	16902.6	54839.6	32583.2	44686.5	21670.5	44036.4	21670.5	44036.4	2.03209	0.031435	1	GO:0005737,cytoplasm;GO:0016021,integral component of membrane;GO:0045121,membrane raft;GO:0005634,nucleus;GO:0005886,plasma membrane	GO:0046875,ephrin receptor binding	GO:0007411,axon guidance;GO:0009880,embryonic pattern specification;GO:0048013,ephrin receptor signaling pathway;GO:0001755,neural crest cell migration;GO:0042102,positive regulation of T cell proliferation;GO:0031295,T cell costimulation;GO:0030154,cell differentiation;GO:0007399,nervous system development	bta:534413,path:bta04360,Axon guidance
A0A8B9XZC7_BOSMU	A0A8B9XZC7	VCL	Vinculin	1.58137e+06	1.21633e+06	1.86659e+06	972393	939530	911521	1.55476e+06	941148	1.55476e+06	941148	0.605333	0.031479	-1	GO:0005912,adherens junction;GO:0043034,costamere;GO:0005916,fascia adherens;GO:0005925,focal adhesion;GO:0002102,podosome;GO:0032991,protein-containing complex;GO:0042383,sarcolemma;GO:0015629,actin cytoskeleton;GO:0005737,cytoplasm	GO:0051015,actin filament binding;GO:0045294,alpha-catenin binding;GO:0002162,dystroglycan binding;GO:0005198,structural molecule activity;GO:0031625,ubiquitin protein ligase binding	GO:0034333,adherens junction assembly;GO:0043297,apical junction assembly;GO:0048675,axon extension;GO:0090136,epithelial cell-cell adhesion;GO:0030032,lamellipodium assembly;GO:0002009,morphogenesis of an epithelium;GO:0034394,protein localization to cell surface;GO:0030334,regulation of cell migration;GO:1903140,regulation of establishment of endothelial barrier;GO:0051893,regulation of focal a…	bta:783645,path:bta04510,Focal adhesion;bta:783645,path:bta04520,Adherens junction;bta:783645,path:bta04810,Regulation of actin cytoskeleton;bta:783645,path:bta04670,Leukocyte transendothelial migration;bta:783645,path:bta05100,Bacterial invasion of epithelial cells;bta:783645,path:bta05146,Amoebiasis
A0A8B9WF45_BOSMU	A0A8B9WF45;A0A8B9WKV1	SEMA7A	Semaphorin 7A (John Milton Hagen blood group)	4164.11	4207.96	5497.59	14987.8	15791.2	18188.1	4623.22	16322.4	4623.22	16322.4	3.53052	0.000378	1	GO:0009897,external side of plasma membrane;GO:0005615,extracellular space;GO:0005887,integral component of plasma membrane;GO:0016020,membrane	GO:0045499,chemorepellent activity;GO:0005178,integrin binding;GO:0030215,semaphorin receptor binding	GO:0048675,axon extension;GO:0007411,axon guidance;GO:0007229,integrin-mediated signaling pathway;GO:0050919,negative chemotaxis;GO:0048843,negative regulation of axon extension involved in axon guidance;GO:0001755,neural crest cell migration;GO:0021988,olfactory lobe development;GO:0045773,positive regulation of axon extension;GO:0030335,positive regulation of cell migration;GO:0070374,positive …	bta:614707,path:bta04360,Axon guidance
A0A8B9YU89_BOSMU	A0A8B9YU89;A0A8C0AKC5	ERBB2	Receptor protein-tyrosine kinase	216042	167326	73116.3	276616	293673	295688	152162	288659	152162	288659	1.89705	0.032266	1	GO:0016324,apical plasma membrane;GO:0009925,basal plasma membrane;GO:0016323,basolateral plasma membrane;GO:0005829,cytosol;GO:0010008,endosome membrane;GO:0038143,ERBB3;GO:0005887,integral component of plasma membrane;GO:0043209,myelin sheath;GO:0005634,nucleus;GO:0043235,receptor complex	GO:0005524,ATP binding;GO:0043125,ErbB-3 class receptor binding;GO:0019838,growth factor binding;GO:0042802,identical protein binding;GO:0008022,protein C-terminus binding;GO:0046982,protein heterodimerization activity;GO:0019903,protein phosphatase binding;GO:0004712,protein serine/threonine/tyrosine kinase activity;GO:0001042,RNA polymerase I core binding;GO:0004714,transmembrane receptor prote…	GO:0071364,cellular response to epidermal growth factor stimulus;GO:0007507,heart development;GO:0008045,motor neuron axon guidance;GO:0042552,myelination;GO:0033088,negative regulation of immature T cell proliferation in thymus;GO:0007528,neuromuscular junction development;GO:0030182,neuron differentiation;GO:0048709,oligodendrocyte differentiation;GO:0007422,peripheral nervous system developmen…	bta:505709,path:bta04010,MAPK signaling pathway;bta:505709,path:bta04012,ErbB signaling pathway;bta:505709,path:bta04066,HIF-1 signaling pathway;bta:505709,path:bta04020,Calcium signaling pathway;bta:505709,path:bta04151,PI3K-Akt signaling pathway;bta:505709,path:bta04510,Focal adhesion;bta:505709,path:bta04520,Adherens junction;bta:505709,path:bta04530,Tight junction;bta:505709,path:bta05200,Pat…
A0A8C0A998_BOSMU	A0A8C0A998	TCAF1	TRPM8 channel associated factor 1	201283	189721	93917.2	253774	285195	299690	161640	279553	161640	279553	1.72948	0.032297	1	GO:0005886,plasma membrane	GO:0044325,transmembrane transporter binding	GO:1901529,positive regulation of anion channel activity;GO:0090314,positive regulation of protein targeting to membrane;GO:0010359,regulation of anion channel activity;GO:0030336,negative regulation of cell migration
A0A8B9YRT5_BOSMU	A0A8B9YRT5;A0A8C0AK52	SMTN	Smoothelin	62660.8	68546	80136.3	39478.9	39150.3	43475.2	70447.7	40701.5	70447.7	40701.5	0.577754	0.005015	-1	GO:0031941,filamentous actin;GO:0005815,microtubule organizing center		GO:0030036,actin cytoskeleton organization
A0A8B9YBZ6_BOSMU	A0A8B9YBZ6	WNT5A	Protein Wnt	18186.1	17527	23416.5	1593.63	1447.87	1340.22	19709.9	1460.57	19709.9	1460.57	0.074104	0.000611	-1	GO:0009986,cell surface;GO:0031012,extracellular matrix;GO:0005615,extracellular space;GO:0098978,glutamatergic synapse;GO:0098794,postsynapse	GO:1902379,chemoattractant activity involved in axon guidance;GO:0005125,cytokine activity;GO:0005109,frizzled binding;GO:0019904,protein domain specific binding;GO:0005115,receptor tyrosine kinase-like orphan receptor binding	GO:0090630,activation of GTPase activity;GO:0032148,activation of protein kinase B activity;GO:0008595,anterior/posterior axis specification, embryo;GO:0003283,atrial septum development;GO:0007411,axon guidance;GO:0060070,canonical Wnt signaling pathway;GO:0045165,cell fate commitment;GO:0034613,cellular protein localization;GO:0071277,cellular response to calcium ion;GO:0071346,cellular response…	bta:530005,path:bta04310,Wnt signaling pathway;bta:530005,path:bta04390,Hippo signaling pathway;bta:530005,path:bta04150,mTOR signaling pathway;bta:530005,path:bta04550,Signaling pathways regulating pluripotency of stem cells;bta:530005,path:bta04916,Melanogenesis;bta:530005,path:bta04360,Axon guidance;bta:530005,path:bta05200,Pathways in cancer;bta:530005,path:bta05205,Proteoglycans in cancer;bt…
A0A8C0AIW5_BOSMU	A0A8C0AIW5	ARID2	AT-rich interaction domain 2	7694.75	5254.21	4784.52	10111.2	8485.75	11806.2	5911.16	10134.4	5911.16	10134.4	1.71444	0.032637	1	GO:0005654,nucleoplasm;GO:0005886,plasma membrane;GO:0016514,SWI/SNF complex	GO:0003677,DNA binding	GO:0006355,regulation of transcription, DNA-templated;GO:0060038,cardiac muscle cell proliferation;GO:0060982,coronary artery morphogenesis;GO:0048568,embryonic organ development;GO:0003007,heart morphogenesis;GO:0042592,homeostatic process;GO:0030336,negative regulation of cell migration;GO:0008285,negative regulation of cell population proliferation;GO:0006337,nucleosome disassembly;GO:1905168,…	bta:517876,path:bta05225,Hepatocellular carcinoma
A0A8B9WWJ7_BOSMU	A0A8B9WWJ7	AIDA	Axin interactor, dorsalization associated	47269.1	28600.3	38931.1	22493.1	19533.5	10705.8	38266.8	17577.5	38266.8	17577.5	0.459339	0.032765	-1	GO:0005737,cytoplasm;GO:0016020,membrane	GO:0035091,phosphatidylinositol binding;GO:0019904,protein domain specific binding	GO:0048264,determination of ventral identity;GO:0043508,negative regulation of JUN kinase activity;GO:0031333,negative regulation of protein-containing complex assembly
A0A8B9XR61_BOSMU	A0A8B9XR61;A0A8C0ADJ8	PAPLN	Papilin, proteoglycan like sulfated glycoprotein	2923.86	3119.59	5223.34	1424.29	1244.38	1509.39	3755.6	1392.69	3755.6	1392.69	0.370829	0.033141	-1	GO:0005576,extracellular region;GO:0031012,extracellular matrix	GO:0004867,serine-type endopeptidase inhibitor activity;GO:0004222,metalloendopeptidase activity	GO:0030198,extracellular matrix organization
A0A8B9X0H6_BOSMU	A0A8B9X0H6;A0A8B9X0Q1;A0A8B9X0X9;A0A8B9X266;A0A8B9X2E0	ZDHHC17	Palmitoyltransferase	0	18609	12923.9	11172.8	8781.49	5803.22	15725.5	8585.82	15766.4	8585.82	0.545981	0.034209	-1	GO:0016235,aggresome;GO:0000139,Golgi membrane;GO:0030660,Golgi-associated vesicle membrane;GO:0016021,integral component of membrane;GO:0030659,cytoplasmic vesicle membrane	GO:0042802,identical protein binding;GO:0015095,magnesium ion transmembrane transporter activity;GO:0016409,palmitoyltransferase activity;GO:0019706,protein-cysteine S-palmitoyltransferase activity;GO:0005102,signaling receptor binding	GO:0007409,axonogenesis;GO:0042953,lipoprotein transport;GO:0018230,peptidyl-L-cysteine S-palmitoylation;GO:0018345,protein palmitoylation;GO:0070372,regulation of ERK1 and ERK2 cascade;GO:0051386,regulation of neurotrophin TRK receptor signaling pathway
A0A8B9YBL8_BOSMU	A0A8B9YBL8	DAG1	Dystroglycan 1	162084	140646	55977.4	236888	249268	204132	119569	230096	119569	230096	1.92438	0.034489	1	GO:0005604,basement membrane;GO:0005737,cytoplasm;GO:0005856,cytoskeleton;GO:0016011,dystroglycan complex;GO:0005576,extracellular region;GO:0005615,extracellular space;GO:0016021,integral component of membrane;GO:0016020,membrane;GO:0005654,nucleoplasm;GO:0005886,plasma membrane;GO:0045211,postsynaptic membrane;GO:0042383,sarcolemma;GO:0005911,cell-cell junction;GO:0070938,contractile ring;GO:00…	GO:0005509,calcium ion binding;GO:0043236,laminin binding;GO:0003779,actin binding;GO:0051393,alpha-actinin binding;GO:0002162,dystroglycan binding;GO:0042169,SH2 domain binding;GO:0008307,structural constituent of muscle;GO:0015631,tubulin binding;GO:0017166,vinculin binding;GO:0001618,virus receptor activity	GO:0007411,axon guidance;GO:0002009,morphogenesis of an epithelium;GO:0016203,muscle attachment;GO:0021675,nerve development;GO:0071711,basement membrane organization;GO:0060445,branching involved in salivary gland morphogenesis;GO:0071679,commissural neuron axon guidance;GO:0060441,epithelial tube branching involved in lung morphogenesis;GO:0006509,membrane protein ectodomain proteolysis;GO:0034…	bta:281439,path:bta04512,ECM-receptor interaction;bta:281439,path:bta05410,Hypertrophic cardiomyopathy (HCM);bta:281439,path:bta05412,Arrhythmogenic right ventricular cardiomyopathy (ARVC);bta:281439,path:bta05414,Dilated cardiomyopathy (DCM);bta:281439,path:bta05416,Viral myocarditis
A0A8B9Y4A8_BOSMU	A0A8B9Y4A8;A0A8B9Y4L6	ABCA3	ATP binding cassette subfamily A member 3	4028.11	1945.69	1361.81	4858.28	5841.04	7774.83	2445.2	6158.05	2445.2	6158.05	2.51842	0.034495	1	GO:0097233,alveolar lamellar body membrane;GO:0016021,integral component of membrane;GO:0043231,intracellular membrane-bounded organelle;GO:0005770,late endosome;GO:0005886,plasma membrane	GO:0008559,ABC-type xenobiotic transporter activity;GO:0005524,ATP binding;GO:0016887,ATP hydrolysis activity;GO:0042626,ATPase-coupled transmembrane transporter activity;GO:0005319,lipid transporter activity;GO:0140345,phosphatidylcholine flippase activity;GO:0120019,phosphatidylcholine transfer activity	GO:0006869,lipid transport;GO:0030324,lung development;GO:0070925,organelle assembly;GO:0046470,phosphatidylcholine metabolic process;GO:0046471,phosphatidylglycerol metabolic process;GO:0055091,phospholipid homeostasis;GO:0010875,positive regulation of cholesterol efflux;GO:1902995,positive regulation of phospholipid efflux;GO:0032464,positive regulation of protein homooligomerization;GO:0046890…	bta:505787,path:bta02010,ABC transporters
A0A8B9XI97_BOSMU	A0A8B9XI97	SPTAN1	Spectrin alpha, non-erythrocytic 1	741347	786106	1.09915e+06	435039	433594	323484	875533	397372	875533	397372	0.453863	0.015649	-1	GO:0030054,cell junction;GO:0042995,cell projection;GO:0030864,cortical actin cytoskeleton;GO:0043231,intracellular membrane-bounded organelle;GO:0015630,microtubule cytoskeleton;GO:0005886,plasma membrane;GO:0005737,cytoplasm;GO:0005938,cell cortex;GO:0005856,cytoskeleton	GO:0051015,actin filament binding;GO:0005509,calcium ion binding;GO:0005516,calmodulin binding;GO:0003779,actin binding	GO:0030036,actin cytoskeleton organization;GO:0051693,actin filament capping	bta:540108,path:bta04210,Apoptosis
A0A8B9YR12_BOSMU	A0A8B9YR12	TRIM56	Tripartite motif containing 56	15775.4	21695.3	20874.1	13899.9	4761.97	9251.8	19448.3	9304.55	19448.3	9304.55	0.478426	0.034604	-1	GO:0000785,chromatin;GO:0005737,cytoplasm;GO:0005654,nucleoplasm	GO:0061630,ubiquitin protein ligase activity;GO:0004842,ubiquitin-protein transferase activity;GO:0008270,zinc ion binding	GO:0051607,defense response to virus;GO:0045087,innate immune response;GO:0032728,positive regulation of interferon-beta production;GO:0045893,positive regulation of transcription, DNA-templated;GO:0070534,protein K63-linked ubiquitination;GO:0034340,response to type I interferon
A0A8B9YGW8_BOSMU	A0A8B9YGW8	OPA3	Outer mitochondrial membrane lipid metabolism regulator OPA3	25298.2	26177.2	35256.2	52131.1	53294.9	37402.6	28910.5	47609.5	28910.5	47609.5	1.64679	0.03608	1	GO:0005739,mitochondrion		GO:0019216,regulation of lipid metabolic process;GO:0007601,visual perception
A0A8B9W0V6_BOSMU	A0A8B9W0V6;A0A8B9W2M7;A0A8B9W3P3	DPYSL2	Dihydropyrimidinase-related protein 2	1.58301e+06	1.60491e+06	2.824e+06	788540	714929	699110	2.00397e+06	734193	2.00397e+06	734193	0.366369	0.036589	-1	GO:0005856,cytoskeleton;GO:0005829,cytosol;GO:0016020,membrane;GO:0030424,axon;GO:0030425,dendrite;GO:0043025,neuronal cell body;GO:0005886,plasma membrane;GO:0005737,cytoplasm	GO:0016810,hydrolase activity, acting on carbon-nitrogen (but not peptide) bonds;GO:0008017,microtubule binding;GO:0019901,protein kinase binding	GO:0007411,axon guidance;GO:0007420,brain development;GO:0007010,cytoskeleton organization;GO:0006897,endocytosis;GO:0030516,regulation of axon extension;GO:0045664,regulation of neuron differentiation;GO:0010975,regulation of neuron projection development	bta:533746,path:bta04360,Axon guidance
A0A8C0ABX1_BOSMU	A0A8C0ABX1	DPT	Dermatopontin	113514	138711	269446	25392.8	28076.2	19793.7	173890	24420.9	173890	24420.9	0.140439	0.036615	-1	GO:0005576,extracellular region		GO:0007155,cell adhesion;GO:0030199,collagen fibril organization;GO:0008285,negative regulation of cell population proliferation
A0A8B9W847_BOSMU	A0A8B9W847	LUM	Lumican	910194	1.3297e+06	2.09051e+06	493688	349036	187656	1.44347e+06	343460	1.44347e+06	343460	0.237941	0.036754	-1	GO:0031012,extracellular matrix;GO:0005615,extracellular space;GO:0005583,fibrillar collagen trimer	GO:0005518,collagen binding	GO:0030199,collagen fibril organization;GO:0045944,positive regulation of transcription by RNA polymerase II;GO:0032914,positive regulation of transforming growth factor beta1 production;GO:0007601,visual perception	bta:280847,path:bta05205,Proteoglycans in cancer
A0A8B9YLM1_BOSMU	A0A8B9YLM1	STX4	Syntaxin 4	39976	34191.4	49652	28570	25712.4	27161.1	41273.2	27147.8	41273.2	27147.8	0.65776	0.036899	-1	GO:0005901,caveola;GO:0012505,endomembrane system;GO:0016021,integral component of membrane;GO:0032589,neuron projection membrane;GO:0005886,plasma membrane;GO:0048787,presynaptic active zone membrane;GO:0031201,SNARE complex;GO:0008021,synaptic vesicle;GO:0016323,basolateral plasma membrane;GO:0009986,cell surface;GO:0043197,dendritic spine;GO:0005768,endosome;GO:0005615,extracellular space;GO:0…	GO:0005484,SNAP receptor activity;GO:0000149,SNARE binding;GO:0016230,sphingomyelin phosphodiesterase activator activity	GO:0006887,exocytosis;GO:0006886,intracellular protein transport;GO:0034394,protein localization to cell surface;GO:0031629,synaptic vesicle fusion to presynaptic active zone membrane;GO:0048278,vesicle docking;GO:0006906,vesicle fusion;GO:0016192,vesicle-mediated transport;GO:0071346,cellular response to interferon-gamma;GO:0034599,cellular response to oxidative stress;GO:1903575,cornified envel…	bta:508675,path:bta04130,SNARE interactions in vesicular transport;bta:508675,path:bta04962,Vasopressin-regulated water reabsorption
A0A8B9WI58_BOSMU	A0A8B9WI58;A0A8B9WI88;A0A8B9WIE1;A0A8B9WK56	PML	Promyelocytic leukemia	67726.6	72821.3	104162	46951.9	50032.1	36471.5	81569.8	44485.2	81569.8	44485.2	0.545363	0.037555	-1	GO:0000785,chromatin;GO:0000781,chromosome, telomeric region;GO:0005829,cytosol;GO:0042406,extrinsic component of endoplasmic reticulum membrane;GO:0000792,heterochromatin;GO:0016363,nuclear matrix;GO:0005730,nucleolus;GO:0005654,nucleoplasm;GO:0016605,PML body	GO:0042803,protein homodimerization activity;GO:0046332,SMAD binding;GO:0032183,SUMO binding;GO:0140037,sumo-dependent protein binding;GO:0031625,ubiquitin protein ligase binding;GO:0004842,ubiquitin-protein transferase activity;GO:0008270,zinc ion binding	GO:0006919,activation of cysteine-type endopeptidase activity involved in apoptotic process;GO:0060444,branching involved in mammary gland duct morphogenesis;GO:0045165,cell fate commitment;GO:0071353,cellular response to interleukin-4;GO:1990830,cellular response to leukemia inhibitory factor;GO:0032922,circadian regulation of gene expression;GO:0007182,common-partner SMAD protein phosphorylatio…	bta:100138545,path:bta04120,Ubiquitin mediated proteolysis;bta:100138545,path:bta04144,Endocytosis;bta:100138545,path:bta05200,Pathways in cancer;bta:100138545,path:bta05202,Transcriptional misregulation in cancer;bta:100138545,path:bta05221,Acute myeloid leukemia;bta:100138545,path:bta05164,Influenza A;bta:100138545,path:bta05168,Herpes simplex virus 1 infection
A0A8B9YPJ4_BOSMU	A0A8B9YPJ4;A0A8B9YUG7	ULK3	Serine/threonine-protein kinase ULK3	6961.5	7530.64	3784.55	15649.2	10167.2	11226.3	6092.23	12347.6	6092.23	12347.6	2.02678	0.037634	1	GO:0005776,autophagosome;GO:0005737,cytoplasm	GO:0005524,ATP binding;GO:0004674,protein serine/threonine kinase activity;GO:0004672,protein kinase activity	GO:1905037,autophagosome organization;GO:0072537,fibroblast activation;GO:0045879,negative regulation of smoothened signaling pathway;GO:0018105,peptidyl-serine phosphorylation;GO:0045880,positive regulation of smoothened signaling pathway;GO:0046777,protein autophosphorylation;GO:0007224,smoothened signaling pathway
A0A8B9X929_BOSMU	A0A8B9X929;A0A8B9XB51;A0A8B9XFH2;A0A8B9XG02;A0A8B9XGQ2	PARD3B	Par-3 family cell polarity regulator beta	1335.09	1955.43	2502.93	3163.01	3626.53	2792.6	1931.15	3194.05	1931.15	3194.05	1.65396	0.038209	1	GO:0005912,adherens junction;GO:0043296,apical junction complex;GO:0016324,apical plasma membrane;GO:0005938,cell cortex;GO:0032991,protein-containing complex	GO:0035091,phosphatidylinositol binding	GO:0007155,cell adhesion;GO:0030010,establishment of cell polarity;GO:0051660,establishment of centrosome localization;GO:0045197,establishment or maintenance of epithelial cell apical/basal polarity;GO:0000226,microtubule cytoskeleton organization;GO:0008104,protein localization
A0A8B9WYN5_BOSMU	A0A8B9WYN5;A0A8B9WZ03	SLC12A7	Solute carrier family 12 member 7	17536.7	14133.9	20492.5	11734.3	10503.1	12451.5	17387.7	11563	17387.7	11563	0.665009	0.03883	-1	GO:0005887,integral component of plasma membrane;GO:0045202,synapse	GO:0015379,potassium	GO:0006884,cell volume homeostasis;GO:1902476,chloride transmembrane transport;GO:0007268,chemical synaptic transmission;GO:0055064,chloride ion homeostasis;GO:0055075,potassium ion homeostasis;GO:1990573,potassium ion import across plasma membrane
A0A8B9XW25_BOSMU	A0A8B9XW25	SYK	Tyrosine-protein kinase	43662	49124.4	66906.8	26714.9	30721.9	22960.5	53231.1	26799.1	53231.1	26799.1	0.503449	0.023	-1	GO:0005829,cytosol;GO:0019815,B cell receptor complex;GO:0032009,early phagosome;GO:0031234,extrinsic component of cytoplasmic side of plasma membrane;GO:0005634,nucleus;GO:0042101,T cell receptor complex	GO:0005524,ATP binding;GO:0004715,non-membrane spanning protein tyrosine kinase activity;GO:0004712,protein serine/threonine/tyrosine kinase activity;GO:0005178,integrin binding;GO:0016170,interleukin-15 receptor binding;GO:0019902,phosphatase binding;GO:0043274,phospholipase binding;GO:0001784,phosphotyrosine residue binding;GO:0019901,protein kinase binding;GO:0004674,protein serine/threonine k…	GO:0002376,immune system process;GO:0035556,intracellular signal transduction;GO:0002250,adaptive immune response;GO:0050853,B cell receptor signaling pathway;GO:0043366,beta selection;GO:0048514,blood vessel morphogenesis;GO:0030154,cell differentiation;GO:0071396,cellular response to lipid;GO:0071404,cellular response to low-density lipoprotein particle stimulus;GO:0071226,cellular response to …	bta:515515,path:bta04064,NF-kappa B signaling pathway;bta:515515,path:bta04072,Phospholipase D signaling pathway;bta:515515,path:bta04151,PI3K-Akt signaling pathway;bta:515515,path:bta04611,Platelet activation;bta:515515,path:bta04625,C-type lectin receptor signaling pathway;bta:515515,path:bta04650,Natural killer cell mediated cytotoxicity;bta:515515,path:bta04662,B cell receptor signaling pathw…
A0A8B9XLA9_BOSMU	A0A8B9XLA9;A0A8B9XLJ8	CRISPLD2	Cysteine rich secretory protein LCCL domain containing 2	20758.5	32968.5	28726.2	16730.7	8274.28	16468.1	27484.4	13824.3	27484.4	13824.3	0.502989	0.039323	-1	GO:0031012,extracellular matrix;GO:0005615,extracellular space;GO:0030133,transport vesicle;GO:0005576,extracellular region	GO:0005539,glycosaminoglycan binding;GO:0008201,heparin binding	GO:0030198,extracellular matrix organization;GO:0060325,face morphogenesis
A0A8C0ACS8_BOSMU	A0A8C0ACS8	SH3PXD2B	SH3 and PX domains 2B	89421.4	109400	172659	53114.6	45433.2	45449.3	123827	47999	123827	47999	0.387631	0.039672	-1	GO:0042995,cell projection;GO:0005737,cytoplasm;GO:0002102,podosome	GO:0035091,phosphatidylinositol binding;GO:0016176,superoxide-generating NADPH oxidase activator activity	GO:0060348,bone development;GO:0001654,eye development;GO:0007507,heart development;GO:0071800,podosome assembly;GO:0022617,extracellular matrix disassembly;GO:0072657,protein localization to membrane;GO:0042554,superoxide anion generation
A0A8B9YI70_BOSMU	A0A8B9YI70;A0A8B9YK13;A0A8B9YKV4;A0A8B9YRK6	ENDOU	Uridylate-specific endoribonuclease	0	0	3822.05	0	0	718.874	2547.84	586.344	3822.05	718.874	0.230134	0.040199	-1	GO:0005576,extracellular region;GO:0005737,cytoplasm	GO:0004521,endoribonuclease activity;GO:0016829,lyase activity;GO:0046872,metal ion binding;GO:0030247,polysaccharide binding;GO:0003723,RNA binding;GO:0005044,scavenger receptor activity;GO:0008236,serine-type peptidase activity	GO:0006955,immune response;GO:0007565,female pregnancy
A0A8B9WE72_BOSMU	A0A8B9WE72	SPTB	Spectrin beta chain	11782.9	12283.7	15561.9	26555.4	25812.7	16525	13209.5	22964.4	13209.5	22964.4	1.73847	0.046975	1	GO:0030054,cell junction;GO:0042995,cell projection;GO:0030864,cortical actin cytoskeleton;GO:0005829,cytosol;GO:0005886,plasma membrane;GO:0008091,spectrin;GO:0014731,spectrin-associated cytoskeleton	GO:0051015,actin filament binding;GO:0030506,ankyrin binding;GO:0005543,phospholipid binding;GO:0005200,structural constituent of cytoskeleton	GO:0030036,actin cytoskeleton organization;GO:0051693,actin filament capping;GO:0007154,cell communication;GO:0051641,cellular localization;GO:0050896,response to stimulus;GO:0023052,signaling
A0A8B9W9C2_BOSMU	A0A8B9W9C2	HOXA11	Homeobox A11	5159.3	7199.64	10670.2	3000.6	3272.97	2182.01	7676.38	2818.52	7676.38	2818.52	0.367168	0.041593	-1	GO:0005654,nucleoplasm;GO:0005634,nucleus;GO:0032991,protein-containing complex;GO:0032993,protein-DNA complex;GO:0005667,transcription regulator complex	GO:0000981,DNA-binding transcription factor activity, RNA polymerase II-specific;GO:0000978,RNA polymerase II cis-regulatory region sequence-specific DNA binding	GO:0048856,anatomical structure development;GO:0009952,anterior/posterior pattern specification;GO:0001658,branching involved in ureteric bud morphogenesis;GO:0060351,cartilage development involved in endochondral bone morphogenesis;GO:0048589,developmental growth;GO:0009953,dorsal/ventral pattern formation;GO:0042733,embryonic digit morphogenesis;GO:0035115,embryonic forelimb morphogenesis;GO:00…	bta:100336578,path:bta05202,Transcriptional misregulation in cancer
A0A8B9XNG2_BOSMU	A0A8B9XNG2	SPTBN1	Spectrin beta chain	652865	741205	1.07217e+06	359556	390581	310043	822079	353393	822079	353393	0.429877	0.022515	-1	GO:0030673,axolemma;GO:0030054,cell junction;GO:0042995,cell projection;GO:0030864,cortical actin cytoskeleton;GO:0032437,cuticular plate;GO:0031430,M band;GO:0005730,nucleolus;GO:0005886,plasma membrane;GO:0014069,postsynaptic density;GO:0008091,spectrin	GO:0051015,actin filament binding;GO:0030506,ankyrin binding;GO:0051020,GTPase binding;GO:0005543,phospholipid binding;GO:0005200,structural constituent of cytoskeleton;GO:0003779,actin binding	GO:0030036,actin cytoskeleton organization;GO:0051693,actin filament capping;GO:0007182,common-partner SMAD protein phosphorylation;GO:0043001,Golgi to plasma membrane protein transport;GO:0071709,membrane assembly;GO:0000281,mitotic cytokinesis;GO:0007009,plasma membrane organization;GO:0032743,positive regulation of interleukin-2 production;GO:1903078,positive regulation of protein localization…
A0A8B9YUF4_BOSMU	A0A8B9YUF4	FMOD	Fibromodulin	33918.2	55134.9	87732.5	13731.1	16039.4	8989.12	58928.5	12919.9	58928.5	12919.9	0.219246	0.043491	-1	GO:0062023,collagen-containing extracellular matrix;GO:0005615,extracellular space		GO:0030199,collagen fibril organization	bta:281168,path:bta04350,TGF-beta signaling pathway
A0A8B9X2K5_BOSMU	A0A8B9X2K5;A0A8B9X2T2;A0A8B9X8N3	SSH1	Slingshot protein phosphatase 1	4121.77	5002.44	4350.21	11974.7	11796.2	13244.6	4491.47	12338.5	4491.47	12338.5	2.74709	0.000118	1	GO:0005737,cytoplasm;GO:0005886,plasma membrane	GO:0003779,actin binding;GO:0106306,protein serine phosphatase activity;GO:0106307,protein threonine phosphatase activity;GO:0004725,protein tyrosine phosphatase activity;GO:0008138,protein tyrosine/serine/threonine phosphatase activity;GO:0004721,phosphoprotein phosphatase activity	GO:0030837,negative regulation of actin filament polymerization;GO:0030036,actin cytoskeleton organization;GO:0000902,cell morphogenesis;GO:0071318,cellular response to ATP;GO:0032268,regulation of cellular protein metabolic process
A0A8B9VZK4_BOSMU	A0A8B9VZK4;A0A8B9W0I6	HP1BP3	Heterochromatin protein 1-binding protein 3	51857.8	45791.9	82293.8	27801.8	27926.6	25896.4	59981.2	27208.3	59981.2	27208.3	0.453613	0.044243	-1	GO:0005694,chromosome;GO:0016607,nuclear speck;GO:0000786,nucleosome;GO:0005634,nucleus	GO:0003677,DNA binding;GO:0031491,nucleosome binding	GO:0071456,cellular response to hypoxia;GO:0070828,heterochromatin organization;GO:0006334,nucleosome assembly;GO:0042127,regulation of cell population proliferation;GO:0097298,regulation of nucleus size;GO:0006355,regulation of transcription, DNA-templated
A0A8B9X2D7_BOSMU	A0A8B9X2D7	KIRREL1	Kirre like nephrin family adhesion molecule 1	23107.3	11914.9	30152.3	7435.18	5386.66	6105.39	21724.9	6309.07	21724.9	6309.07	0.290408	0.044793	-1	GO:0005911,cell-cell junction;GO:0005887,integral component of plasma membrane;GO:0048471,perinuclear region of cytoplasm	GO:0050839,cell adhesion molecule binding;GO:0017022,myosin binding	GO:0098609,cell-cell adhesion;GO:0045217,cell-cell junction maintenance;GO:0003094,glomerular filtration
A0A8B9WFS1_BOSMU	A0A8B9WFS1	SUN2	Sad1 and UNC84 domain containing 2	193833	213057	368253	99837.7	102201	95674.1	258381	99237.8	258381	99237.8	0.384076	0.044991	-1	GO:0000781,chromosome, telomeric region;GO:0000794,condensed nuclear chromosome;GO:0005639,integral component of nuclear inner membrane;GO:0034993,meiotic nuclear membrane microtubule tethering complex;GO:0005635,nuclear envelope	GO:0043495,protein-membrane adaptor activity	GO:0051642,centrosome localization;GO:0006998,nuclear envelope organization;GO:0031022,nuclear migration along microfilament;GO:0021817,nucleokinesis involved in cell motility in cerebral cortex radial glia guided migration;GO:0030335,positive regulation of cell migration
A0A8B9XAE9_BOSMU	A0A8B9XAE9	TMEM119	Transmembrane protein 119	20016.2	29315.4	26506.2	31.263	4216.48	3430.54	25279.3	2559.43	25279.3	2559.43	0.101246	0.00171	-1	GO:0005783,endoplasmic reticulum;GO:0016021,integral component of membrane;GO:0005886,plasma membrane		GO:0001958,endochondral ossification;GO:0045779,negative regulation of bone resorption;GO:0010832,negative regulation of myotube differentiation;GO:0001649,osteoblast differentiation;GO:1903012,positive regulation of bone development;GO:0030501,positive regulation of bone mineralization;GO:0010628,positive regulation of gene expression;GO:0045669,positive regulation of osteoblast differentiation;…
A0A8B9Y8L6_BOSMU	A0A8B9Y8L6;A0A8B9Y9Z3;A0A8B9YB15;A0A8B9YC13;A0A8B9YCM4;A0A8B9YEF8;A0A8B9YJJ4;A0A8C0AHN9;A0A8C0AID4	CD44	CD44 antigen	70794.9	85308.4	93022.5	63370.7	59810.2	37834.7	83041.9	53671.9	83041.9	53671.9	0.646322	0.046407	-1	GO:0016324,apical plasma membrane;GO:0016323,basolateral plasma membrane;GO:0042995,cell projection;GO:0016021,integral component of membrane;GO:0031258,lamellipodium membrane;GO:0035692,macrophage migration inhibitory factor receptor complex;GO:0005902,microvillus;GO:0005886,plasma membrane;GO:0009986,cell surface;GO:0005829,cytosol;GO:0005794,Golgi apparatus	GO:0005540,hyaluronic acid binding;GO:0004888,transmembrane signaling receptor activity;GO:0004896,cytokine receptor activity	GO:0007155,cell adhesion;GO:0019221,cytokine-mediated signaling pathway;GO:0006954,inflammatory response;GO:0070374,positive regulation of ERK1 and ERK2 cascade;GO:2000392,regulation of lamellipodium morphogenesis;GO:0044319,wound healing, spreading of cells;GO:0051216,cartilage development;GO:0044344,cellular response to fibroblast growth factor stimulus;GO:0030214,hyaluronan catabolic process;G…	bta:281057,path:bta04512,ECM-receptor interaction;bta:281057,path:bta04640,Hematopoietic cell lineage;bta:281057,path:bta05206,MicroRNAs in cancer;bta:281057,path:bta05205,Proteoglycans in cancer;bta:281057,path:bta05169,Epstein-Barr virus infection
A0A8B9YPV1_BOSMU	A0A8B9YPV1;A0A8B9YQM9	NSDHL	NAD(P) dependent steroid dehydrogenase-like	64744.6	53787	30014.4	76683.8	77860.6	83221.3	49515.3	79255.2	49515.3	79255.2	1.60062	0.04654	1	GO:0005783,endoplasmic reticulum;GO:0005789,endoplasmic reticulum membrane;GO:0016021,integral component of membrane;GO:0005811,lipid droplet	GO:0003854,3-beta-hydroxy-delta5-steroid dehydrogenase activity;GO:0102175,3-beta-hydroxysteroid dehydrogenase/C4-decarboxylase activity;GO:0103066,4alpha-carboxy-4beta-methyl-5alpha-cholesta-8-en-3beta-ol;GO:0103067,4alpha-carboxy-5alpha-cholesta-8-en-3beta-ol;GO:0000252,C-3 sterol dehydrogenase (C-4 sterol decarboxylase) activity;GO:0016616,oxidoreductase activity, acting on the CH-OH group of …	GO:0006695,cholesterol biosynthetic process;GO:0008203,cholesterol metabolic process;GO:0001942,hair follicle development;GO:0060716,labyrinthine layer blood vessel development;GO:0007224,smoothened signaling pathway	bta:616694,path:bta00100,Steroid biosynthesis
A0A8B9YU81_BOSMU	A0A8B9YU81	TAOK2	TAO kinase 2	15794.2	14352.1	17308	5887.99	11804.5	11449.3	15818.1	9713.92	15818.1	9713.92	0.614101	0.04365	-1	GO:0015629,actin cytoskeleton;GO:0044295,axonal growth cone;GO:0005737,cytoplasm;GO:0031410,cytoplasmic vesicle;GO:0005829,cytosol;GO:0044294,dendritic growth cone;GO:0005730,nucleolus;GO:0005654,nucleoplasm;GO:0043235,receptor complex	GO:0005524,ATP binding;GO:0031434,mitogen-activated protein kinase kinase binding;GO:0038191,neuropilin binding;GO:0004674,protein serine/threonine kinase activity	GO:0030036,actin cytoskeleton organization;GO:0007409,axonogenesis;GO:0150020,basal dendrite arborization;GO:0048041,focal adhesion assembly;GO:0035556,intracellular signal transduction;GO:0000165,MAPK cascade;GO:0007095,mitotic G2 DNA damage checkpoint signaling;GO:0048812,neuron projection morphogenesis;GO:0046330,positive regulation of JNK cascade;GO:0006468,protein phosphorylation;GO:0032956,…	bta:533897,path:bta04010,MAPK signaling pathway
A0A8B9YSZ5_BOSMU	A0A8B9YSZ5;A0A8B9Z2G0	TRIP10	Thyroid hormone receptor interactor 10	211817	219492	389468	97269.6	94306.5	112072	273592	101216	273592	101216	0.369952	0.041565	-1	GO:0005938,cell cortex;GO:0005856,cytoskeleton;GO:0005764,lysosome;GO:0005886,plasma membrane;GO:0005654,nucleoplasm	GO:0042802,identical protein binding	GO:0030036,actin cytoskeleton organization;GO:0006897,endocytosis;GO:0007165,signal transduction	bta:533171,path:bta04910,Insulin signaling pathway
A0A8B9Y658_BOSMU	A0A8B9Y658	TGFB1	Transforming growth factor beta	66215.5	64276.4	31742.3	84893.6	84082.4	88709.9	54078.1	85895.3	54078.1	85895.3	1.58836	0.047705	1	GO:0072562,blood microparticle;GO:0009986,cell surface;GO:0005737,cytoplasm;GO:0031012,extracellular matrix;GO:0005615,extracellular space;GO:0005634,nucleus	GO:0003823,antigen binding;GO:0005125,cytokine activity;GO:0008083,growth factor activity;GO:0034713,type I transforming growth factor beta receptor binding;GO:0005114,type II transforming growth factor beta receptor binding;GO:0034714,type III transforming growth factor beta receptor binding;GO:0005160,transforming growth factor beta receptor binding;GO:0043539,protein serine/threonine kinase ac…	GO:0006754,ATP biosynthetic process;GO:0030509,BMP signaling pathway;GO:0016477,cell migration;GO:0045216,cell-cell junction organization;GO:0071407,cellular response to organic cyclic compound;GO:0071560,cellular response to transforming growth factor beta stimulus;GO:0002062,chondrocyte differentiation;GO:0007182,common-partner SMAD protein phosphorylation;GO:0007173,epidermal growth factor rec…	bta:282089,path:bta04010,MAPK signaling pathway;bta:282089,path:bta04350,TGF-beta signaling pathway;bta:282089,path:bta04390,Hippo signaling pathway;bta:282089,path:bta04068,FoxO signaling pathway;bta:282089,path:bta04060,Cytokine-cytokine receptor interaction;bta:282089,path:bta04110,Cell cycle;bta:282089,path:bta04218,Cellular senescence;bta:282089,path:bta04659,Th17 cell differentiation;bta:28…
A0A8C0AL96_BOSMU	A0A8C0AL96	WAPL	WAPL cohesin release factor	22967	12794.7	17944.1	24873.6	27426.7	32296.1	17901.9	28198.8	17901.9	28198.8	1.57518	0.047988	1	GO:0005813,centrosome;GO:0000785,chromatin;GO:0005829,cytosol;GO:0005794,Golgi apparatus;GO:0045171,intercellular bridge;GO:0072686,mitotic spindle;GO:0005654,nucleoplasm;GO:0000795,synaptonemal complex		GO:0007063,regulation of sister chromatid cohesion;GO:0000278,mitotic cell cycle;GO:0035562,negative regulation of chromatin binding;GO:0008156,negative regulation of DNA replication;GO:0045875,negative regulation of sister chromatid cohesion;GO:0048146,positive regulation of fibroblast proliferation;GO:0071168,protein localization to chromatin;GO:0060623,regulation of chromosome condensation;GO:…
A0A8B9WWB2_BOSMU	A0A8B9WWB2;A0A8C0A8J3	IL18	Interleukin-18	13243	22895.1	42784.6	3285.76	1245.8	611.885	26307.6	1714.48	26307.6	1714.48	0.065171	0.048037	-1	GO:0005737,cytoplasm;GO:0005615,extracellular space	GO:0005125,cytokine activity;GO:0045515,interleukin-18 receptor binding	GO:0032148,activation of protein kinase B activity;GO:0001525,angiogenesis;GO:0008283,cell population proliferation;GO:0071407,cellular response to organic cyclic compound;GO:0042632,cholesterol homeostasis;GO:0006954,inflammatory response;GO:0035655,interleukin-18-mediated signaling pathway;GO:0031663,lipopolysaccharide-mediated signaling pathway;GO:0000165,MAPK cascade;GO:0030101,natural killer…	bta:281249,path:bta04060,Cytokine-cytokine receptor interaction;bta:281249,path:bta04061,Viral protein interaction with cytokine and cytokine receptor;bta:281249,path:bta04621,NOD-like receptor signaling pathway;bta:281249,path:bta04623,Cytosolic DNA-sensing pathway;bta:281249,path:bta05323,Rheumatoid arthritis;bta:281249,path:bta05321,Inflammatory bowel disease (IBD);bta:281249,path:bta05132,Sal…
A0A8B9W9J8_BOSMU	A0A8B9W9J8;A0A8B9WGC0;A0A8C0A429	PPP3CA	Serine/threonine-protein phosphatase	199544	181657	268343	138573	148183	138351	216515	141702	216515	141702	0.654469	0.048306	-1	GO:0005955,calcineurin complex;GO:0005737,cytoplasm;GO:0005829,cytosol;GO:0043197,dendritic spine;GO:0042383,sarcolemma;GO:0030018,Z disc;GO:0009898,cytoplasmic side of plasma membrane;GO:0098978,glutamatergic synapse;GO:0005739,mitochondrion;GO:0005654,nucleoplasm;GO:0098685,Schaffer collateral - CA1 synapse	GO:0005516,calmodulin binding;GO:0033192,calmodulin-dependent protein phosphatase activity;GO:0046872,metal ion binding;GO:0106306,protein serine phosphatase activity;GO:0106307,protein threonine phosphatase activity;GO:0051117,ATPase binding;GO:0016018,cyclosporin A binding;GO:0046983,protein dimerization activity	GO:0097720,calcineurin-mediated signaling;GO:0033173,calcineurin-NFAT signaling cascade;GO:0016311,dephosphorylation;GO:0006470,protein dephosphorylation;GO:0051592,response to calcium ion;GO:0006816,calcium ion transport;GO:0014898,cardiac muscle hypertrophy in response to stress;GO:0060079,excitatory postsynaptic potential;GO:0000082,G1/S transition of mitotic cell cycle;GO:0033555,multicellula…	bta:286852,path:bta04010,MAPK signaling pathway;bta:286852,path:bta04310,Wnt signaling pathway;bta:286852,path:bta04370,VEGF signaling pathway;bta:286852,path:bta04020,Calcium signaling pathway;bta:286852,path:bta04022,cGMP-PKG signaling pathway;bta:286852,path:bta04114,Oocyte meiosis;bta:286852,path:bta04218,Cellular senescence;bta:286852,path:bta04625,C-type lectin receptor signaling pathway;bt…
E1AHZ9_BOSMU	E1AHZ9	S100A8	S100 calcium binding protein A8	13267.9	26027.5	16936.1	9934.33	7115.34	5742.55	18743.8	7597.4	18743.8	7597.4	0.405329	0.049073	-1	GO:0005829,cytosol;GO:0005615,extracellular space;GO:0045111,intermediate filament cytoskeleton;GO:0005886,plasma membrane	GO:0016209,antioxidant activity;GO:0050544,arachidonic acid binding;GO:0005509,calcium ion binding;GO:0048306,calcium-dependent protein binding;GO:0008017,microtubule binding;GO:0050786,RAGE receptor binding;GO:0035662,Toll-like receptor 4 binding;GO:0008270,zinc ion binding	GO:0006919,activation of cysteine-type endopeptidase activity involved in apoptotic process;GO:0006915,apoptotic process;GO:0014002,astrocyte development;GO:0006914,autophagy;GO:0045087,innate immune response;GO:0002523,leukocyte migration involved in inflammatory response;GO:0070488,neutrophil aggregation;GO:0030593,neutrophil chemotaxis;GO:0018119,peptidyl-cysteine S-nitrosylation;GO:0050729,po…	bta:616818,path:bta04657,IL-17 signaling pathway
A0A8B9Z272_BOSMU	A0A8B9Z272;A0A8C0ALP9	VAV1	Vav guanine nucleotide exchange factor 1	37555.8	46686	73172	18238.7	18435.3	17282.4	52471.3	17985.5	52471.3	17985.5	0.342768	0.032066	-1	GO:0005911,cell-cell junction	GO:0005085,guanyl-nucleotide exchange factor activity;GO:0046872,metal ion binding;GO:0140031,phosphorylation-dependent protein binding;GO:0001784,phosphotyrosine residue binding	GO:0007186,G protein-coupled receptor signaling pathway;GO:0006955,immune response;GO:0007229,integrin-mediated signaling pathway;GO:0030593,neutrophil chemotaxis;GO:0006909,phagocytosis;GO:0045785,positive regulation of cell adhesion;GO:0043547,positive regulation of GTPase activity;GO:0045954,positive regulation of natural killer cell mediated cytotoxicity;GO:0072593,reactive oxygen species met…	bta:617345,path:bta04015,Rap1 signaling pathway;bta:617345,path:bta04024,cAMP signaling pathway;bta:617345,path:bta04510,Focal adhesion;bta:617345,path:bta04810,Regulation of actin cytoskeleton;bta:617345,path:bta04650,Natural killer cell mediated cytotoxicity;bta:617345,path:bta04660,T cell receptor signaling pathway;bta:617345,path:bta04662,B cell receptor signaling pathway;bta:617345,path:bta0…
A0A8B9WKN9_BOSMU	A0A8B9WKN9	SWAP70	Switching B cell complex subunit SWAP70	113778	110346	148701	215049	201198	226733	124275	214327	124275	214327	1.72462	0.003253	1	GO:0005737,cytoplasm;GO:0030027,lamellipodium;GO:0005634,nucleus;GO:0005886,plasma membrane;GO:0015629,actin cytoskeleton	GO:0003677,DNA binding;GO:0005524,ATP binding	GO:0051017,actin filament bundle assembly;GO:0045190,isotype switching;GO:0030835,negative regulation of actin filament depolymerization;GO:0033633,negative regulation of cell-cell adhesion mediated by integrin;GO:1902309,negative regulation of peptidyl-serine dephosphorylation;GO:0032233,positive regulation of actin filament bundle assembly;GO:0007204,positive regulation of cytosolic calcium ion…
A0A8B9VZR0_BOSMU	A0A8B9VZR0	ADAMTS1	ADAM metallopeptidase with thrombospondin type 1 motif 1	44819.4	31256.8	21506	85216.1	71992.2	91353.3	32527.4	82853.9	32527.4	82853.9	2.5472	0.004723	1	GO:0005604,basement membrane;GO:0031410,cytoplasmic vesicle;GO:0031012,extracellular matrix;GO:0005576,extracellular region	GO:0008201,heparin binding;GO:0004222,metalloendopeptidase activity;GO:0008270,zinc ion binding	GO:0030198,extracellular matrix organization;GO:0060347,heart trabecula formation;GO:0001822,kidney development;GO:0016525,negative regulation of angiogenesis;GO:0001542,ovulation from ovarian follicle;GO:1900087,positive regulation of G1/S transition of mitotic cell cycle;GO:1904754,positive regulation of vascular associated smooth muscle cell migration;GO:1904707,positive regulation of vascular…

## Sheet: MF  Screen (28)
NO.	1	2	3	4	5	6	7	8	9	10	11	12	13	14	15	16	17	18	19	20	21	22	23	24	25	26	27	28
MF	calcium ion binding	fibronectin binding	iron ion binding	aspartic-type endopeptidase activity	collagen binding	L-ascorbic acid binding	signaling receptor binding	transmembrane receptor protein tyrosine kinase activity	peptide binding	ankyrin binding	glycosaminoglycan binding	proton-transporting ATPase activity, rotational mechanism	receptor antagonist activity	sulfuric ester hydrolase activity	steroid hormone receptor activity	actin binding	muscle alpha-actinin binding	growth factor binding	phosphatidylinositol-5-phosphate binding	platelet-derived growth factor binding	cell adhesion molecule binding	protein-cysteine S-palmitoyltransferase activity	structural constituent of eye lens	type I transforming growth factor beta receptor binding	metallocarboxypeptidase activity	extracellular matrix structural constituent	phosphatidylinositol-4,5-bisphosphate binding	nuclear receptor activity
	PLS1	FBLN1	LTF	CASP3	CTSK	P4HA2	LTF	TEK	ENPEP	SPTB	ENG	ATP6V1E1	DKK3	ARSA	RXRG	PDLIM5	PDLIM5	ERBB3	SESTD1	COL3A1	TGFBI	ZDHHC5	CRYBG3	ENG	CPA4	FBLN1	MYO1B	RXRG
	FKBP7	CTSK	RIOX2		HORMAD1	P4HA3	PTK2B	MET	OXTR	CDH1	SULF1	ATP6V1A	DKK4	STS	PGR	PDLIM5	PDLIM5	EPHA2	PLCZ1	COL5A1	KIRREL1	ZDHHC17	CRYAB	TGFB1	FOLH1	FBLN1	SESTD1	ESR1
	FBLN1	HORMAD1	TBXAS1		LUM	PLOD1	SCP2	EPHA2	MME	SPTBN1	CRISPLD2	ATP6V1E1	LRPAP1	SGSH	RXRA	MYO1B	PDLIM3	PDGFRB	SNX24	COL1A2	KIRREL1	ZDHHC20	VIM	FERMT2	CPXM1	COL5A2	SCIN	STAT3
	PROS1	FBLN1	P4HA2		TGFBI	PLOD2	SCYL2	DDR1	ERAP1	FLNC	EGFLAM	ATP6V1C1	DKK1		RXRB	EPS8	PKD2	LIFR	PHLDA3	PDGFRB	MSN	GLUL	HSPB6	TGFBR2	CPM	COL3A1	PLCZ1	PGR
	PLCD4	ITGAV	P4HA3		FSTL3	P4HA1	RAB8B	ROR2	ERAP2	RHBG	TGFBR2	ATP6V1G1				SCIN	PDLIM1	PDGFRA		PDGFRA	AFDN			FERMT2	CPD	COL5A1	GSDMD	RXRA
	FBLN1	FSTL3	CYP11A1		CTSL	PLOD3	ANGPTL2	PDGFRB	LNPEP	SLC4A1	SGSH					PLEKHG3		ERBB2			NECTIN1					LAMA2	STXBP6	RXRB
	SCIN	LOXL3	PLOD1		DDR1	P3H1	FN1	AXL	RXRA	PTPRC	BGN					ENAH					CDH1					COL1A2	MARK1
	PLCZ1	CTSL	LCN2		SPARC	P3H3	CTNND1	CSF1R		FLNC						CAPZB					DSP					PXDN	TWF2
	DYSF	IGFBP3	ETHE1		AEBP1		TNC	FGFR2								ENAH					DSP					LAMB2	ANXA2
	EPDR1	HSD17B12	CYP1B1		PCOLCE		PLAT	PDGFRA								PLEKHH2					PTK7					COL15A1	GSN
	ANXA4		CYP4V2		SERPINH1		ZDHHC17	ERBB2								MICAL2					TJP3					LAMA5	SDCBP2
	FKBP9		ALOX5		SMAD4		TNC									SYNPO2										FBN2	PFN2
	ARSA		KDM3A		HSD17B12		MSN									SYNPO2										LAMC1	PLEKHA4
	TBC1D9B		CYP51A1		MRC2		STAT3									DAAM1											PHLDA3
	VLDLR		PLOD2		PAK1		GJA1									TWF2											GRAMD2A
	FSTL3		CYP2S1		NID1		FYN									SSH1
	S100A4		MSMO1				LAMA2									MSN
	S100A13		SCD				LAMA4									RAI14
	S100A9		P4HA1				SERPINE2									MAP1A
	CASR		PLOD3				DPP4									SPTAN1
	LRP1		XDH				SYK									EPS8L1
	TGM2		P3H1				PKD2									EPB41L1
	CD93		P3H3				FER									SPTBN1
	SLC25A13		ALOX15B				NPPC									FMNL2
	SMOC1						CNPY3									PARVG
	SCUBE2						HGF									PFN2
	CAPN2						FES									CLMN
	SPARC						PARK7									PDLIM3
	ANXA2						PTPRC									WAS
	ATP2C1															DBN1
	MAN1A1															WIPF2
	GPD2															PDLIM7
	EFHD1															DBN1
	FKBP10															FERMT2
	STAB1															DAG1
	CDH11															PDLIM1
	GSN															SPIRE1
	SULF1															DIAPH2
	REPS1															TMOD1
	SPTAN1															TNS1
	CDH1															CNN2
	MICU2															FERMT2
	AGRN															EMD
	NOTCH2															DST
	FAT1
	GCA
	FBLN2
	FBLN5
	TBC1D8B
	EFEMP1
	CANT1
	CAPNS1
	PKD2
	GLCE
	DAG1
	CALU
	EGFLAM
	GALNT3
	MICU1
	PLS3
	EEF2K
	RCN2
	PLA2G12B
	PCDH1
	ITPR1
	PPP3CB
	ANXA11
	FSTL1
	FBN2
	AIF1L
	PLCB4
	CLSTN1
	SCUBE3
	NID1
	DST
	ALOX15B
	S100A8

## Sheet: MF DEPs (725)
ID	Accession	Gene Name	Description	Q1	Q2	Q3	Z1	Z2	Z3	Imputation(Q)	Imputation(Z)	Keep(Q)	Keep(Z)	FC(Z_Q)	pValue(Z_Q)	Sig(Z_Q)	GO_CC	GO_MF	GO_BP
A0A8B9W0L3_BOSMU	A0A8B9W0L3	MGAT5	Alpha-1,6-mannosyl-glycoprotein 6-beta-N-acetylglucosaminyltransferase	4856.44	4238.71	4403.29	15228.5	15524.5	15535.8	4499.48	15429.6	4499.48	15429.6	3.42919	1e-06	1	GO:0005576,extracellular region;GO:0000139,Golgi membrane;GO:0016021,integral component of membrane;GO:0005794,Golgi apparatus	GO:0030144,alpha-1,6-mannosylglycoprotein 6-beta-N-acetylglucosaminyltransferase activity;GO:0030145,manganese ion binding;GO:0004864,protein phosphatase inhibitor activity	GO:0006487,protein N-linked glycosylation;GO:1903614,negative regulation of protein tyrosine phosphatase activity;GO:0030335,positive regulation of cell migration;GO:1904894,positive regulation of receptor signaling pathway via STAT;GO:0018279,protein N-linked glycosylation via asparagine
A0A8B9W2T0_BOSMU	A0A8B9W2T0	EPHX2	Epoxide hydrolase 2	106367	96073.8	43282.9	1.32454e+06	1.23823e+06	1247725	81907.8	1.27017e+06	81907.8	1.27017e+06	15.5073	4e-06	1	GO:0005829,cytosol;GO:0005777,peroxisome	GO:0003824,catalytic activity;GO:0004301,epoxide hydrolase activity;GO:0016787,hydrolase activity;GO:0042577,lipid phosphatase activity;GO:0052642,lysophosphatidic acid phosphatase activity;GO:0000287,magnesium ion binding;GO:0042803,protein homodimerization activity;GO:0015643,toxic substance binding	GO:0042632,cholesterol homeostasis;GO:0097176,epoxide metabolic process;GO:0046839,phospholipid dephosphorylation;GO:0010628,positive regulation of gene expression;GO:0090181,regulation of cholesterol metabolic process;GO:0046272,stilbene catabolic process
A0A8C0A5Y3_BOSMU	A0A8C0A5Y3	IKBIP	IKBKB interacting protein	177296	173362	170081	63246.5	55020.6	51915.5	173580	56727.6	173580	56727.6	0.326809	8e-06	-1	GO:0005789,endoplasmic reticulum membrane;GO:0016021,integral component of membrane
A0A8B9X1J7_BOSMU	A0A8B9X1J7;A0A8B9X204;A0A8B9X2S1;A0A8C0A9E6	MME	Neprilysin	95775.9	87660.6	80504.6	489470	463958	512416	87980.4	488615	87980.4	488615	5.55368	1.1e-05	1	GO:0030424,axon;GO:0005903,brush border;GO:0005737,cytoplasm;GO:0030425,dendrite;GO:0005769,early endosome;GO:0016021,integral component of membrane;GO:0045121,membrane raft;GO:0044306,neuron projection terminus;GO:0043025,neuronal cell body;GO:0005886,plasma membrane;GO:0045202,synapse;GO:0008021,synaptic vesicle;GO:0005802,trans-Golgi network	GO:1901612,cardiolipin binding;GO:0008238,exopeptidase activity;GO:0004222,metalloendopeptidase activity;GO:0042277,peptide binding;GO:0001786,phosphatidylserine binding;GO:0042803,protein homodimerization activity;GO:0008270,zinc ion binding	GO:0097242,amyloid-beta clearance;GO:0150094,amyloid-beta clearance by cellular catabolic process;GO:0050435,amyloid-beta metabolic process;GO:0071345,cellular response to cytokine stimulus;GO:0071492,cellular response to UV-A;GO:0071493,cellular response to UV-B;GO:0046449,creatinine metabolic process;GO:0001822,kidney development;GO:0007611,learning or memory;GO:0061837,neuropeptide processing;…
A0A8B9WP40_BOSMU	A0A8B9WP40	COL5A1	Collagen type V alpha 1 chain	245972	262989	266227	54327	59308.6	44232	258396	52622.5	258396	52622.5	0.203651	1.2e-05	-1	GO:0005604,basement membrane;GO:0005588,collagen type V trimer;GO:0031012,extracellular matrix;GO:0005615,extracellular space	GO:0005201,extracellular matrix structural constituent;GO:0008201,heparin binding;GO:0048407,platelet-derived growth factor binding;GO:0043394,proteoglycan binding	GO:0001568,blood vessel development;GO:0007155,cell adhesion;GO:0032964,collagen biosynthetic process;GO:0030199,collagen fibril organization;GO:0030198,extracellular matrix organization;GO:0048592,eye morphogenesis;GO:0003007,heart morphogenesis;GO:0045112,integrin biosynthetic process;GO:1903225,negative regulation of endodermal cell differentiation;GO:0051128,regulation of cellular component o…
A0A8B9XU55_BOSMU	A0A8B9XU55	HSD17B11	Hydroxysteroid 17-beta dehydrogenase 11	52313.7	45860.9	48470.6	132738	141234	141093	48881.7	138355	48881.7	138355	2.83041	1.2e-05	1	GO:0005737,cytoplasm;GO:0016021,integral component of membrane;GO:0005811,lipid droplet	GO:0016616,oxidoreductase activity, acting on the CH-OH group of donors, NAD or NADP as acceptor;GO:0016229,steroid dehydrogenase activity	GO:0006710,androgen catabolic process
A0A8B9WEZ4_BOSMU	A0A8B9WEZ4	RNF149	Ring finger protein 149	149.04	1.4549	1.2364	3879.56	3475.08	3490.95	50.5771	3615.19	50.5771	3615.19	71.4789	1.5e-05	1	GO:0005737,cytoplasm;GO:0016021,integral component of membrane	GO:0046872,metal ion binding;GO:0061630,ubiquitin protein ligase activity	GO:0006511,ubiquitin-dependent protein catabolic process
A0A8B9Y4L0_BOSMU	A0A8B9Y4L0	ITGA1	Integrin subunit alpha 1	1.99857e+06	1911502	1.95144e+06	1.20334e+06	1141823	1.142e+06	1.95384e+06	1.16239e+06	1.95384e+06	1.16239e+06	0.594926	1.7e-05	-1	GO:0045178,basal part of cell;GO:0009897,external side of plasma membrane;GO:0005925,focal adhesion;GO:0034665,integrin alpha1-beta1 complex	GO:0098639,collagen binding involved in cell-matrix adhesion;GO:0046872,metal ion binding;GO:0019903,protein phosphatase binding	GO:0045123,cellular extravasation;GO:0007229,integrin-mediated signaling pathway;GO:0008285,negative regulation of cell population proliferation;GO:0042059,negative regulation of epidermal growth factor receptor signaling pathway;GO:0030593,neutrophil chemotaxis;GO:0032516,positive regulation of phosphoprotein phosphatase activity
A0A8B9WAJ6_BOSMU	A0A8B9WAJ6	ATP6V0A4	V-type proton ATPase subunit a	6132.62	4480.45	3831.1	44193.6	39727.4	43768.4	4814.72	42563.2	4814.72	42563.2	8.84021	1.8e-05	1	GO:0016324,apical plasma membrane;GO:0031526,brush border membrane;GO:0005768,endosome;GO:0016021,integral component of membrane;GO:0005886,plasma membrane;GO:0016471,vacuolar proton-transporting V-type ATPase complex;GO:0000220,vacuolar proton-transporting V-type ATPase, V0 domain	GO:0051117,ATPase binding;GO:0015078,proton transmembrane transporter activity	GO:0007588,excretion;GO:0001503,ossification;GO:0007605,sensory perception of sound;GO:0007035,vacuolar acidification
A0A8B9WMN4_BOSMU	A0A8B9WMN4	S100A4	Protein S100	1.72936e+06	1.8179e+06	1.63243e+06	270525	180135	141572	1.72656e+06	197411	1.72656e+06	197411	0.114337	2e-05	-1	GO:0005576,extracellular region;GO:0005634,nucleus;GO:0048471,perinuclear region of cytoplasm	GO:0005509,calcium ion binding;GO:0048306,calcium-dependent protein binding;GO:0042802,identical protein binding;GO:0050786,RAGE receptor binding;GO:0046914,transition metal ion binding	GO:0043123,positive regulation of I-kappaB kinase/NF-kappaB signaling
A0A8B9Y8V6_BOSMU	A0A8B9Y8V6	AFP	Alpha fetoprotein	69503.4	36333.2	43312.2	1.24376e+06	1.13036e+06	1.06486e+06	49716.3	1.14632e+06	49716.3	1.14632e+06	23.0573	3.3e-05	1	GO:0005737,cytoplasm;GO:0005615,extracellular space	GO:0005504,fatty acid binding;GO:0008270,zinc ion binding	GO:0001542,ovulation from ovarian follicle;GO:0042448,progesterone metabolic process;GO:0060395,SMAD protein signal transduction
A0A8B9XWZ7_BOSMU	A0A8B9XWZ7	COTL1	Coactosin like F-actin binding protein 1	2372340	2.4077e+06	2261500	3.72938e+06	3.71993e+06	3.88867e+06	2.34718e+06	3.77933e+06	2.34718e+06	3.77933e+06	1.61016	3.4e-05	1	GO:0030864,cortical actin cytoskeleton;GO:0005829,cytosol;GO:0005634,nucleus;GO:0005886,plasma membrane	GO:0051015,actin filament binding;GO:0019899,enzyme binding	GO:0050832,defense response to fungus;GO:0030833,regulation of actin filament polymerization
A0A8C0ABW5_BOSMU	A0A8C0ABW5	RMDN2	Regulator of microtubule dynamics 2	5222.23	5430.34	4579.03	10839.9	10490.9	10653.5	5077.2	10661.5	5077.2	10661.5	2.09987	3.5e-05	1	GO:0005737,cytoplasm;GO:0016021,integral component of membrane;GO:0005739,mitochondrion;GO:0097431,mitotic spindle pole;GO:0005876,spindle microtubule	GO:0008017,microtubule binding
A0A8B9W6U8_BOSMU	A0A8B9W6U8	PROS1	Vitamin K-dependent protein S	65330.4	54940.1	92949.6	315234	301266	312982	71073.4	309827	71073.4	309827	4.35926	3.9e-05	1	GO:0005615,extracellular space	GO:0005509,calcium ion binding	GO:0007596,blood coagulation;GO:0042730,fibrinolysis;GO:0050896,response to stimulus
A0A8B9XQD0_BOSMU	A0A8B9XQD0;A0A8B9XS01	THSD4	Thrombospondin type 1 domain containing 4	194662	174936	143952	476226	476162	492853	171183	481747	171183	481747	2.81422	3.9e-05	1	GO:0005576,extracellular region;GO:0001527,microfibril		GO:0048251,elastic fiber assembly
A0A8B9W323_BOSMU	A0A8B9W323	ATP6V1E1	ATPase H+ transporting V1 subunit E1	33009.6	32527.4	33273.8	59697.3	64277.9	60108.6	32936.9	61361.3	32936.9	61361.3	1.86299	4.3e-05	1	GO:0016324,apical plasma membrane;GO:0005829,cytosol;GO:0005768,endosome;GO:0000221,vacuolar proton-transporting V-type ATPase, V1 domain;GO:0005902,microvillus	GO:0016787,hydrolase activity;GO:0046961,proton-transporting ATPase activity, rotational mechanism;GO:0051117,ATPase binding	GO:0045851,pH reduction;GO:1902600,proton transmembrane transport
A0A8B9WLS7_BOSMU	A0A8B9WLS7;A0A8B9WT13	DKK3	Dickkopf WNT signaling pathway inhibitor 3	6320.69	6445.21	6955.29	1853.55	1281	0	6573.73	1611.85	6573.73	1567.27	0.245196	4.4e-05	-1	GO:0005576,extracellular region;GO:0005615,extracellular space	GO:0039706,co-receptor binding;GO:0048019,receptor antagonist activity	GO:0030178,negative regulation of Wnt signaling pathway;GO:0090090,negative regulation of canonical Wnt signaling pathway
A0A8B9WM54_BOSMU	A0A8B9WM54	ATP6V1B2	Vacuolar proton pump subunit B	384750	377087	350158	639227	611285	632859	370665	627790	370665	627790	1.69369	4.4e-05	1	GO:0016324,apical plasma membrane;GO:0005829,cytosol;GO:0042470,melanosome;GO:0005902,microvillus;GO:0005886,plasma membrane;GO:0001726,ruffle;GO:0000221,vacuolar proton-transporting V-type ATPase, V1 domain	GO:0005524,ATP binding;GO:0016787,hydrolase activity	GO:0046034,ATP metabolic process;GO:0045851,pH reduction;GO:1902600,proton transmembrane transport
A0A8B9W569_BOSMU	A0A8B9W569;A0A8B9WB77;A0A8C0A2E8;A0A8C0A2F4	SLC44A1	Choline transporter-like protein	48274.5	51674.8	50837.5	102134	105081	111622	50262.2	106279	50262.2	106279	2.11449	4.7e-05	1	GO:0005829,cytosol;GO:0016021,integral component of membrane;GO:0016020,membrane;GO:0005739,mitochondrion;GO:0005654,nucleoplasm;GO:0005886,plasma membrane	GO:0015220,choline transmembrane transporter activity;GO:0022857,transmembrane transporter activity	GO:0015871,choline transport;GO:0055085,transmembrane transport
A0A8B9W5R5_BOSMU	A0A8B9W5R5;A0A8C0A396;A0A8C0A3A2	MYO1B	Myosin IB	71748.6	66172	70976.1	204784	182741	189364	69632.2	192296	69632.2	192296	2.7616	5.4e-05	1	GO:0016459,myosin complex;GO:0015629,actin cytoskeleton;GO:0005884,actin filament;GO:0005903,brush border;GO:0071944,cell periphery;GO:0005737,cytoplasm;GO:0005769,early endosome;GO:0010008,endosome membrane;GO:0030175,filopodium;GO:0005902,microvillus;GO:0048471,perinuclear region of cytoplasm;GO:0005886,plasma membrane;GO:0032588,trans-Golgi network membrane;GO:0031982,vesicle	GO:0003779,actin binding;GO:0005524,ATP binding;GO:0003774,cytoskeletal motor activity;GO:0051015,actin filament binding;GO:0000146,microfilament motor activity;GO:0005547,phosphatidylinositol-3,4,5-trisphosphate binding;GO:0005546,phosphatidylinositol-4,5-bisphosphate binding	GO:0051017,actin filament bundle assembly;GO:0007015,actin filament organization;GO:0030048,actin filament-based movement;GO:0006892,post-Golgi vesicle-mediated transport;GO:0030050,vesicle transport along actin filament
A0A8B9XNL9_BOSMU	A0A8B9XNL9	CARD19	Caspase recruitment domain family member 19	33361.5	32949.8	29910.6	10730.6	10027.4	11523.7	32074	10760.6	32074	10760.6	0.335492	5.4e-05	-1	GO:0005789,endoplasmic reticulum membrane;GO:0016021,integral component of membrane;GO:0031966,mitochondrial membrane;GO:0005739,mitochondrion
A0A8B9YLK9_BOSMU	A0A8B9YLK9	BCAM	Basal cell adhesion molecule (Lutheran blood group)	172749	181105	138421	660878	589105	664353	164092	638112	164092	638112	3.88875	6.9e-05	1	GO:0009986,cell surface;GO:0016021,integral component of membrane;GO:0005886,plasma membrane	GO:0043236,laminin binding;GO:0005055,laminin receptor activity;GO:0008022,protein C-terminus binding	GO:0007160,cell-matrix adhesion
A0A8B9XCF4_BOSMU	A0A8B9XCF4	GSN	Gelsolin	5.99254e+06	6.35924e+06	6408626	3923391	3.8942e+06	3.75845e+06	6.25347e+06	3.85868e+06	6.25347e+06	3.85868e+06	0.617046	7e-05	-1	GO:0015629,actin cytoskeleton;GO:0005737,cytoplasm;GO:0005615,extracellular space;GO:0030478,actin cap;GO:0005829,cytosol;GO:0005925,focal adhesion;GO:0030027,lamellipodium;GO:0005634,nucleus;GO:0045335,phagocytic vesicle;GO:0005886,plasma membrane;GO:0002102,podosome;GO:0016528,sarcoplasm	GO:0051015,actin filament binding;GO:0005509,calcium ion binding;GO:0005546,phosphatidylinositol-4,5-bisphosphate binding;GO:0045159,myosin II binding;GO:0036313,phosphatidylinositol 3-kinase catalytic subunit binding	GO:0051014,actin filament severing;GO:0045010,actin nucleation;GO:0008154,actin polymerization or depolymerization;GO:0051016,barbed-end actin filament capping;GO:0030031,cell projection assembly;GO:0007417,central nervous system development;GO:0060271,cilium assembly;GO:0030030,cell projection organization;GO:0030042,actin filament depolymerization;GO:0030041,actin filament polymerization;GO:009…
A0A8B9XX37_BOSMU	A0A8B9XX37	FBLN2	Fibulin 2	807934	778945	865027	237802	220159	150657	817302	202873	817302	202873	0.248222	7.5e-05	-1	GO:0062023,collagen-containing extracellular matrix;GO:0005576,extracellular region	GO:0005509,calcium ion binding;GO:0050840,extracellular matrix binding	GO:0030198,extracellular matrix organization;GO:0010811,positive regulation of cell-substrate adhesion
A0A8B9YIR3_BOSMU	A0A8B9YIR3	CSPG4	Chondroitin sulfate proteoglycan 4	165374	172745	165263	70223.6	66177.6	51111.7	167794	62504.3	167794	62504.3	0.372506	7.6e-05	-1	GO:0016021,integral component of membrane;GO:0005654,nucleoplasm;GO:0005886,plasma membrane;GO:0001726,ruffle	GO:0015026,coreceptor activity;GO:0019901,protein kinase binding	GO:0008283,cell population proliferation;GO:0008347,glial cell migration;GO:0035556,intracellular signal transduction;GO:0048008,platelet-derived growth factor receptor signaling pathway;GO:0043410,positive regulation of MAPK cascade;GO:0050731,positive regulation of peptidyl-tyrosine phosphorylation;GO:0097178,ruffle assembly;GO:0006929,substrate-dependent cell migration
A0A8B9YRZ4_BOSMU	A0A8B9YRZ4	BAIAP2L1	BAR/IMD domain containing adaptor protein 2 like 1	33809.1	29152.5	12628.2	132117	131765	133189	25196.6	132357	25196.6	132357	5.25298	7.6e-05	1	GO:0015629,actin cytoskeleton;GO:0005829,cytosol;GO:0005654,nucleoplasm;GO:0005886,plasma membrane	GO:0070064,proline-rich region binding	GO:0051764,actin crosslink formation;GO:0051017,actin filament bundle assembly;GO:0007009,plasma membrane organization;GO:2000251,positive regulation of actin cytoskeleton reorganization;GO:0030838,positive regulation of actin filament polymerization;GO:0046626,regulation of insulin receptor signaling pathway;GO:0009617,response to bacterium
A0A8B9X2R8_BOSMU	A0A8B9X2R8	TINAGL1	Tubulointerstitial nephritis antigen like 1	303413	299482	329408	898071	798014	889941	310768	862009	310768	862009	2.7738	7.9e-05	1	GO:0005615,extracellular space;GO:0005764,lysosome	GO:0008234,cysteine-type peptidase activity;GO:0043236,laminin binding
A0A8B9WQN7_BOSMU	A0A8B9WQN7;A0A8B9WSY7;A0A8B9WV27	CPA4	Carboxypeptidase A4	68940.7	65152.8	31837.1	403844	347266	372196	55310.2	374435	55310.2	374435	6.76973	9.3e-05	1	GO:0005615,extracellular space	GO:0004181,metallocarboxypeptidase activity;GO:0008270,zinc ion binding	GO:0006508,proteolysis
A0A8C0ADA1_BOSMU	A0A8C0ADA1	CASK	Calcium/calmodulin dependent serine protein kinase	53583	56141.7	62154.7	169371	152512	151037	57293.1	157640	57293.1	157640	2.75146	9.7e-05	1	GO:0005604,basement membrane;GO:0005923,bicellular tight junction;GO:0005737,cytoplasm;GO:0005652,nuclear lamina;GO:0016363,nuclear matrix;GO:0005730,nucleolus;GO:0005886,plasma membrane;GO:0098793,presynapse	GO:0005524,ATP binding;GO:0004674,protein serine/threonine kinase activity;GO:0004672,protein kinase activity	GO:0051179,localization;GO:0001953,negative regulation of cell-matrix adhesion;GO:0090288,negative regulation of cellular response to growth factor stimulus;GO:0010839,negative regulation of keratinocyte proliferation;GO:0061045,negative regulation of wound healing
A0A8B9WDN3_BOSMU	A0A8B9WDN3	EPHA2	Receptor protein-tyrosine kinase	3585.6	3514.23	3072.41	10771.2	9539.57	9668.66	3390.75	9993.16	3390.75	9993.16	2.94718	9.8e-05	1	GO:0009986,cell surface;GO:0005925,focal adhesion;GO:0005887,integral component of plasma membrane;GO:0030027,lamellipodium;GO:0031256,leading edge membrane;GO:0043005,neuron projection;GO:0043235,receptor complex;GO:0070160,tight junction	GO:0005524,ATP binding;GO:0019838,growth factor binding;GO:0004712,protein serine/threonine/tyrosine kinase activity;GO:0004714,transmembrane receptor protein tyrosine kinase activity;GO:0005005,transmembrane-ephrin receptor activity;GO:0005003,ephrin receptor activity	GO:0090630,activation of GTPase activity;GO:0048320,axial mesoderm formation;GO:0007411,axon guidance;GO:0002043,blood vessel endothelial cell proliferation involved in sprouting angiogenesis;GO:0046849,bone remodeling;GO:0060444,branching involved in mammary gland duct morphogenesis;GO:0046058,cAMP metabolic process;GO:0060326,cell chemotaxis;GO:0050830,defense response to Gram-positive bacteriu…
A0A8B9Y8P5_BOSMU	A0A8B9Y8P5;A0A8B9Y8V4;A0A8C0AGI2;A0A8C0AHG5	AXL	Receptor protein-tyrosine kinase	27170.1	30825.1	31016.7	7802.51	8094.2	5833.31	29670.6	7243.34	29670.6	7243.34	0.244125	9.9e-05	-1	GO:0016021,integral component of membrane;GO:0015629,actin cytoskeleton;GO:0009986,cell surface;GO:0005615,extracellular space;GO:0005887,integral component of plasma membrane;GO:0043231,intracellular membrane-bounded organelle;GO:0043235,receptor complex	GO:0005524,ATP binding;GO:0004712,protein serine/threonine/tyrosine kinase activity;GO:0004714,transmembrane receptor protein tyrosine kinase activity;GO:0001786,phosphatidylserine binding;GO:0001618,virus receptor activity	GO:0001974,blood vessel remodeling;GO:0048469,cell maturation;GO:0016477,cell migration;GO:0031668,cellular response to extracellular stimulus;GO:0035457,cellular response to interferon-alpha;GO:0071222,cellular response to lipopolysaccharide;GO:0097028,dendritic cell differentiation;GO:0034101,erythrocyte homeostasis;GO:0021885,forebrain cell migration;GO:0006954,inflammatory response;GO:0001779…
A0A8B9WF96_BOSMU	A0A8B9WF96;A0A8B9WJJ8	PYCR1	Pyrroline-5-carboxylate reductase	244366	262514	222160	54396.2	42892.4	36087.9	243014	44458.8	243014	44458.8	0.182948	0.000102	-1	GO:0005739,mitochondrion;GO:0016021,integral component of membrane	GO:0004735,pyrroline-5-carboxylate reductase activity;GO:0042802,identical protein binding	GO:0034599,cellular response to oxidative stress;GO:0055129,L-proline biosynthetic process;GO:0006561,proline biosynthetic process;GO:1903206,negative regulation of hydrogen peroxide-induced cell death;GO:0051881,regulation of mitochondrial membrane potential
A0A8B9X375_BOSMU	A0A8B9X375;A0A8B9X5H6	CD101	CD101 molecule	1639.79	1777.59	0	6363.5	7464.7	7327.76	1710.75	7051.99	1708.69	7051.99	4.12217	0.000106	1	GO:0016021,integral component of membrane		GO:0002763,positive regulation of myeloid leukocyte differentiation
A0A8B9W4L8_BOSMU	A0A8B9W4L8;A0A8B9WBM9	PLBD1	Phospholipase B-like	93955.9	102263	165417	668655	589454	665249	120545	641119	120545	641119	5.31849	0.00011	1	GO:0005576,extracellular region;GO:0005764,lysosome;GO:0005615,extracellular space;GO:0016021,integral component of membrane	GO:0004620,phospholipase activity	GO:0009395,phospholipid catabolic process;GO:0016042,lipid catabolic process
A0A8B9Z0R0_BOSMU	A0A8B9Z0R0	PLOD3	Procollagen-lysine 5-dioxygenase	579377	581008	648168	245385	257899	232929	602851	245404	602851	245404	0.407073	0.000114	-1	GO:0062023,collagen-containing extracellular matrix;GO:0005783,endoplasmic reticulum;GO:0005789,endoplasmic reticulum membrane;GO:0005615,extracellular space;GO:0005802,trans-Golgi network	GO:0005506,iron ion binding;GO:0031418,L-ascorbic acid binding;GO:0050211,procollagen galactosyltransferase activity;GO:0033823,procollagen glucosyltransferase activity;GO:0008475,procollagen-lysine 5-dioxygenase activity	GO:0070831,basement membrane assembly;GO:0030199,collagen fibril organization;GO:0032963,collagen metabolic process;GO:0001886,endothelial cell morphogenesis;GO:0048730,epidermis morphogenesis;GO:0046947,hydroxylysine biosynthetic process;GO:0001701,in utero embryonic development;GO:0060425,lung morphogenesis;GO:0021915,neural tube development;GO:0017185,peptidyl-lysine hydroxylation;GO:0008104,p…
A0A8B9X2K5_BOSMU	A0A8B9X2K5;A0A8B9X2T2;A0A8B9X8N3	SSH1	Slingshot protein phosphatase 1	4121.77	5002.44	4350.21	11974.7	11796.2	13244.6	4491.47	12338.5	4491.47	12338.5	2.74709	0.000118	1	GO:0005737,cytoplasm;GO:0005886,plasma membrane	GO:0003779,actin binding;GO:0106306,protein serine phosphatase activity;GO:0106307,protein threonine phosphatase activity;GO:0004725,protein tyrosine phosphatase activity;GO:0008138,protein tyrosine/serine/threonine phosphatase activity;GO:0004721,phosphoprotein phosphatase activity	GO:0030837,negative regulation of actin filament polymerization;GO:0030036,actin cytoskeleton organization;GO:0000902,cell morphogenesis;GO:0071318,cellular response to ATP;GO:0032268,regulation of cellular protein metabolic process
A0A8B9XUT5_BOSMU	A0A8B9XUT5;A0A8B9XVI6;A0A8B9XYY1	LIPA	Lipase	99821.6	132611	209037	677195	637355	658956	147156	657835	147156	657835	4.47031	0.000119	1	GO:0005829,cytosol;GO:0001650,fibrillar center;GO:0043231,intracellular membrane-bounded organelle;GO:0005654,nucleoplasm	GO:0016788,hydrolase activity, acting on ester bonds;GO:0004771,sterol esterase activity	GO:0016042,lipid catabolic process;GO:0000902,cell morphogenesis;GO:0008283,cell population proliferation;GO:0048873,homeostasis of number of cells within a tissue;GO:0006954,inflammatory response;GO:0030324,lung development;GO:0016125,sterol metabolic process;GO:0048771,tissue remodeling
A0A8B9XL17_BOSMU	A0A8B9XL17;A0A8B9XSB8	ERAP1	Aminopeptidase	167497	170866	188515	73701.5	72795.3	64995.4	175626	70497.4	175626	70497.4	0.401407	0.00012	-1	GO:0005737,cytoplasm;GO:0005789,endoplasmic reticulum membrane;GO:0005576,extracellular region;GO:0016021,integral component of membrane;GO:0005886,plasma membrane	GO:0005138,interleukin-6 receptor binding;GO:0070006,metalloaminopeptidase activity;GO:0042277,peptide binding;GO:0008270,zinc ion binding	GO:0019885,antigen processing and presentation of endogenous peptide antigen via MHC class I;GO:0006509,membrane protein ectodomain proteolysis;GO:0043171,peptide catabolic process;GO:0006508,proteolysis;GO:0008217,regulation of blood pressure;GO:0007165,signal transduction
A0A8B9YCG1_BOSMU	A0A8B9YCG1	CSF1R	Receptor protein-tyrosine kinase	29313.2	27730.7	29834.8	42598.1	45406.8	44028.5	28959.5	44011.1	28959.5	44011.1	1.51975	0.000127	1	GO:0009986,cell surface;GO:1990682,CSF1-CSF1R complex;GO:0005887,integral component of plasma membrane;GO:0005654,nucleoplasm;GO:0043235,receptor complex	GO:0005524,ATP binding;GO:0019955,cytokine binding;GO:0005011,macrophage colony-stimulating factor receptor activity;GO:0042803,protein homodimerization activity;GO:0019903,protein phosphatase binding;GO:0004712,protein serine/threonine/tyrosine kinase activity;GO:0004714,transmembrane receptor protein tyrosine kinase activity	GO:0007411,axon guidance;GO:0045217,cell-cell junction maintenance;GO:0071363,cellular response to growth factor stimulus;GO:0021879,forebrain neuron differentiation;GO:0002244,hematopoietic progenitor cell differentiation;GO:0006954,inflammatory response;GO:0061518,microglial cell proliferation;GO:0043066,negative regulation of apoptotic process;GO:0008285,negative regulation of cell population …
A0A8B9XGC0_BOSMU	A0A8B9XGC0;A0A8C0ABS8	NECTIN1	Nectin cell adhesion molecule 1	19715.3	19458.6	13069.9	55162.8	56338.8	60780.6	17414.6	57427.4	17414.6	57427.4	3.29766	0.000133	1	GO:0005912,adherens junction;GO:0043296,apical junction complex;GO:0044291,cell-cell contact zone;GO:0098686,hippocampal mossy fiber to CA3 synapse;GO:0099059,integral component of presynaptic active zone membrane;GO:0005911,cell-cell junction;GO:0016021,integral component of membrane;GO:0045202,synapse	GO:0050839,cell adhesion molecule binding;GO:0042803,protein homodimerization activity;GO:0038023,signaling receptor activity	GO:0002934,desmosome organization;GO:0070166,enamel mineralization;GO:0007157,heterophilic cell-cell adhesion via plasma membrane cell adhesion molecules;GO:0007156,homophilic cell adhesion via plasma membrane adhesion molecules;GO:0006826,iron ion transport;GO:0002089,lens morphogenesis in camera-type eye;GO:1902414,protein localization to cell junction;GO:0051963,regulation of synapse assembly;…
A0A8B9X551_BOSMU	A0A8B9X551;A0A8B9XC98	QSOX1	Sulfhydryl oxidase	267605	214605	257955	1.03631e+06	913194	1.09075e+06	246722	1.01342e+06	246722	1.01342e+06	4.10754	0.000153	1	GO:0070062,extracellular exosome;GO:0005615,extracellular space;GO:0030173,integral component of Golgi membrane;GO:0045171,intercellular bridge	GO:0071949,FAD binding;GO:0016971,flavin-linked sulfhydryl oxidase activity;GO:0003756,protein disulfide isomerase activity	GO:0085029,extracellular matrix assembly;GO:0016242,negative regulation of macroautophagy;GO:0006457,protein folding
A0A8B9WPN0_BOSMU	A0A8B9WPN0	CTSL	Cathepsin L	30317	24832.7	29689.5	86517.6	78675.8	75382.5	28279.7	80191.9	28279.7	80191.9	2.83567	0.000155	1	GO:0016324,apical plasma membrane;GO:0042583,chromaffin granule;GO:0005615,extracellular space;GO:0005764,lysosome;GO:0005794,Golgi apparatus;GO:0005771,multivesicular body;GO:0005886,plasma membrane	GO:0004197,cysteine-type endopeptidase activity;GO:0004175,endopeptidase activity;GO:0008234,cysteine-type peptidase activity;GO:0005518,collagen binding;GO:0001968,fibronectin binding;GO:0042393,histone binding;GO:0043394,proteoglycan binding;GO:0097655,serpin family protein binding	GO:0048002,antigen processing and presentation of peptide antigen;GO:0043373,CD4-positive, alpha-beta T cell lineage commitment;GO:0030574,collagen catabolic process;GO:0060309,elastin catabolic process;GO:0034230,enkephalin processing;GO:0006955,immune response;GO:0016540,protein autoprocessing;GO:0051603,proteolysis involved in cellular protein catabolic process;GO:0031638,zymogen activation;GO…
A0A8B9WUL8_BOSMU	A0A8B9WUL8	SLC7A8	Solute carrier family 7 member 8	3464.29	4078.64	0	30388.4	30091.9	32131.4	5475.58	30870.5	3771.46	30870.5	5.63786	0.000156	1	GO:0016324,apical plasma membrane;GO:0016323,basolateral plasma membrane;GO:0016021,integral component of membrane;GO:0031528,microvillus membrane	GO:0015187,glycine transmembrane transporter activity;GO:0015180,L-alanine transmembrane transporter activity;GO:0015179,L-amino acid transmembrane transporter activity;GO:0015190,L-leucine transmembrane transporter activity;GO:0015175,neutral amino acid transmembrane transporter activity;GO:0015101,organic cation transmembrane transporter activity;GO:0015349,thyroid hormone transmembrane transpo…	GO:1904273,L-alanine import across plasma membrane;GO:1903801,L-leucine import across plasma membrane;GO:0015804,neutral amino acid transport;GO:0035524,proline transmembrane transport;GO:0015827,tryptophan transport;GO:0015829,valine transport
A0A8B9YR73_BOSMU	A0A8B9YR73	RTKN2	Rhotekin 2	1700.89	838.786	298.441	7124.47	7361.32	7919.19	946.038	7468.32	946.038	7468.32	7.89431	0.000158	1	GO:0005737,cytoplasm;GO:0005634,nucleus;GO:0005886,plasma membrane		GO:0030097,hemopoiesis;GO:2001243,negative regulation of intrinsic apoptotic signaling pathway;GO:0008284,positive regulation of cell population proliferation;GO:0051092,positive regulation of NF-kappaB transcription factor activity;GO:1901224,positive regulation of NIK/NF-kappaB signaling;GO:0007165,signal transduction
A0A8B9Y430_BOSMU	A0A8B9Y430;A0A8B9Y7B9	LGALS3BP	Galectin-3-binding protein	155519	162192	151140	83996.2	79856	68148	156284	77333.4	156284	77333.4	0.494827	0.000161	-1	GO:0005615,extracellular space;GO:0016020,membrane	GO:0005044,scavenger receptor activity	GO:0007155,cell adhesion
A0A8B9XS50_BOSMU	A0A8B9XS50	GLUL	Glutamine synthetase	42903.6	29354	43162.1	161720	139713	160503	38473.3	153978	38473.3	153978	4.00222	0.000168	1	GO:0005737,cytoplasm;GO:0005829,cytosol;GO:0005783,endoplasmic reticulum;GO:0005739,mitochondrion;GO:0005886,plasma membrane	GO:0005524,ATP binding;GO:0004356,glutamate-ammonia ligase activity;GO:0046872,metal ion binding;GO:0019706,protein-cysteine S-palmitoyltransferase activity	GO:0001525,angiogenesis;GO:0006542,glutamine biosynthetic process;GO:0018345,protein palmitoylation;GO:0010594,regulation of endothelial cell migration;GO:1903670,regulation of sprouting angiogenesis
A0A8B9WWH8_BOSMU	A0A8B9WWH8	ENG	Endoglin	17446	18664.3	19033.4	8121.28	5789.79	7340.64	18381.2	7083.9	18381.2	7083.9	0.385388	0.000174	-1	GO:0009986,cell surface;GO:0072563,endothelial microparticle;GO:0009897,external side of plasma membrane;GO:0005615,extracellular space;GO:0016021,integral component of membrane;GO:0016604,nuclear body;GO:0043235,receptor complex	GO:0036122,BMP binding;GO:0015026,coreceptor activity;GO:0005534,galactose binding;GO:0005539,glycosaminoglycan binding;GO:0042803,protein homodimerization activity;GO:0050431,transforming growth factor beta binding;GO:0005024,transforming growth factor beta-activated receptor activity;GO:0034713,type I transforming growth factor beta receptor binding;GO:0005114,type II transforming growth factor…	GO:0055009,atrial cardiac muscle tissue morphogenesis;GO:1905222,atrioventricular canal morphogenesis;GO:0001569,branching involved in blood vessel morphogenesis;GO:0016477,cell migration;GO:0003273,cell migration involved in endocardial cushion formation;GO:0022009,central nervous system vasculogenesis;GO:0035912,dorsal aorta morphogenesis;GO:0001837,epithelial to mesenchymal transition;GO:00031…
A0A8B9YNZ5_BOSMU	A0A8B9YNZ5	TACSTD2	Tumor associated calcium signal transducer 2	8087.68	4831.55	6019.33	331016	263156	329319	6312.85	307830	6312.85	307830	48.7625	0.000175	1	GO:0005615,extracellular space;GO:0016021,integral component of membrane;GO:0005634,nucleus		GO:2000738,positive regulation of stem cell differentiation
A0A8B9Y7G5_BOSMU	A0A8B9Y7G5;A0A8B9YBQ9	ITM2B	Integral membrane protein 2	15430	18202.5	13336.2	35364.1	35422.6	36966	15656.2	35917.6	15656.2	35917.6	2.29414	0.000176	1	GO:0010008,endosome membrane;GO:0005615,extracellular space;GO:0000139,Golgi membrane;GO:0030660,Golgi-associated vesicle membrane;GO:0031301,integral component of organelle membrane;GO:0005886,plasma membrane;GO:0005794,Golgi apparatus	GO:0001540,amyloid-beta binding;GO:0005524,ATP binding	GO:0042985,negative regulation of amyloid precursor protein biosynthetic process
A0A8B9Z1D2_BOSMU	A0A8B9Z1D2	ABHD6	Abhydrolase domain containing 6	14651.9	13301.1	12420.2	75106.1	65535.5	81006.6	13457.7	73882.7	13457.7	73882.7	5.48998	0.000187	1	GO:0032281,AMPA glutamate receptor complex;GO:0098982,GABA-ergic synapse;GO:0098978,glutamatergic synapse;GO:0016021,integral component of membrane;GO:0099055,integral component of postsynaptic membrane;GO:0031902,late endosome membrane;GO:0005765,lysosomal membrane;GO:0031966,mitochondrial membrane;GO:0005739,mitochondrion	GO:0047372,acylglycerol lipase activity;GO:0004620,phospholipase activity	GO:0046464,acylglycerol catabolic process;GO:0060292,long-term synaptic depression;GO:2001311,lysobisphosphatidic acid metabolic process;GO:0052651,monoacylglycerol catabolic process;GO:0030336,negative regulation of cell migration;GO:0120163,negative regulation of cold-induced thermogenesis;GO:0009395,phospholipid catabolic process;GO:0046889,positive regulation of lipid biosynthetic process;GO:…
A0A8B9YRS7_BOSMU	A0A8B9YRS7	PCDH1	Protocadherin 1	34755.5	16045.3	27533.1	111890	103558	103647	26111.3	106365	26111.3	106365	4.07352	0.000194	1	GO:0016021,integral component of membrane;GO:0005886,plasma membrane;GO:0030054,cell junction;GO:0005887,integral component of plasma membrane;GO:0005730,nucleolus;GO:0005654,nucleoplasm	GO:0005509,calcium ion binding	GO:0007156,homophilic cell adhesion via plasma membrane adhesion molecules;GO:0007155,cell adhesion
A0A8B9WPS7_BOSMU	A0A8B9WPS7	STARD10	StAR related lipid transfer domain containing 10	26977.5	38962.7	33302.9	126761	147075	126126	33081.1	133321	33081.1	133321	4.03013	0.000201	1	GO:0005829,cytosol;GO:0046581,intercellular canaliculus;GO:0016020,membrane;GO:0005902,microvillus	GO:0008289,lipid binding
A0A8B9YAB8_BOSMU	A0A8B9YAB8	PCOLCE	Procollagen C-endopeptidase enhancer	665150	726000	622051	254406	235726	201516	671067	230549	671067	230549	0.343556	0.000202	-1	GO:0005581,collagen trimer;GO:0005615,extracellular space	GO:0005518,collagen binding;GO:0008201,heparin binding;GO:0016504,peptidase activator activity
A0A8B9XM31_BOSMU	A0A8B9XM31	PDPK1	3-phosphoinositide-dependent protein kinase 1	24106.3	25111.3	22522.8	38970.3	39971.7	42468.8	23913.5	40470.3	23913.5	40470.3	1.69236	0.000209	1	GO:0042995,cell projection;GO:0031410,cytoplasmic vesicle;GO:0005829,cytosol;GO:0005886,plasma membrane;GO:0014069,postsynaptic density	GO:0004676,3-phosphoinositide-dependent protein kinase activity;GO:0005524,ATP binding;GO:0016004,phospholipase activator activity;GO:0043274,phospholipase binding;GO:0106310,protein serine kinase activity;GO:0004674,protein serine/threonine kinase activity;GO:0004712,protein serine/threonine/tyrosine kinase activity	GO:0032148,activation of protein kinase B activity;GO:0019722,calcium-mediated signaling;GO:0016477,cell migration;GO:0071364,cellular response to epidermal growth factor stimulus;GO:0032869,cellular response to insulin stimulus;GO:0007173,epidermal growth factor receptor signaling pathway;GO:0097191,extrinsic apoptotic signaling pathway;GO:0006972,hyperosmotic response;GO:0035556,intracellular s…
A0A8B9WBG8_BOSMU	A0A8B9WBG8;A0A8C0A3A6	EPB41L4B	Erythrocyte membrane protein band 4.1 like 4B	1590.78	822.724	1099.02	4291.94	4347.37	4698.55	1170.84	4445.95	1170.84	4445.95	3.79722	0.000222	1	GO:0045177,apical part of cell;GO:0005856,cytoskeleton;GO:0005829,cytosol;GO:0005886,plasma membrane	GO:0008092,cytoskeletal protein binding	GO:0031032,actomyosin structure organization;GO:0045785,positive regulation of cell adhesion;GO:0010628,positive regulation of gene expression;GO:0051549,positive regulation of keratinocyte migration;GO:0042060,wound healing
A0A8B9YJJ8_BOSMU	A0A8B9YJJ8	SERPINH1	Serpin H1	3173260	3108568	2.65555e+06	917156	886277	798531	2.97913e+06	867322	2.97913e+06	867322	0.291133	0.000224	-1	GO:0005783,endoplasmic reticulum;GO:0005788,endoplasmic reticulum lumen;GO:0005793,endoplasmic reticulum-Golgi intermediate compartment;GO:0005615,extracellular space;GO:0045121,membrane raft	GO:0005518,collagen binding;GO:0004867,serine-type endopeptidase inhibitor activity;GO:0051082,unfolded protein binding	GO:0003433,chondrocyte development involved in endochondral bone morphogenesis;GO:0032964,collagen biosynthetic process;GO:0030199,collagen fibril organization;GO:0010951,negative regulation of endopeptidase activity;GO:0051604,protein maturation
A0A8B9XUE5_BOSMU	A0A8B9XUE5	RTN4	Reticulon	8940.5	6643.43	4722.61	64137.7	51084.6	61575.2	6768.85	58932.5	6768.85	58932.5	8.70643	0.000236	1	GO:0005789,endoplasmic reticulum membrane;GO:0016021,integral component of membrane;GO:0042995,cell projection;GO:0098826,endoplasmic reticulum tubular network membrane;GO:0030176,integral component of endoplasmic reticulum membrane;GO:0005635,nuclear envelope;GO:0014069,postsynaptic density	GO:0031625,ubiquitin protein ligase binding	GO:0007413,axonal fasciculation;GO:0001825,blastocyst formation;GO:0060317,cardiac epithelial to mesenchymal transition;GO:0090156,cellular sphingolipid homeostasis;GO:0021801,cerebral cortex radial glia-guided migration;GO:0071787,endoplasmic reticulum tubular network formation;GO:1990809,endoplasmic reticulum tubular network membrane organization;GO:1902430,negative regulation of amyloid-beta f…
A0A8C0AJN8_BOSMU	A0A8C0AJN8	PHOSPHO1	Phosphoethanolamine/phosphocholine phosphatase 1	4950.23	820.344	0	31026.2	27824.2	25503.1	3099.77	28117.9	2885.29	28117.9	9.07095	0.000239	1	GO:0031012,extracellular matrix;GO:0065010,extracellular membrane-bounded organelle	GO:0046872,metal ion binding;GO:0016791,phosphatase activity;GO:0052731,phosphocholine phosphatase activity;GO:0052732,phosphoethanolamine phosphatase activity;GO:0016462,pyrophosphatase activity	GO:0035630,bone mineralization involved in bone maturation;GO:0001958,endochondral ossification
A0A8B9Y9V8_BOSMU	A0A8B9Y9V8;A0A8C0AGK7;A0A8C0AHH5	C2	Complement C2	20923.3	25341.6	25109.2	6178.91	6081.76	6368.57	23791.3	6209.74	23791.3	6209.74	0.261008	0.000257	-1	GO:0005576,extracellular region	GO:0046872,metal ion binding;GO:0004252,serine-type endopeptidase activity	GO:0006958,complement activation, classical pathway;GO:0045087,innate immune response;GO:2000427,positive regulation of apoptotic cell clearance
A0A8B9Y755_BOSMU	A0A8B9Y755	PRAF2	PRA1 family protein	272732	306102	309902	150941	144385	136505	296245	143943	296245	143943	0.485893	0.000262	-1	GO:0010008,endosome membrane;GO:0016021,integral component of membrane;GO:0016020,membrane		GO:0015031,protein transport
A0A8C0AIW8_BOSMU	A0A8C0AIW8	GRB7	Growth factor receptor bound protein 7	4916.83	4063.85	2549.85	25350.8	27696.9	31821.3	3843.51	28289.7	3843.51	28289.7	7.36037	0.000264	1	GO:0042995,cell projection;GO:0010494,cytoplasmic stress granule;GO:0005829,cytosol;GO:0005925,focal adhesion;GO:0005886,plasma membrane	GO:0042802,identical protein binding;GO:0035091,phosphatidylinositol binding;GO:0019901,protein kinase binding;GO:0003723,RNA binding	GO:0017148,negative regulation of translation;GO:0030335,positive regulation of cell migration;GO:0007165,signal transduction;GO:0034063,stress granule assembly
A0A8B9YHU5_BOSMU	A0A8B9YHU5	GALNT3	Polypeptide N-acetylgalactosaminyltransferase	13852.8	16389.2	9944.3	37140.4	40547.2	39576.3	13395.5	39088	13395.5	39088	2.918	0.000271	1	GO:0005794,Golgi apparatus;GO:0000139,Golgi membrane;GO:0016021,integral component of membrane;GO:0048471,perinuclear region of cytoplasm	GO:0005509,calcium ion binding;GO:0030246,carbohydrate binding;GO:0030145,manganese ion binding;GO:0004653,polypeptide N-acetylgalactosaminyltransferase activity	GO:0018242,protein O-linked glycosylation via serine;GO:0018243,protein O-linked glycosylation via threonine;GO:0007283,spermatogenesis
A0A8B9W3J3_BOSMU	A0A8B9W3J3;A0A8B9W476	CTSK	Cathepsin K	52044.7	54848.1	63884.2	15082.7	13487.4	13157.8	56925.7	13909.3	56925.7	13909.3	0.244342	0.000288	-1	GO:0016324,apical plasma membrane;GO:0009897,external side of plasma membrane;GO:0005615,extracellular space;GO:0005764,lysosome;GO:0005654,nucleoplasm	GO:0005518,collagen binding;GO:0004197,cysteine-type endopeptidase activity;GO:0001968,fibronectin binding;GO:0043394,proteoglycan binding	GO:0045453,bone resorption;GO:0030574,collagen catabolic process;GO:0006955,immune response;GO:0061037,negative regulation of cartilage development;GO:0051603,proteolysis involved in cellular protein catabolic process;GO:0006590,thyroid hormone generation
A0A8B9WQT0_BOSMU	A0A8B9WQT0	TGM2	Transglutaminase 2	3.88097e+06	4276381	4.93667e+06	758528	744444	676325	4.36467e+06	726433	4.36467e+06	726433	0.166435	0.000298	-1	GO:0000785,chromatin;GO:0005829,cytosol;GO:0005576,extracellular region;GO:0005739,mitochondrion;GO:0005634,nucleus;GO:0005886,plasma membrane;GO:0005783,endoplasmic reticulum;GO:0031012,extracellular matrix;GO:0031226,intrinsic component of plasma membrane	GO:0005509,calcium ion binding;GO:0005525,GTP binding;GO:0120297,histone dopaminyltransferase activity;GO:0120295,histone serotonyltransferase activity;GO:0008233,peptidase activity;GO:0120299,peptide histaminyltransferase activity;GO:0120298,peptide noradrenalinyltransferase activity;GO:0120294,peptide serotonyltransferase activity;GO:0003810,protein-glutamine gamma-glutamyltransferase activity;…	GO:0060348,bone development;GO:1903351,cellular response to dopamine;GO:1904015,cellular response to serotonin;GO:0018149,peptide cross-linking;GO:0007200,phospholipase C-activating G protein-coupled receptor signaling pathway;GO:0043065,positive regulation of apoptotic process;GO:0043547,positive regulation of GTPase activity;GO:0051057,positive regulation of small GTPase mediated signal transdu…
A0A8B9YJK2_BOSMU	A0A8B9YJK2	BAG3	BCL2 associated athanogene 3	151091	156515	175434	41547	52377.7	26714.6	161013	40213.1	161013	40213.1	0.24975	0.000323	-1	GO:0101031,chaperone complex;GO:0005737,cytoplasm;GO:0005829,cytosol;GO:0016020,membrane;GO:0005634,nucleus;GO:0005886,plasma membrane;GO:0030018,Z disc	GO:0000774,adenyl-nucleotide exchange factor activity;GO:0051087,chaperone binding;GO:0044877,protein-containing complex binding	GO:0034605,cellular response to heat;GO:0071260,cellular response to mechanical stimulus;GO:0034620,cellular response to unfolded protein;GO:0097192,extrinsic apoptotic signaling pathway in absence of ligand;GO:0008625,extrinsic apoptotic signaling pathway via death domain receptors;GO:0046716,muscle cell cellular homeostasis;GO:0010664,negative regulation of striated muscle cell apoptotic proces…
A0A8B9WGA6_BOSMU	A0A8B9WGA6	RAB15	RAB15, member RAS oncogene family	1809.29	3252.17	0	18494.6	23738	22819.2	2446.09	21684	2530.73	21684	8.86474	0.000325	1	GO:0005929,cilium;GO:0005768,endosome;GO:0010008,endosome membrane;GO:0005794,Golgi apparatus;GO:0032593,insulin-responsive compartment;GO:0048471,perinuclear region of cytoplasm;GO:0005886,plasma membrane;GO:0055037,recycling endosome;GO:0008021,synaptic vesicle	GO:0005525,GTP binding;GO:0003924,GTPase activity	GO:0032869,cellular response to insulin stimulus;GO:1903307,positive regulation of regulated secretory pathway;GO:0072659,protein localization to plasma membrane;GO:0009306,protein secretion;GO:0032482,Rab protein signal transduction;GO:0017157,regulation of exocytosis;GO:0006904,vesicle docking involved in exocytosis
A0A8C0AJQ2_BOSMU	A0A8C0AJQ2	MCU	Calcium uniporter protein	147442	140307	104668	302428	285845	310623	130805	299632	130805	299632	2.29067	0.000365	1	GO:0016021,integral component of membrane;GO:0005743,mitochondrial inner membrane;GO:0031305,integral component of mitochondrial inner membrane;GO:1990246,uniplex complex	GO:0005262,calcium channel activity;GO:0015292,uniporter activity	GO:0051560,mitochondrial calcium ion homeostasis;GO:0090527,actin filament reorganization;GO:0036444,calcium import into the mitochondrion;GO:0019722,calcium-mediated signaling;GO:0042593,glucose homeostasis;GO:0032024,positive regulation of insulin secretion;GO:0051561,positive regulation of mitochondrial calcium ion concentration;GO:0090141,positive regulation of mitochondrial fission;GO:009002…
A0A8B9XR84_BOSMU	A0A8B9XR84	SIGIRR	Single Ig and TIR domain containing	7411.72	4414.75	11042.4	34308.8	32682.8	30356.5	7622.96	32449.4	7622.96	32449.4	4.2568	0.000372	1	GO:0016021,integral component of membrane	GO:0003953,NAD+ nucleosidase activity	GO:0006953,acute-phase response;GO:0032682,negative regulation of chemokine production;GO:0001960,negative regulation of cytokine-mediated signaling pathway;GO:0043433,negative regulation of DNA-binding transcription factor activity;GO:0007165,signal transduction
A0A8B9YBA6_BOSMU	A0A8B9YBA6	NPPC	C-type natriuretic peptide	31931.7	13573.5	8702.75	129844	150805	125359	18069.3	135336	18069.3	135336	7.48983	0.000374	1	GO:0005576,extracellular region	GO:0005179,hormone activity;GO:0051427,hormone receptor binding;GO:0005102,signaling receptor binding	GO:0006182,cGMP biosynthetic process;GO:0003418,growth plate cartilage chondrocyte differentiation;GO:0003419,growth plate cartilage chondrocyte proliferation;GO:0001503,ossification;GO:0007168,receptor guanylyl cyclase signaling pathway
A0A8B9WF45_BOSMU	A0A8B9WF45;A0A8B9WKV1	SEMA7A	Semaphorin 7A (John Milton Hagen blood group)	4164.11	4207.96	5497.59	14987.8	15791.2	18188.1	4623.22	16322.4	4623.22	16322.4	3.53052	0.000378	1	GO:0009897,external side of plasma membrane;GO:0005615,extracellular space;GO:0005887,integral component of plasma membrane;GO:0016020,membrane	GO:0045499,chemorepellent activity;GO:0005178,integrin binding;GO:0030215,semaphorin receptor binding	GO:0048675,axon extension;GO:0007411,axon guidance;GO:0007229,integrin-mediated signaling pathway;GO:0050919,negative chemotaxis;GO:0048843,negative regulation of axon extension involved in axon guidance;GO:0001755,neural crest cell migration;GO:0021988,olfactory lobe development;GO:0045773,positive regulation of axon extension;GO:0030335,positive regulation of cell migration;GO:0070374,positive …
A0A8B9YUA4_BOSMU	A0A8B9YUA4;A0A8C0AKI6	SIDT2	SID1 transmembrane family member 2	45177.5	39446.5	48686.9	86741	80103.3	88417.6	44437	85087.3	44437	85087.3	1.91479	0.00039	1	GO:0016021,integral component of membrane;GO:0005765,lysosomal membrane;GO:0005764,lysosome;GO:0005886,plasma membrane	GO:0035650,AP-1 adaptor complex binding;GO:0035612,AP-2 adaptor complex binding;GO:0003725,double-stranded RNA binding;GO:0051032,nucleic acid transmembrane transporter activity;GO:0051033,RNA transmembrane transporter activity	GO:0000902,cell morphogenesis;GO:0042593,glucose homeostasis;GO:0061178,regulation of insulin secretion involved in cellular response to glucose stimulus;GO:0009749,response to glucose;GO:0006401,RNA catabolic process;GO:0050658,RNA transport;GO:0003323,type B pancreatic cell development;GO:0044342,type B pancreatic cell proliferation
A0A8B9XMC2_BOSMU	A0A8B9XMC2	MYDGF	Myeloid derived growth factor	126906	140301	136576	88908.5	90853.6	86473.9	134594	88745.4	134594	88745.4	0.659355	0.000395	-1	GO:0005783,endoplasmic reticulum;GO:0005793,endoplasmic reticulum-Golgi intermediate compartment;GO:0005576,extracellular region;GO:0005615,extracellular space;GO:0005794,Golgi apparatus		GO:0001525,angiogenesis;GO:0006915,apoptotic process;GO:0043066,negative regulation of apoptotic process;GO:0045766,positive regulation of angiogenesis;GO:0001938,positive regulation of endothelial cell proliferation;GO:0043410,positive regulation of MAPK cascade;GO:0014068,positive regulation of phosphatidylinositol 3-kinase signaling;GO:0051897,positive regulation of protein kinase B signaling;…
A0A8B9YS84_BOSMU	A0A8B9YS84	BAIAP2	Brain-specific angiogenesis inhibitor 1-associated protein 2	44882.8	37623.7	27490.7	165028	153285	191191	36665.7	169835	36665.7	169835	4.63197	0.000411	1	GO:0005856,cytoskeleton;GO:0005829,cytosol;GO:0030175,filopodium;GO:0016020,membrane;GO:0005654,nucleoplasm;GO:0001726,ruffle;GO:0015629,actin cytoskeleton;GO:0043005,neuron projection;GO:0005886,plasma membrane;GO:0098685,Schaffer collateral - CA1 synapse;GO:0005737,cytoplasm	GO:0008093,cytoskeletal anchor activity;GO:0070064,proline-rich region binding;GO:0042802,identical protein binding	GO:0051764,actin crosslink formation;GO:0051017,actin filament bundle assembly;GO:0007009,plasma membrane organization;GO:2000251,positive regulation of actin cytoskeleton reorganization;GO:0030838,positive regulation of actin filament polymerization;GO:0032956,regulation of actin cytoskeleton organization;GO:0008360,regulation of cell shape;GO:0009617,response to bacterium;GO:0016358,dendrite de…
A0A8B9W739_BOSMU	A0A8B9W739	NECTIN4	Nectin cell adhesion molecule 4	3693.1	1526.29	1460.43	28407	24259.4	21662.4	2226.61	24776.3	2226.61	24776.3	11.1274	0.000424	1	GO:0005912,adherens junction;GO:0016021,integral component of membrane;GO:0005886,plasma membrane	GO:0042802,identical protein binding	GO:0007157,heterophilic cell-cell adhesion via plasma membrane cell adhesion molecules;GO:0007156,homophilic cell adhesion via plasma membrane adhesion molecules;GO:0046718,viral entry into host cell;GO:0007155,cell adhesion
A0A8C0ABN9_BOSMU	A0A8C0ABN9	PPL	Periplakin	26643.5	18733.2	23357	106108	92093.7	84856.3	22911.2	94352.8	22911.2	94352.8	4.11819	0.000425	1	GO:0005737,cytoplasm;GO:0005856,cytoskeleton;GO:0016020,membrane	GO:0005198,structural molecule activity	GO:0045104,intermediate filament cytoskeleton organization;GO:0009612,response to mechanical stimulus;GO:0042060,wound healing
A0A8B9W7V9_BOSMU	A0A8B9W7V9;A0A8B9W7W8;A0A8B9W883	TSPAN13	Tetraspanin 13	20859.2	19927.9	27820.7	50721.4	54710.1	51690.4	22869.3	52373.9	22869.3	52373.9	2.29014	0.000437	1	GO:0005887,integral component of plasma membrane	GO:0005246,calcium channel regulator activity	GO:1903169,regulation of calcium ion transmembrane transport
A0A8B9WXH6_BOSMU	A0A8B9WXH6	SMOC1	SPARC related modular calcium binding 1	1826.98	2849.83	853.627	22683.7	18820.2	25068.5	1843.48	22190.8	1843.48	22190.8	12.0375	0.000439	1	GO:0005604,basement membrane;GO:0005615,extracellular space	GO:0005509,calcium ion binding;GO:0050840,extracellular matrix binding;GO:0008201,heparin binding	GO:0030198,extracellular matrix organization;GO:0001654,eye development;GO:0060173,limb development;GO:0045667,regulation of osteoblast differentiation
A0A8B9YAE9_BOSMU	A0A8B9YAE9;A0A8B9YAU7	GALNT1	Polypeptide N-acetylgalactosaminyltransferase	64903.8	67632.8	59487.2	104720	98300.2	108328	64007.9	103783	64007.9	103783	1.6214	0.000464	1	GO:0005576,extracellular region;GO:0005794,Golgi apparatus;GO:0032580,Golgi cisterna membrane;GO:0016021,integral component of membrane;GO:0048471,perinuclear region of cytoplasm	GO:0030246,carbohydrate binding;GO:0030145,manganese ion binding;GO:0004653,polypeptide N-acetylgalactosaminyltransferase activity	GO:0006493,protein O-linked glycosylation;GO:0018242,protein O-linked glycosylation via serine;GO:0018243,protein O-linked glycosylation via threonine
A0A8C0AA46_BOSMU	A0A8C0AA46	LIN7C	Protein lin-7 homolog	106036	100547	89777.8	209814	212478	243522	98787	221938	98787	221938	2.24663	0.00048	1	GO:0016323,basolateral plasma membrane;GO:0005923,bicellular tight junction;GO:0005911,cell-cell junction;GO:0097025,MPP7-DLG1-LIN7 complex;GO:0043005,neuron projection;GO:0098839,postsynaptic density membrane;GO:0098793,presynapse;GO:0045202,synapse;GO:0005737,cytoplasm;GO:0016328,lateral plasma membrane;GO:0045211,postsynaptic membrane	GO:0097016,L27 domain binding;GO:0008092,cytoskeletal protein binding	GO:0006887,exocytosis;GO:0045199,maintenance of epithelial cell apical/basal polarity;GO:0007269,neurotransmitter secretion;GO:1903361,protein localization to basolateral plasma membrane;GO:0015031,protein transport;GO:0002011,morphogenesis of an epithelial sheet
A0A8C0A580_BOSMU	A0A8C0A580	RXRA	Retinoid X receptor alpha	2964.77	2487.43	2279.98	8740.99	7870.87	9818.75	2577.39	8810.2	2577.39	8810.2	3.41826	0.000481	1	GO:0005634,nucleus;GO:0000785,chromatin;GO:0043235,receptor complex;GO:0090575,RNA polymerase II transcription regulator complex	GO:0003700,DNA-binding transcription factor activity;GO:0043565,sequence-specific DNA binding;GO:0003707,steroid hormone receptor activity;GO:0008270,zinc ion binding;GO:0050692,DNA binding domain binding;GO:0019899,enzyme binding;GO:0042802,identical protein binding;GO:0050693,LBD domain binding;GO:0004879,nuclear receptor activity;GO:0042277,peptide binding;GO:0001972,retinoic acid binding;GO:0…	GO:0048856,anatomical structure development;GO:0030154,cell differentiation;GO:0042789,mRNA transcription by RNA polymerase II;GO:0000122,negative regulation of transcription by RNA polymerase II;GO:0035357,peroxisome proliferator activated receptor signaling pathway;GO:0002157,positive regulation of thyroid hormone mediated signaling pathway;GO:0045944,positive regulation of transcription by RNA…
A0A8C0AGX9_BOSMU	A0A8C0AGX9	LLGL2	LLGL scribble cell polarity complex component 2	54500.5	52496.3	26238.2	161525	153915	178387	44411.7	164609	44411.7	164609	3.70643	0.000494	1	GO:0030864,cortical actin cytoskeleton;GO:0005737,cytoplasm;GO:0005829,cytosol;GO:0043231,intracellular membrane-bounded organelle;GO:0005886,plasma membrane	GO:0005096,GTPase activator activity;GO:0045159,myosin II binding;GO:0030165,PDZ domain binding	GO:0030866,cortical actin cytoskeleton organization;GO:0051294,establishment of spindle orientation;GO:0006887,exocytosis;GO:0015820,leucine transport;GO:0032878,regulation of establishment or maintenance of cell polarity;GO:0008593,regulation of Notch signaling pathway;GO:0050708,regulation of protein secretion
A0A8B9W340_BOSMU	A0A8B9W340	FBLN1	Fibulin-1	1059067	1.04023e+06	1.32798e+06	183474	179551	126169	1.14242e+06	163065	1.14242e+06	163065	0.142736	0.000495	-1	GO:0005576,extracellular region;GO:0005604,basement membrane;GO:0071953,elastic fiber;GO:0005615,extracellular space	GO:0005509,calcium ion binding;GO:0016504,peptidase activator activity;GO:0005201,extracellular matrix structural constituent;GO:0070051,fibrinogen binding;GO:0001968,fibronectin binding;GO:0042802,identical protein binding;GO:0005178,integrin binding;GO:0008022,protein C-terminus binding	GO:0030198,extracellular matrix organization;GO:0072378,blood coagulation, fibrin clot formation;GO:2000146,negative regulation of cell motility;GO:0070373,negative regulation of ERK1 and ERK2 cascade;GO:0001933,negative regulation of protein phosphorylation;GO:2000647,negative regulation of stem cell proliferation;GO:1900025,negative regulation of substrate adhesion-dependent cell spreading
A0A8B9XCE9_BOSMU	A0A8B9XCE9;A0A8B9XED1	ABHD1	Abhydrolase domain containing 1	21284.5	23199.5	0	52140.9	48740.7	43688.4	22180.8	48190	22242	48190	2.1726	0.000495	1	GO:0016021,integral component of membrane	GO:0008126,acetylesterase activity;GO:0047372,acylglycerol lipase activity;GO:0034338,short-chain carboxylesterase activity	GO:0044255,cellular lipid metabolic process;GO:0051792,medium-chain fatty acid biosynthetic process;GO:0051793,medium-chain fatty acid catabolic process
A0A8B9XHQ6_BOSMU	A0A8B9XHQ6;A0A8B9XK31;A0A8B9XQ43	JAK1	Tyrosine-protein kinase	108068	107132	123690	50984.6	56988.8	55542.9	112963	54505.4	112963	54505.4	0.482507	0.000498	-1	GO:0005737,cytoplasm;GO:0005856,cytoskeleton;GO:0016020,membrane;GO:0005634,nucleus	GO:0005524,ATP binding;GO:0005131,growth hormone receptor binding;GO:0004715,non-membrane spanning protein tyrosine kinase activity;GO:0019903,protein phosphatase binding;GO:0004712,protein serine/threonine/tyrosine kinase activity;GO:0031625,ubiquitin protein ligase binding	GO:0019221,cytokine-mediated signaling pathway;GO:0038110,interleukin-2-mediated signaling pathway;GO:0035556,intracellular signal transduction;GO:0034112,positive regulation of homotypic cell-cell adhesion;GO:1903672,positive regulation of sprouting angiogenesis;GO:0150105,protein localization to cell-cell junction;GO:0007259,receptor signaling pathway via JAK-STAT;GO:0046677,response to antibio…
A0A8B9XQK6_BOSMU	A0A8B9XQK6;A0A8B9XSP4;A0A8B9XU41;A0A8B9XWV0;A0A8C0AEJ3	STAP2	Signal transducing adaptor family member 2	14635.6	13072.1	9665.57	29994.9	32911.4	29735.4	12457.8	30880.6	12457.8	30880.6	2.47882	0.000498	1	GO:0005886,plasma membrane	GO:0035591,signaling adaptor activity
A0A8B9XJC7_BOSMU	A0A8B9XJC7	SBSPON	Somatomedin B and thrombospondin type 1 domain containing	70366.5	73261.6	84841.5	23542.2	24258.8	30056.1	76156.5	25952.4	76156.5	25952.4	0.340776	0.000503	-1	GO:0005576,extracellular region
A0A8B9W7J3_BOSMU	A0A8B9W7J3	TECR	Very-long-chain enoyl-CoA reductase	126642	134622	84018.2	273199	287330	284372	115094	281634	115094	281634	2.44699	0.000515	1	GO:0005783,endoplasmic reticulum;GO:0030176,integral component of endoplasmic reticulum membrane;GO:0005789,endoplasmic reticulum membrane;GO:0016021,integral component of membrane	GO:0016491,oxidoreductase activity;GO:0102758,very-long-chain enoyl-CoA reductase activity	GO:0030497,fatty acid elongation;GO:0006665,sphingolipid metabolic process;GO:0006694,steroid biosynthetic process;GO:0042761,very long-chain fatty acid biosynthetic process;GO:0006629,lipid metabolic process
A0A8B9X6D2_BOSMU	A0A8B9X6D2	PPIC	Peptidyl-prolyl cis-trans isomerase	633936	571601	591571	399536	361382	379566	599036	380161	599036	380161	0.634622	0.000518	-1	GO:0005737,cytoplasm;GO:0043231,intracellular membrane-bounded organelle	GO:0016018,cyclosporin A binding;GO:0003755,peptidyl-prolyl cis-trans isomerase activity	GO:0006457,protein folding;GO:0000413,protein peptidyl-prolyl isomerization
A0A8B9X3G5_BOSMU	A0A8B9X3G5	SLC45A2	Solute carrier family 45 member 2	19415.4	17997.3	7560.94	64035.3	55980.2	62868.8	14991.2	60961.5	14991.2	60961.5	4.06648	0.000519	1	GO:0005739,mitochondrion;GO:0005777,peroxisome;GO:0005886,plasma membrane	GO:0008111,alpha-methylacyl-CoA racemase activity	GO:0008206,bile acid metabolic process
A0A8B9WR49_BOSMU	A0A8B9WR49	SLC25A6	ADP/ATP translocase	648625	765715	651865	1.17971e+06	1.10484e+06	1.18084e+06	688735	1.15513e+06	688735	1.15513e+06	1.67718	0.000532	1	GO:0016021,integral component of membrane;GO:0016020,membrane;GO:0005743,mitochondrial inner membrane	GO:0005471,ATP	GO:0006915,apoptotic process;GO:0140021,mitochondrial ADP transmembrane transport;GO:1990544,mitochondrial ATP transmembrane transport
A0A8B9XWF3_BOSMU	A0A8B9XWF3;A0A8B9XZM0	PXDN	Peroxidase	120060	122361	111157	70362.4	59919.9	55770.9	117859	62017.7	117859	62017.7	0.526201	0.000539	-1	GO:0062023,collagen-containing extracellular matrix;GO:0005783,endoplasmic reticulum;GO:0005615,extracellular space	GO:0019806,bromide peroxidase activity;GO:0005201,extracellular matrix structural constituent;GO:0020037,heme binding;GO:0004601,peroxidase activity	GO:0030199,collagen fibril organization;GO:0042744,hydrogen peroxide catabolic process;GO:0006082,organic acid metabolic process;GO:0006979,response to oxidative stress
A0A8B9YS13_BOSMU	A0A8B9YS13	PPIF	Peptidyl-prolyl cis-trans isomerase	1.13266e+06	1.0047e+06	517266	2807601	2.90914e+06	3.07152e+06	884876	2.92942e+06	884876	2.92942e+06	3.31055	0.000543	1	GO:0005737,cytoplasm;GO:0043231,intracellular membrane-bounded organelle;GO:0005759,mitochondrial matrix;GO:0005757,mitochondrial permeability transition pore complex;GO:0005739,mitochondrion	GO:0016018,cyclosporin A binding;GO:0003755,peptidyl-prolyl cis-trans isomerase activity	GO:0006915,apoptotic process;GO:0071243,cellular response to arsenic-containing substance;GO:0071277,cellular response to calcium ion;GO:0070301,cellular response to hydrogen peroxide;GO:1902686,mitochondrial outer membrane permeabilization involved in programmed cell death;GO:0043066,negative regulation of apoptotic process;GO:0032780,negative regulation of ATPase activity;GO:2001243,negative re…
A0A8B9YLE4_BOSMU	A0A8B9YLE4;A0A8B9YVQ4	PLS3	Plastin 3	159508	166089	183884	307865	312473	278533	169827	299624	169827	299624	1.76428	0.000546	1	GO:0005884,actin filament;GO:0032432,actin filament bundle;GO:0005737,cytoplasm;GO:0005829,cytosol;GO:0005886,plasma membrane	GO:0051015,actin filament binding;GO:0005509,calcium ion binding	GO:0051017,actin filament bundle assembly;GO:0051639,actin filament network formation;GO:0060348,bone development
A0A8B9YBX0_BOSMU	A0A8B9YBX0	ITPK1	Inositol-tetrakisphosphate 1-kinase	21977.3	23794.1	13633.1	69647.4	69800.8	82953.7	19801.5	74134	19801.5	74134	3.74386	0.000552	1	GO:0016324,apical plasma membrane	GO:0005524,ATP binding;GO:0016787,hydrolase activity;GO:0047325,inositol tetrakisphosphate 1-kinase activity;GO:0000825,inositol tetrakisphosphate 6-kinase activity;GO:0052726,inositol-1,3,4-trisphosphate 5-kinase activity;GO:0052725,inositol-1,3,4-trisphosphate 6-kinase activity;GO:0016853,isomerase activity;GO:0000287,magnesium ion binding	GO:0052746,inositol phosphorylation;GO:0032957,inositol trisphosphate metabolic process;GO:0070266,necroptotic process;GO:0021915,neural tube development
A0A8B9XCM3_BOSMU	A0A8B9XCM3	SULF1	Extracellular sulfatase	113044	113122	140749	29598.3	30685.9	29575.2	122305	29953.1	122305	29953.1	0.244905	0.000561	-1	GO:0009986,cell surface;GO:0005783,endoplasmic reticulum;GO:0005615,extracellular space;GO:0005794,Golgi apparatus;GO:0005795,Golgi stack;GO:0045121,membrane raft;GO:0005886,plasma membrane	GO:0004065,arylsulfatase activity;GO:0005509,calcium ion binding;GO:0008449,N-acetylglucosamine-6-sulfatase activity;GO:0005539,glycosaminoglycan binding	GO:0060348,bone development;GO:0001502,cartilage condensation;GO:0051216,cartilage development;GO:0007155,cell adhesion;GO:0002063,chondrocyte development;GO:0048706,embryonic skeletal system development;GO:0014846,esophagus smooth muscle contraction;GO:0035860,glial cell-derived neurotrophic factor receptor signaling pathway;GO:0030201,heparan sulfate proteoglycan metabolic process;GO:0060384,in…
A0A8B9X1P4_BOSMU	A0A8B9X1P4	ATP6V1G1	V-type proton ATPase subunit G	126546	97597.8	107053	196142	205685	209397	110399	203741	110399	203741	1.8455	0.000576	1	GO:0016324,apical plasma membrane;GO:0005829,cytosol;GO:0005765,lysosomal membrane;GO:0005886,plasma membrane;GO:0016471,vacuolar proton-transporting V-type ATPase complex;GO:0000221,vacuolar proton-transporting V-type ATPase, V1 domain	GO:0016887,ATP hydrolysis activity;GO:0051117,ATPase binding;GO:0046961,proton-transporting ATPase activity, rotational mechanism	GO:0006879,cellular iron ion homeostasis;GO:0036295,cellular response to increased oxygen levels
A0A8B9YG32_BOSMU	A0A8B9YG32;A0A8B9YIS3	LIFR	LIF receptor subunit alpha	46954	43192.5	7661.59	160728	182829	178988	32602.7	174182	32602.7	174182	5.34255	0.000577	1	GO:0009897,external side of plasma membrane;GO:0016021,integral component of membrane;GO:0043235,receptor complex	GO:0005127,ciliary neurotrophic factor receptor binding;GO:0019955,cytokine binding;GO:0004896,cytokine receptor activity;GO:0019838,growth factor binding;GO:0004923,leukemia inhibitory factor receptor activity;GO:0004924,oncostatin-M receptor activity	GO:0019221,cytokine-mediated signaling pathway;GO:0008284,positive regulation of cell population proliferation
A0A8B9YIM7_BOSMU	A0A8B9YIM7	GPC1	Glypican-1	226993	218219	230727	148765	131417	119478	225313	133220	225313	133220	0.591266	0.000578	-1	GO:0046658,anchored component of plasma membrane;GO:0009986,cell surface;GO:0062023,collagen-containing extracellular matrix;GO:0005768,endosome;GO:0031012,extracellular matrix;GO:0005615,extracellular space;GO:0045121,membrane raft;GO:0045202,synapse;GO:0005829,cytosol;GO:0005654,nucleoplasm	GO:0005507,copper ion binding;GO:0017134,fibroblast growth factor binding;GO:0043236,laminin binding	GO:0016477,cell migration;GO:0030200,heparan sulfate proteoglycan catabolic process;GO:0040037,negative regulation of fibroblast growth factor receptor signaling pathway;GO:2001016,positive regulation of skeletal muscle cell differentiation;GO:1905475,regulation of protein localization to membrane;GO:0009966,regulation of signal transduction
A0A8B9WPV7_BOSMU	A0A8B9WPV7	C1QTNF6	C1q and TNF related 6	157376	143706	128938	33378.2	42986.9	53704.8	143340	43356.6	143340	43356.6	0.302474	0.000583	-1	GO:0005576,extracellular region;GO:0005615,extracellular space;GO:0032991,protein-containing complex	GO:0042802,identical protein binding
A0A8B9Y1Y5_BOSMU	A0A8B9Y1Y5;A0A8B9Y4J6	TIMP2	Metalloproteinase inhibitor 2	89653.7	102684	98225.7	549433	585686	441932	96854.6	525684	96854.6	525684	5.42755	0.000585	1	GO:0031012,extracellular matrix;GO:0005615,extracellular space;GO:0005576,extracellular region	GO:0046872,metal ion binding;GO:0008191,metalloendopeptidase inhibitor activity;GO:0002020,protease binding;GO:0008270,zinc ion binding	GO:0010951,negative regulation of endopeptidase activity;GO:0051045,negative regulation of membrane protein ectodomain proteolysis;GO:0034097,response to cytokine;GO:0009725,response to hormone;GO:0010033,response to organic substance;GO:1905049,negative regulation of metallopeptidase activity
A0A8B9YD42_BOSMU	A0A8B9YD42	ST14	Suppressor of tumorigenicity 14 protein homolog	10552.4	12614	8781.68	28264.2	27725.9	32706.3	10649.4	29565.4	10649.4	29565.4	2.77626	0.000605	1	GO:0016021,integral component of membrane;GO:0005576,extracellular region;GO:0019897,extrinsic component of plasma membrane	GO:0004252,serine-type endopeptidase activity	GO:0030216,keratinocyte differentiation;GO:0060672,epithelial cell morphogenesis involved in placental branching;GO:0001843,neural tube closure
A0A8B9Y3A2_BOSMU	A0A8B9Y3A2;A0A8B9Y9X1;A0A8B9YI00;A0A8B9YK66;A0A8C0ABD3;A0A8C0AC25	SLC41A2	Solute carrier family 41 member 2	0	2904.11	1730.1	10559.4	9888.7	9078.37	2785.84	9842.15	2317.11	9842.15	3.53292	0.000606	1	GO:0016021,integral component of membrane;GO:0005886,plasma membrane	GO:0022890,inorganic cation transmembrane transporter activity;GO:0008324,cation transmembrane transporter activity	GO:0030001,metal ion transport
A0A8B9YBZ6_BOSMU	A0A8B9YBZ6	WNT5A	Protein Wnt	18186.1	17527	23416.5	1593.63	1447.87	1340.22	19709.9	1460.57	19709.9	1460.57	0.074104	0.000611	-1	GO:0009986,cell surface;GO:0031012,extracellular matrix;GO:0005615,extracellular space;GO:0098978,glutamatergic synapse;GO:0098794,postsynapse	GO:1902379,chemoattractant activity involved in axon guidance;GO:0005125,cytokine activity;GO:0005109,frizzled binding;GO:0019904,protein domain specific binding;GO:0005115,receptor tyrosine kinase-like orphan receptor binding	GO:0090630,activation of GTPase activity;GO:0032148,activation of protein kinase B activity;GO:0008595,anterior/posterior axis specification, embryo;GO:0003283,atrial septum development;GO:0007411,axon guidance;GO:0060070,canonical Wnt signaling pathway;GO:0045165,cell fate commitment;GO:0034613,cellular protein localization;GO:0071277,cellular response to calcium ion;GO:0071346,cellular response…
[truncated: 622 more rows]

## Sheet: CC Screen (34)
NO.	1	2	3	4	5	6	7	8	9	10	11	12	13	14	15	16	17	18	19	20	21	22	23	24	25	26	27	28	29	30	31	32	33	34
[truncated: 269 more rows]

## Sheet: CC DEPs (255)
ID	Accession	Gene Name	Description	Q1	Q2	Q3	Z1	Z2	Z3	Imputation(Q)	Imputation(Z)	Keep(Q)	Keep(Z)	FC(Z_Q)	pValue(Z_Q)	Sig(Z_Q)	GO_CC	GO_MF	GO_BP
[truncated: 255 more rows]
