# Supplementary material for: CTNNB1 and CDH1 Regulate Trophoblast Cell Adhesion and Junction Formation in Yak Placental Tissue at Different Gestational Stages
Source: Animals (Basel). 2025 Mar 19;15(6):876. doi: 10.3390/ani15060876 (PMC11939409; doi:10.3390/ani15060876)
Supplement: Supplementary file 1 [file animals-15-00876-s001.zip › Table S5 (KEGG P<0.05).xlsx]

## Sheet: Table S5 (KEGG P＜0.01)
TermID	Term	bg_pro_num	bg_term_num	fg_pronum	fg_termnum	Ratio	pvalue	Enrichment	FDR	IDs	GeneSymbol
path:bta05323	Rheumatoid arthritis	2536	31	613	22	0.709677	4.14e-08	7.38325	1.27e-05	A0A8B9W2Y3_BOSMU,A0A8B9W323_BOSMU,A0A8B9W3J3_BOSMU,A0A8B9W4P7_BOSMU,A0A8B9W563_BOSMU,A0A8B9W7H3_BOSMU,A0A8B9W9F2_BOSMU,A0A8B9WDL7_BOSMU,A0A8B9WM54_BOSMU,A0A8B9WPN0_BOSMU,A0A8B9WQB5_BOSMU,A0A8B9WWB2_BOSMU,A0A8B9X0R0_BOSMU,A0A8B9X1P4_BOSMU,A0A8B9X5Y8_BOSMU,A0A8B9XDR1_BOSMU,A0A8B9XV89_BOSMU,A0A8B9Y036_BOSMU,A0A8B9Y1V4_BOSMU,A0A8B9Y658_BOSMU,A0A8B9Y667_BOSMU,A0A8B9YCD4_BOSMU	TEK,ATP6V1E1,CTSK,ATP6V1A,ITGB2,ATP6V1E1,,,ATP6V1B2,CTSL,,IL18,ATP6V1C1,ATP6V1G1,,,TLR2,HLA-DRA,,TGFB1,,
path:bta04640	Hematopoietic cell lineage	2536	25	613	15	0.6	0.000131681	3.88048	0.0202789	A0A8B9WHY2_BOSMU,A0A8B9X1J7_BOSMU,A0A8B9X613_BOSMU,A0A8B9XDR1_BOSMU,A0A8B9XQ25_BOSMU,A0A8B9Y036_BOSMU,A0A8B9Y1V4_BOSMU,A0A8B9Y4F0_BOSMU,A0A8B9Y4L0_BOSMU,A0A8B9Y667_BOSMU,A0A8B9Y8L6_BOSMU,A0A8B9YA36_BOSMU,A0A8B9YCD4_BOSMU,A0A8B9YCG1_BOSMU,A0A8C0AGN3_BOSMU	ITGA3,MME,ITGA6,,,HLA-DRA,,CD36,ITGA1,,CD44,,,CSF1R,ITGA2
path:bta04659	Th17 cell differentiation	2536	39	613	20	0.512821	0.000205118	3.688	0.0210588	A0A8B9W7W6_BOSMU,A0A8B9W9J8_BOSMU,A0A8B9WBH3_BOSMU,A0A8B9WLL3_BOSMU,A0A8B9WWA8_BOSMU,A0A8B9X4G1_BOSMU,A0A8B9X5Y6_BOSMU,A0A8B9X783_BOSMU,A0A8B9XDR1_BOSMU,A0A8B9XHQ6_BOSMU,A0A8B9Y036_BOSMU,A0A8B9Y1V4_BOSMU,A0A8B9Y658_BOSMU,A0A8B9Y667_BOSMU,A0A8B9YCD4_BOSMU,A0A8B9YKQ7_BOSMU,A0A8B9YML1_BOSMU,A0A8B9YU40_BOSMU,A0A8C0A4Q5_BOSMU,A0A8C0A580_BOSMU	,PPP3CA,RXRG,MAPK9,MAPK3,STAT3,STAT5A,STAT5B,,JAK1,HLA-DRA,,TGFB1,,,TGFBR2,SMAD4,PPP3CB,STAT6,RXRA
path:bta05412	Arrhythmogenic right ventricular cardiomyopathy (ARVC)	2536	27	613	15	0.555556	0.000425865	3.37073	0.0277545	A0A8B9WAI7_BOSMU,A0A8B9WFQ6_BOSMU,A0A8B9WHY2_BOSMU,A0A8B9X589_BOSMU,A0A8B9X613_BOSMU,A0A8B9XEY8_BOSMU,A0A8B9Y4L0_BOSMU,A0A8B9Y8H0_BOSMU,A0A8B9YA36_BOSMU,A0A8B9YBL8_BOSMU,A0A8B9YD76_BOSMU,A0A8B9YIT7_BOSMU,A0A8B9YL48_BOSMU,A0A8C0AGN3_BOSMU,A0A8C0AK25_BOSMU	ITGAV,CTNNA1,ITGA3,GJA1,ITGA6,SGCD,ITGA1,DES,,DAG1,CTNNB1,,ITGA11,ITGA2,
path:bta04514	Cell adhesion molecules (CAMs)	2536	38	613	19	0.5	0.000450559	3.34625	0.0277545	A0A8B9W4D1_BOSMU,A0A8B9W563_BOSMU,A0A8B9W9F2_BOSMU,A0A8B9WAI7_BOSMU,A0A8B9WDL7_BOSMU,A0A8B9WGR2_BOSMU,A0A8B9WSH2_BOSMU,A0A8B9X613_BOSMU,A0A8B9XDR1_BOSMU,A0A8B9XDX8_BOSMU,A0A8B9XGC0_BOSMU,A0A8B9XH30_BOSMU,A0A8B9XJD0_BOSMU,A0A8B9Y036_BOSMU,A0A8B9Y1V4_BOSMU,A0A8B9Y667_BOSMU,A0A8B9Y9M8_BOSMU,A0A8B9YCD4_BOSMU,A0A8C0A2K2_BOSMU	,ITGB2,,ITGAV,,,NCAM1,ITGA6,,CLDN4,NECTIN1,,CDH1,HLA-DRA,,,,,CLDN1
path:bta05321	Inflammatory bowel disease (IBD)	2536	15	613	10	0.666667	0.000572224	3.24243	0.0293742	A0A8B9WWB2_BOSMU,A0A8B9X4G1_BOSMU,A0A8B9XDR1_BOSMU,A0A8B9XV89_BOSMU,A0A8B9Y036_BOSMU,A0A8B9Y1V4_BOSMU,A0A8B9Y658_BOSMU,A0A8B9Y667_BOSMU,A0A8B9YCD4_BOSMU,A0A8C0A4Q5_BOSMU	IL18,STAT3,,TLR2,HLA-DRA,,TGFB1,,,STAT6
path:bta00590	Arachidonic acid metabolism	2536	21	613	12	0.571429	0.00117101	2.93144	0.0420855	A0A8B9W8R4_BOSMU,A0A8B9W9X3_BOSMU,A0A8B9WBD2_BOSMU,A0A8B9WC50_BOSMU,A0A8B9WGS4_BOSMU,A0A8B9WIM6_BOSMU,A0A8B9WVN4_BOSMU,A0A8B9XYD1_BOSMU,A0A8B9Y979_BOSMU,A0A8B9YGE9_BOSMU,A0A8B9YR07_BOSMU,A0A8C0A8S9_BOSMU	TBXAS1,CBR1,CBR1,GPX7,CBR1,,LTA4H,ALOX5,GPX8,PRXL2B,PLA2G12B,PTGES2
path:bta04650	Natural killer cell mediated cytotoxicity	2536	50	613	22	0.44	0.00148808	2.82737	0.0420855	A0A8B9W563_BOSMU,A0A8B9W6P4_BOSMU,A0A8B9W6R5_BOSMU,A0A8B9W9F2_BOSMU,A0A8B9W9J8_BOSMU,A0A8B9WDL7_BOSMU,A0A8B9WWA8_BOSMU,A0A8B9XCR4_BOSMU,A0A8B9XDR1_BOSMU,A0A8B9XKA3_BOSMU,A0A8B9XNW7_BOSMU,A0A8B9XW25_BOSMU,A0A8B9Y036_BOSMU,A0A8B9Y1V4_BOSMU,A0A8B9Y667_BOSMU,A0A8B9Y7P9_BOSMU,A0A8B9YCD4_BOSMU,A0A8B9YF54_BOSMU,A0A8B9YU40_BOSMU,A0A8B9Z272_BOSMU,A0A8C0AF61_BOSMU,A0A8C0AFM4_BOSMU	ITGB2,,PIK3CB,,PPP3CA,,MAPK3,FYN,,SH3BP2,,SYK,HLA-DRA,,,PTPN11,,CASP3,PPP3CB,VAV1,PAK1,LCP2
path:bta05152	Tuberculosis	2536	75	613	30	0.4	0.00148872	2.82719	0.0420855	A0A8B9W4S9_BOSMU,A0A8B9W563_BOSMU,A0A8B9W6P4_BOSMU,A0A8B9W9J8_BOSMU,A0A8B9WKP7_BOSMU,A0A8B9WLL3_BOSMU,A0A8B9WVW8_BOSMU,A0A8B9WWA8_BOSMU,A0A8B9WWB2_BOSMU,A0A8B9X1M5_BOSMU,A0A8B9X5Y8_BOSMU,A0A8B9XDR1_BOSMU,A0A8B9XHQ6_BOSMU,A0A8B9XQ25_BOSMU,A0A8B9XV89_BOSMU,A0A8B9XW25_BOSMU,A0A8B9Y036_BOSMU,A0A8B9Y1V4_BOSMU,A0A8B9Y658_BOSMU,A0A8B9Y667_BOSMU,A0A8B9Y6I5_BOSMU,A0A8B9Y8J6_BOSMU,A0A8B9YCD4_BOSMU,A0A8B9YF…	HORMAD1,ITGB2,,PPP3CA,CAMK2D,MAPK9,CORO1A,MAPK3,IL18,,,,JAK1,,TLR2,SYK,HLA-DRA,,TGFB1,,,CREBBP,,CASP3,,,CASP8,PPP3CB,,CD74
path:bta05145	Toxoplasmosis	2536	47	613	21	0.446809	0.00149741	2.82466	0.0420855	A0A8B9WLL3_BOSMU,A0A8B9WWA8_BOSMU,A0A8B9X4G1_BOSMU,A0A8B9X613_BOSMU,A0A8B9XDR1_BOSMU,A0A8B9XHQ6_BOSMU,A0A8B9XKY6_BOSMU,A0A8B9XV89_BOSMU,A0A8B9XYD1_BOSMU,A0A8B9Y036_BOSMU,A0A8B9Y198_BOSMU,A0A8B9Y1V4_BOSMU,A0A8B9Y298_BOSMU,A0A8B9Y658_BOSMU,A0A8B9Y667_BOSMU,A0A8B9YCD4_BOSMU,A0A8B9YF54_BOSMU,A0A8B9YHB8_BOSMU,A0A8B9YND6_BOSMU,A0A8B9YS13_BOSMU,A0A8C0AJB1_BOSMU	MAPK9,MAPK3,STAT3,ITGA6,,JAK1,LAMA4,TLR2,ALOX5,HLA-DRA,,,HSPA1L,TGFB1,,,CASP3,,CASP8,PPIF,GNAI2
path:bta05165	Human papillomavirus infection	2536	132	613	47	0.356061	0.0016382	2.78563	0.0420855	A0A8B9W1Q7_BOSMU,A0A8B9W2J7_BOSMU,A0A8B9W323_BOSMU,A0A8B9W4P7_BOSMU,A0A8B9W4Q7_BOSMU,A0A8B9W6R5_BOSMU,A0A8B9W7H3_BOSMU,A0A8B9WAI7_BOSMU,A0A8B9WAZ1_BOSMU,A0A8B9WHY2_BOSMU,A0A8B9WM54_BOSMU,A0A8B9WMZ0_BOSMU,A0A8B9WQB5_BOSMU,A0A8B9WRJ6_BOSMU,A0A8B9WV78_BOSMU,A0A8B9WWA8_BOSMU,A0A8B9X0R0_BOSMU,A0A8B9X1P4_BOSMU,A0A8B9X5Y8_BOSMU,A0A8B9X613_BOSMU,A0A8B9X791_BOSMU,A0A8B9XBI8_BOSMU,A0A8B9XDR1_BOSMU,A0A8B9XH…	,COL6A1,ATP6V1E1,ATP6V1A,PRKACB,PIK3CB,ATP6V1E1,ITGAV,NFX1,ITGA3,ATP6V1B2,,,MPP5,PRKCI,MAPK3,ATP6V1C1,ATP6V1G1,,ITGA6,,EIF2AK2,,JAK1,LAMA4,MX1,COL1A2,HLA-DRA,LLGL1,,ITGA1,TBPL1,,EIF4EBP1,CSNK1A1,PDGFRB,CREBBP,,WNT5A,,CTNNB1,CASP3,ITGA11,CASP8,DLG3,ISG15,ITGA2
path:bta04658	Th1 and Th2 cell differentiation	2536	27	613	14	0.518519	0.0016397	2.78524	0.0420855	A0A8B9W9J8_BOSMU,A0A8B9WLL3_BOSMU,A0A8B9WWA8_BOSMU,A0A8B9X5Y6_BOSMU,A0A8B9X783_BOSMU,A0A8B9X791_BOSMU,A0A8B9XDR1_BOSMU,A0A8B9XHQ6_BOSMU,A0A8B9Y036_BOSMU,A0A8B9Y1V4_BOSMU,A0A8B9Y667_BOSMU,A0A8B9YCD4_BOSMU,A0A8B9YU40_BOSMU,A0A8C0A4Q5_BOSMU	PPP3CA,MAPK9,MAPK3,STAT5A,STAT5B,,,JAK1,HLA-DRA,,,,PPP3CB,STAT6
path:bta05200	Pathways in cancer	2536	171	613	58	0.339181	0.00186488	2.72935	0.0441709	A0A8B9W1Q7_BOSMU,A0A8B9W4Q7_BOSMU,A0A8B9W6R5_BOSMU,A0A8B9W733_BOSMU,A0A8B9W7C8_BOSMU,A0A8B9W7K8_BOSMU,A0A8B9WAI7_BOSMU,A0A8B9WBH3_BOSMU,A0A8B9WBP5_BOSMU,A0A8B9WFQ6_BOSMU,A0A8B9WHC5_BOSMU,A0A8B9WHY2_BOSMU,A0A8B9WI58_BOSMU,A0A8B9WKP7_BOSMU,A0A8B9WLL3_BOSMU,A0A8B9WN29_BOSMU,A0A8B9WQ27_BOSMU,A0A8B9WSL7_BOSMU,A0A8B9WU71_BOSMU,A0A8B9WWA8_BOSMU,A0A8B9X4G1_BOSMU,A0A8B9X5Y6_BOSMU,A0A8B9X613_BOSMU,A0A8B9X7…	,PRKACB,PIK3CB,,,MET,ITGAV,RXRG,,CTNNA1,PLD1,ITGA3,PML,CAMK2D,MAPK9,ESR1,HHIP,RPS6KA5,DAPK1,MAPK3,STAT3,STAT5A,ITGA6,STAT5B,SLC2A1,,,JAK1,CDH1,LAMA4,,DAPK3,,TGFB1,PDGFRB,CREBBP,WNT5A,CSF1R,CTNNB1,,HGF,CASP3,GNA12,,TGFBR2,SMAD4,PDGFRA,CASP8,,PLD2,ERBB2,LPAR1,STAT6,RXRA,PLCB4,,ITGA2,GNAI2
path:bta01040	Biosynthesis of unsaturated fatty acids	2536	12	613	8	0.666667	0.00215118	2.66732	0.0441709	A0A8B9W7J3_BOSMU,A0A8B9WBN6_BOSMU,A0A8B9X0A4_BOSMU,A0A8B9XG67_BOSMU,A0A8B9XXJ5_BOSMU,A0A8B9XZ02_BOSMU,A0A8B9YLQ8_BOSMU,A0A8B9YVS5_BOSMU	TECR,SCP2,HACD2,ACAA1,,,SCD,HSD17B12
path:bta04740	Olfactory transduction	2536	12	613	8	0.666667	0.00215118	2.66732	0.0441709	A0A8B9W0K9_BOSMU,A0A8B9W4Q7_BOSMU,A0A8B9WKP7_BOSMU,A0A8B9WRW2_BOSMU,A0A8B9XHC6_BOSMU,A0A8B9XVN6_BOSMU,A0A8B9YHI5_BOSMU,A0A8B9YUH9_BOSMU	,PRKACB,CAMK2D,PDE2A,GRK3,PRKG1,ARRB1,ARRB2
path:bta04974	Protein digestion and absorption	2536	25	613	13	0.52	0.00232678	2.63324	0.0447906	A0A8B9W2J7_BOSMU,A0A8B9WJ42_BOSMU,A0A8B9WMZ0_BOSMU,A0A8B9WUL8_BOSMU,A0A8B9X1J7_BOSMU,A0A8B9X8D9_BOSMU,A0A8B9XLA1_BOSMU,A0A8B9XU66_BOSMU,A0A8B9XUT0_BOSMU,A0A8B9XW89_BOSMU,A0A8B9XZF6_BOSMU,A0A8B9YB04_BOSMU,A0A8C0AG67_BOSMU	COL6A1,COL3A1,,SLC7A8,MME,SLC16A10,COL1A2,DPP4,,,,PRCP,
path:bta04512	ECM-receptor interaction	2536	28	613	14	0.5	0.00256374	2.59113	0.0464488	A0A8B9W2J7_BOSMU,A0A8B9WAI7_BOSMU,A0A8B9WHY2_BOSMU,A0A8B9WMZ0_BOSMU,A0A8B9X613_BOSMU,A0A8B9XKY6_BOSMU,A0A8B9XLA1_BOSMU,A0A8B9Y4F0_BOSMU,A0A8B9Y4L0_BOSMU,A0A8B9Y8L6_BOSMU,A0A8B9YA36_BOSMU,A0A8B9YBL8_BOSMU,A0A8B9YL48_BOSMU,A0A8C0AGN3_BOSMU	COL6A1,ITGAV,ITGA3,,ITGA6,LAMA4,COL1A2,CD36,ITGA1,CD44,,DAG1,ITGA11,ITGA2
path:bta00062	Fatty acid elongation	2536	15	613	9	0.6	0.00318551	2.49682	0.0545076	A0A8B9W2H3_BOSMU,A0A8B9W5L0_BOSMU,A0A8B9W7J3_BOSMU,A0A8B9WC41_BOSMU,A0A8B9X0A4_BOSMU,A0A8B9XXJ5_BOSMU,A0A8B9XXT1_BOSMU,A0A8B9XZ02_BOSMU,A0A8B9YVS5_BOSMU	,,TECR,THEM4,HACD2,,,,HSD17B12
path:bta05140	Leishmaniasis	2536	29	613	14	0.482759	0.00387665	2.41154	0.0548371	A0A8B9W563_BOSMU,A0A8B9W6P4_BOSMU,A0A8B9WWA8_BOSMU,A0A8B9XDR1_BOSMU,A0A8B9XDR6_BOSMU,A0A8B9XHQ6_BOSMU,A0A8B9XQ25_BOSMU,A0A8B9XV89_BOSMU,A0A8B9Y036_BOSMU,A0A8B9Y1V4_BOSMU,A0A8B9Y658_BOSMU,A0A8B9Y667_BOSMU,A0A8B9YCD4_BOSMU,A0A8B9YHB8_BOSMU	ITGB2,,MAPK3,,NCF2,JAK1,,TLR2,HLA-DRA,,TGFB1,,,
path:bta04020	Calcium signaling pathway	2536	47	613	20	0.425532	0.003906	2.40827	0.0548371	A0A8B9W0K9_BOSMU,A0A8B9W4Q7_BOSMU,A0A8B9W7L9_BOSMU,A0A8B9W7V1_BOSMU,A0A8B9W9J8_BOSMU,A0A8B9WFL6_BOSMU,A0A8B9WKP7_BOSMU,A0A8B9WR49_BOSMU,A0A8B9WRK3_BOSMU,A0A8B9WS73_BOSMU,A0A8B9X5Z4_BOSMU,A0A8B9X6Z6_BOSMU,A0A8B9Y7V6_BOSMU,A0A8B9YMX0_BOSMU,A0A8B9YS13_BOSMU,A0A8B9YTF2_BOSMU,A0A8B9YU40_BOSMU,A0A8B9YU89_BOSMU,A0A8C0AAU0_BOSMU,A0A8C0AJQ2_BOSMU	,PRKACB,ERBB3,PLCD4,PPP3CA,PLCZ1,CAMK2D,SLC25A6,OXTR,,P2RX4,CCKAR,PDGFRB,PDGFRA,PPIF,ITPR1,PPP3CB,ERBB2,PLCB4,MCU
path:bta04380	Osteoclast differentiation	2536	47	613	20	0.425532	0.003906	2.40827	0.0548371	A0A8B9W3J3_BOSMU,A0A8B9W6P4_BOSMU,A0A8B9W6R5_BOSMU,A0A8B9W9J8_BOSMU,A0A8B9WLL3_BOSMU,A0A8B9WMY8_BOSMU,A0A8B9WWA8_BOSMU,A0A8B9X462_BOSMU,A0A8B9XCR4_BOSMU,A0A8B9XDR6_BOSMU,A0A8B9XHQ6_BOSMU,A0A8B9XQ25_BOSMU,A0A8B9XW25_BOSMU,A0A8B9Y658_BOSMU,A0A8B9YA36_BOSMU,A0A8B9YCG1_BOSMU,A0A8B9YHB8_BOSMU,A0A8B9YKQ7_BOSMU,A0A8B9YU40_BOSMU,A0A8C0AFM4_BOSMU	CTSK,,PIK3CB,PPP3CA,MAPK9,FHL2,MAPK3,,FYN,NCF2,JAK1,,SYK,TGFB1,,CSF1R,,TGFBR2,PPP3CB,LCP2
path:bta00480	Glutathione metabolism	2536	35	613	16	0.457143	0.00409497	2.38775	0.0548371	A0A8B9W216_BOSMU,A0A8B9W733_BOSMU,A0A8B9W7C8_BOSMU,A0A8B9W8D3_BOSMU,A0A8B9WC50_BOSMU,A0A8B9WRG6_BOSMU,A0A8B9X0A6_BOSMU,A0A8B9X4Z2_BOSMU,A0A8B9XA20_BOSMU,A0A8B9XFX5_BOSMU,A0A8B9Y4C8_BOSMU,A0A8B9Y5U5_BOSMU,A0A8B9Y979_BOSMU,A0A8B9YDG9_BOSMU,A0A8B9YXA0_BOSMU,A0A8C0AGH8_BOSMU	GCLM,,,,GPX7,IDH1,SMS,RRM2,SRM,,LAP3,,GPX8,,G6PD,
path:bta04612	Antigen processing and presentation	2536	35	613	16	0.457143	0.00409497	2.38775	0.0548371	A0A8B9W4S9_BOSMU,A0A8B9WPN0_BOSMU,A0A8B9XDR1_BOSMU,A0A8B9XML9_BOSMU,A0A8B9XR66_BOSMU,A0A8B9Y036_BOSMU,A0A8B9Y098_BOSMU,A0A8B9Y198_BOSMU,A0A8B9Y1V4_BOSMU,A0A8B9Y298_BOSMU,A0A8B9Y4K0_BOSMU,A0A8B9Y667_BOSMU,A0A8B9YCD4_BOSMU,A0A8B9YG59_BOSMU,A0A8B9YTR3_BOSMU,A0A8C0AI77_BOSMU	HORMAD1,CTSL,,PSME1,PSME2,HLA-DRA,TAPBP,,,HSPA1L,LGMN,,,,IFI30,CD74
path:bta04966	Collecting duct acid secretion	2536	13	613	8	0.615385	0.00441878	2.3547	0.0567077	A0A8B9W323_BOSMU,A0A8B9W4P7_BOSMU,A0A8B9W7H3_BOSMU,A0A8B9WM54_BOSMU,A0A8B9WQB5_BOSMU,A0A8B9X0R0_BOSMU,A0A8B9X1P4_BOSMU,A0A8B9YVY6_BOSMU	ATP6V1E1,ATP6V1A,ATP6V1E1,ATP6V1B2,,ATP6V1C1,ATP6V1G1,SLC4A1
path:bta00980	Metabolism of xenobiotics by cytochrome P450	2536	24	613	12	0.5	0.00518694	2.28509	0.0639031	A0A8B9W733_BOSMU,A0A8B9W7C8_BOSMU,A0A8B9W9X3_BOSMU,A0A8B9WBD2_BOSMU,A0A8B9WGS4_BOSMU,A0A8B9WIM6_BOSMU,A0A8B9XFX5_BOSMU,A0A8B9Y1P9_BOSMU,A0A8B9Y5U5_BOSMU,A0A8B9Y6E4_BOSMU,A0A8B9YDG9_BOSMU,A0A8C0AGH8_BOSMU	,,CBR1,CBR1,CBR1,,,DHDH,,CYP2S1,,
path:bta05144	Malaria	2536	16	613	9	0.5625	0.00574045	2.24105	0.0656789	A0A8B9W563_BOSMU,A0A8B9W7K8_BOSMU,A0A8B9W9F2_BOSMU,A0A8B9WDL7_BOSMU,A0A8B9WWB2_BOSMU,A0A8B9XV89_BOSMU,A0A8B9Y4F0_BOSMU,A0A8B9Y658_BOSMU,A0A8B9YET7_BOSMU	ITGB2,MET,,,IL18,TLR2,CD36,TGFB1,HGF
path:bta05150	Staphylococcus aureus infection	2536	36	613	16	0.444444	0.00575757	2.23976	0.0656789	A0A6M5K8L3_BOSMU,A0A8B9W563_BOSMU,A0A8B9W6P4_BOSMU,A0A8B9W9F2_BOSMU,A0A8B9WCS9_BOSMU,A0A8B9WDL7_BOSMU,A0A8B9X7T9_BOSMU,A0A8B9XDR1_BOSMU,A0A8B9XJK1_BOSMU,A0A8B9XQ25_BOSMU,A0A8B9Y036_BOSMU,A0A8B9Y1V4_BOSMU,A0A8B9Y667_BOSMU,A0A8B9Y6I5_BOSMU,A0A8B9Y9V8_BOSMU,A0A8B9YCD4_BOSMU	C1QB,ITGB2,,,C1QC,,,,C5AR1,,HLA-DRA,,,,C2,
path:bta05416	Viral myocarditis	2536	31	613	14	0.451613	0.00811982	2.09045	0.0859725	A0A8B9W0H3_BOSMU,A0A8B9W563_BOSMU,A0A8B9W9F2_BOSMU,A0A8B9WDL7_BOSMU,A0A8B9XCR4_BOSMU,A0A8B9XDR1_BOSMU,A0A8B9XEY8_BOSMU,A0A8B9Y036_BOSMU,A0A8B9Y1V4_BOSMU,A0A8B9Y667_BOSMU,A0A8B9YBL8_BOSMU,A0A8B9YCD4_BOSMU,A0A8B9YF54_BOSMU,A0A8B9YND6_BOSMU	,ITGB2,,,FYN,,SGCD,HLA-DRA,,,DAG1,,CASP3,CASP8
path:bta00100	Steroid biosynthesis	2536	14	613	8	0.571429	0.00815377	2.08864	0.0859725	A0A8B9W880_BOSMU,A0A8B9WGL8_BOSMU,A0A8B9WZ14_BOSMU,A0A8B9XB99_BOSMU,A0A8B9XUT5_BOSMU,A0A8B9Y2R6_BOSMU,A0A8B9Y818_BOSMU,A0A8B9YPV1_BOSMU	DHCR24,FDFT1,SOAT1,SQLE,LIPA,CYP51A1,MSMO1,NSDHL
path:bta05205	Proteoglycans in cancer	2536	93	613	33	0.354839	0.00837395	2.07707	0.0859725	A0A8B9W4Q7_BOSMU,A0A8B9W6R5_BOSMU,A0A8B9W7K8_BOSMU,A0A8B9W7L9_BOSMU,A0A8B9W847_BOSMU,A0A8B9WAI7_BOSMU,A0A8B9WC94_BOSMU,A0A8B9WKP7_BOSMU,A0A8B9WMZ0_BOSMU,A0A8B9WN29_BOSMU,A0A8B9WPN0_BOSMU,A0A8B9WWA8_BOSMU,A0A8B9X3I4_BOSMU,A0A8B9X4G1_BOSMU,A0A8B9X6R7_BOSMU,A0A8B9XLA1_BOSMU,A0A8B9XV89_BOSMU,A0A8B9Y658_BOSMU,A0A8B9Y7P9_BOSMU,A0A8B9Y8L6_BOSMU,A0A8B9YA36_BOSMU,A0A8B9YBZ6_BOSMU,A0A8B9YD76_BOSMU,A0A8B9YE…	PRKACB,PIK3CB,MET,ERBB3,LUM,ITGAV,HCLS1,CAMK2D,,ESR1,CTSL,MAPK3,MSN,STAT3,,COL1A2,TLR2,TGFB1,PTPN11,CD44,,WNT5A,CTNNB1,HGF,CASP3,GPC1,FLNB,ITPR1,ERBB2,ANK3,VAV1,PAK1,ITGA2
path:bta04145	Phagosome	2536	83	613	30	0.361446	0.00874166	2.05841	0.0868526	A0A8B9W323_BOSMU,A0A8B9W4P7_BOSMU,A0A8B9W4S9_BOSMU,A0A8B9W563_BOSMU,A0A8B9W6P4_BOSMU,A0A8B9W7H3_BOSMU,A0A8B9WAI7_BOSMU,A0A8B9WM54_BOSMU,A0A8B9WPN0_BOSMU,A0A8B9WQB5_BOSMU,A0A8B9WVW8_BOSMU,A0A8B9X0R0_BOSMU,A0A8B9X1P4_BOSMU,A0A8B9X473_BOSMU,A0A8B9X5Y8_BOSMU,A0A8B9XDR1_BOSMU,A0A8B9XDR6_BOSMU,A0A8B9XQ25_BOSMU,A0A8B9XV89_BOSMU,A0A8B9Y036_BOSMU,A0A8B9Y1V4_BOSMU,A0A8B9Y2I4_BOSMU,A0A8B9Y4F0_BOSMU,A0A8B9Y6…	ATP6V1E1,ATP6V1A,HORMAD1,ITGB2,,ATP6V1E1,ITGAV,ATP6V1B2,CTSL,,CORO1A,ATP6V1C1,ATP6V1G1,TUBB2A,,,NCF2,,TLR2,HLA-DRA,,COLEC12,CD36,,,,TUBB3,,,ITGA2
path:bta00310	Lysine degradation	2536	20	613	10	0.5	0.0105901	1.9751	0.10193	A0A8B9W4N9_BOSMU,A0A8B9WYV4_BOSMU,A0A8B9XJT8_BOSMU,A0A8B9XQ76_BOSMU,A0A8B9XXT1_BOSMU,A0A8B9Y5I9_BOSMU,A0A8B9YTA6_BOSMU,A0A8B9Z067_BOSMU,A0A8B9Z0R0_BOSMU,A0A8C0ABL1_BOSMU	SETDB1,PLOD1,COLGALT2,ACAT1,,PLOD2,AASS,COLGALT1,PLOD3,KMT5C
path:bta05410	Hypertrophic cardiomyopathy (HCM)	2536	29	613	13	0.448276	0.0114439	1.94142	0.10681	A0A8B9W3B9_BOSMU,A0A8B9WAI7_BOSMU,A0A8B9WHY2_BOSMU,A0A8B9X613_BOSMU,A0A8B9XEY8_BOSMU,A0A8B9XQQ7_BOSMU,A0A8B9Y4L0_BOSMU,A0A8B9Y658_BOSMU,A0A8B9Y8H0_BOSMU,A0A8B9YA36_BOSMU,A0A8B9YBL8_BOSMU,A0A8B9YL48_BOSMU,A0A8C0AGN3_BOSMU	PRKAG1,ITGAV,ITGA3,ITGA6,SGCD,ACE,ITGA1,TGFB1,DES,,DAG1,ITGA11,ITGA2
path:bta04146	Peroxisome	2536	36	613	15	0.416667	0.0148276	1.82893	0.13432	A0A8B9W699_BOSMU,A0A8B9WBN6_BOSMU,A0A8B9WGI0_BOSMU,A0A8B9WI50_BOSMU,A0A8B9WRG6_BOSMU,A0A8B9WX58_BOSMU,A0A8B9X104_BOSMU,A0A8B9XG67_BOSMU,A0A8B9XGN6_BOSMU,A0A8B9XP39_BOSMU,A0A8B9Y1Z0_BOSMU,A0A8B9Y3Y9_BOSMU,A0A8B9YVE2_BOSMU,A0A8C0A6L7_BOSMU,A0A8C0ADN1_BOSMU	AGPS,SCP2,FAR2,,IDH1,FAR1,ECI2,ACAA1,,PEX7,GNPAT,NUDT12,MVK,XDH,
path:bta00564	Glycerophospholipid metabolism	2536	33	613	14	0.424242	0.0153904	1.81275	0.135436	A0A8B9W094_BOSMU,A0A8B9WHC5_BOSMU,A0A8B9WJH6_BOSMU,A0A8B9WQI0_BOSMU,A0A8B9X325_BOSMU,A0A8B9XVQ4_BOSMU,A0A8B9XY65_BOSMU,A0A8B9Y1W3_BOSMU,A0A8B9Y1Z0_BOSMU,A0A8B9YJP7_BOSMU,A0A8B9YR07_BOSMU,A0A8B9YRC0_BOSMU,A0A8C0A9U5_BOSMU,A0A8C0AJN8_BOSMU	,PLD1,,GPCPD1,GPD2,PLA2G15,PNPLA6,MBOAT7,GNPAT,,PLA2G12B,PLD2,SELENOI,PHOSPHO1
path:bta00330	Arginine and proline metabolism	2536	30	613	13	0.433333	0.0158458	1.80009	0.135569	A0A8B9WCB0_BOSMU,A0A8B9WDK1_BOSMU,A0A8B9WDU6_BOSMU,A0A8B9WF96_BOSMU,A0A8B9WHJ9_BOSMU,A0A8B9WL54_BOSMU,A0A8B9WVC8_BOSMU,A0A8B9X0A6_BOSMU,A0A8B9XA20_BOSMU,A0A8B9Y4C8_BOSMU,A0A8B9YM17_BOSMU,A0A8B9YP64_BOSMU,A0A8B9YUC1_BOSMU	ALDH4A1,P4HA2,P4HA3,PYCR1,,,L3HYPDH,SMS,SRM,LAP3,GOT1,P4HA1,ALDH18A1
path:bta04672	Intestinal immune network for IgA production	2536	10	613	6	0.6	0.0165036	1.78242	0.137381	A0A8B9XDR1_BOSMU,A0A8B9Y036_BOSMU,A0A8B9Y1V4_BOSMU,A0A8B9Y658_BOSMU,A0A8B9Y667_BOSMU,A0A8B9YCD4_BOSMU	,HLA-DRA,,TGFB1,,
path:bta04142	Lysosome	2536	67	613	24	0.358209	0.0202865	1.69279	0.162856	A0A8B9W2H3_BOSMU,A0A8B9W3J3_BOSMU,A0A8B9W4S9_BOSMU,A0A8B9W5L0_BOSMU,A0A8B9WCR3_BOSMU,A0A8B9WKF9_BOSMU,A0A8B9WP41_BOSMU,A0A8B9WPN0_BOSMU,A0A8B9WQR8_BOSMU,A0A8B9X1D3_BOSMU,A0A8B9X5Y8_BOSMU,A0A8B9X772_BOSMU,A0A8B9XAC9_BOSMU,A0A8B9XUT5_BOSMU,A0A8B9XVQ4_BOSMU,A0A8B9Y4K0_BOSMU,A0A8B9YAB4_BOSMU,A0A8B9YFU7_BOSMU,A0A8B9YFX5_BOSMU,A0A8B9YKJ9_BOSMU,A0A8B9YLZ3_BOSMU,A0A8B9Z0G8_BOSMU,A0A8C0ABV8_BOSMU,A0A8C0AL…	,CTSK,HORMAD1,,AP1M2,ARSA,NPC2,CTSL,DNASE2,NAGLU,,,AP1S2,LIPA,PLA2G15,LGMN,,GLB1,MATN3,,SGSH,AP1S1,AP3S1,CTSC
path:bta04933	AGE-RAGE signaling pathway in diabetic complications	2536	47	613	18	0.382979	0.0208561	1.68077	0.162856	A0A8B9W6R5_BOSMU,A0A8B9W7V1_BOSMU,A0A8B9W9F2_BOSMU,A0A8B9WDL7_BOSMU,A0A8B9WJ42_BOSMU,A0A8B9WLL3_BOSMU,A0A8B9WMZ0_BOSMU,A0A8B9WWA8_BOSMU,A0A8B9X4G1_BOSMU,A0A8B9X5Y6_BOSMU,A0A8B9X783_BOSMU,A0A8B9XLA1_BOSMU,A0A8B9Y658_BOSMU,A0A8B9YF54_BOSMU,A0A8B9YKQ7_BOSMU,A0A8B9YML1_BOSMU,A0A8B9YP06_BOSMU,A0A8C0AAU0_BOSMU	PIK3CB,PLCD4,,,COL3A1,MAPK9,,MAPK3,STAT3,STAT5A,STAT5B,COL1A2,TGFB1,CASP3,TGFBR2,SMAD4,SERPINE1,PLCB4
path:bta04721	Synaptic vesicle cycle	2536	31	613	13	0.419355	0.0214256	1.66907	0.162856	A0A8B9W323_BOSMU,A0A8B9W4P7_BOSMU,A0A8B9W7H3_BOSMU,A0A8B9WM54_BOSMU,A0A8B9WQB5_BOSMU,A0A8B9X0E9_BOSMU,A0A8B9X0R0_BOSMU,A0A8B9X1P4_BOSMU,A0A8B9X209_BOSMU,A0A8B9X5Y8_BOSMU,A0A8B9XD85_BOSMU,A0A8B9XYI6_BOSMU,A0A8B9YQJ0_BOSMU	ATP6V1E1,ATP6V1A,ATP6V1E1,ATP6V1B2,,STX2,ATP6V1C1,ATP6V1G1,DNM1,,STX3,SLC1A3,SLC6A11
path:bta00140	Steroid hormone biosynthesis	2536	16	613	8	0.5	0.0219231	1.6591	0.162856	A0A8B9WGB1_BOSMU,A0A8B9X0F4_BOSMU,A0A8B9X7L9_BOSMU,A0A8B9XDC2_BOSMU,A0A8B9XH37_BOSMU,A0A8B9YV87_BOSMU,A0A8B9YVS5_BOSMU,A0A8C0AET2_BOSMU	CYP11A1,,,,,HSD11B2,HSD17B12,DHRS11
path:bta05414	Dilated cardiomyopathy (DCM)	2536	28	613	12	0.428571	0.0222077	1.6535	0.162856	A0A8B9W4Q7_BOSMU,A0A8B9WAI7_BOSMU,A0A8B9WHY2_BOSMU,A0A8B9X613_BOSMU,A0A8B9XEY8_BOSMU,A0A8B9Y4L0_BOSMU,A0A8B9Y658_BOSMU,A0A8B9Y8H0_BOSMU,A0A8B9YA36_BOSMU,A0A8B9YBL8_BOSMU,A0A8B9YL48_BOSMU,A0A8C0AGN3_BOSMU	PRKACB,ITGAV,ITGA3,ITGA6,SGCD,ITGA1,TGFB1,DES,,DAG1,ITGA11,ITGA2
path:bta00040	Pentose and glucuronate interconversions	2536	11	613	6	0.545455	0.0290042	1.53754	0.207751	A0A8B9WBI5_BOSMU,A0A8B9WG38_BOSMU,A0A8B9WIM6_BOSMU,A0A8B9Y1P9_BOSMU,A0A8B9YKJ9_BOSMU,A0A8C0AHZ0_BOSMU	UGDH,,,DHDH,,SORD
path:bta00514	Other types of O-glycan biosynthesis	2536	14	613	7	0.5	0.0317841	1.49779	0.222488	A0A8B9WS15_BOSMU,A0A8B9XJT8_BOSMU,A0A8B9XQX2_BOSMU,A0A8B9YAE9_BOSMU,A0A8B9YHU5_BOSMU,A0A8B9Z067_BOSMU,A0A8B9Z0R0_BOSMU	C1GALT1,COLGALT2,EOGT,GALNT1,GALNT3,COLGALT1,PLOD3
path:bta00030	Pentose phosphate pathway	2536	17	613	8	0.470588	0.0328543	1.48341	0.224869	A0A8B9WN75_BOSMU,A0A8B9WRW4_BOSMU,A0A8B9XZS5_BOSMU,A0A8B9YEC9_BOSMU,A0A8B9YLM6_BOSMU,A0A8B9YME1_BOSMU,A0A8B9YNB9_BOSMU,A0A8B9YXA0_BOSMU	FBP2,FBP2,PRPS2,PFKL,GPI,PFKM,PGLS,G6PD
path:bta05226	Gastric cancer	2536	46	613	17	0.369565	0.0348019	1.4584	0.233022	A0A8B9W1Q7_BOSMU,A0A8B9W6R5_BOSMU,A0A8B9W7K8_BOSMU,A0A8B9WBH3_BOSMU,A0A8B9WFQ6_BOSMU,A0A8B9WJX2_BOSMU,A0A8B9WWA8_BOSMU,A0A8B9XJD0_BOSMU,A0A8B9Y658_BOSMU,A0A8B9Y7D4_BOSMU,A0A8B9YBZ6_BOSMU,A0A8B9YD76_BOSMU,A0A8B9YET7_BOSMU,A0A8B9YKQ7_BOSMU,A0A8B9YML1_BOSMU,A0A8B9YU89_BOSMU,A0A8C0A580_BOSMU	,PIK3CB,MET,RXRG,CTNNA1,CDX2,MAPK3,CDH1,TGFB1,CSNK1A1,WNT5A,CTNNB1,HGF,TGFBR2,SMAD4,ERBB2,RXRA
path:bta05332	Graft-versus-host disease	2536	9	613	5	0.555556	0.0424711	1.37191	0.272523	A0A8B9XDR1_BOSMU,A0A8B9Y036_BOSMU,A0A8B9Y1V4_BOSMU,A0A8B9Y667_BOSMU,A0A8B9YCD4_BOSMU	,HLA-DRA,,,
path:bta05310	Asthma	2536	9	613	5	0.555556	0.0424711	1.37191	0.272523	A0A8B9XDR1_BOSMU,A0A8B9Y036_BOSMU,A0A8B9Y1V4_BOSMU,A0A8B9Y667_BOSMU,A0A8B9YCD4_BOSMU	,HLA-DRA,,,
path:bta04928	Parathyroid hormone synthesis, secretion and action	2536	37	613	14	0.378378	0.0435525	1.36099	0.273759	A0A8B9W4Q7_BOSMU,A0A8B9WBH3_BOSMU,A0A8B9WG78_BOSMU,A0A8B9WHC5_BOSMU,A0A8B9WNY7_BOSMU,A0A8B9WWA8_BOSMU,A0A8B9YGH7_BOSMU,A0A8B9YHI5_BOSMU,A0A8B9YRC0_BOSMU,A0A8B9YTF2_BOSMU,A0A8B9YUH9_BOSMU,A0A8C0A580_BOSMU,A0A8C0AAU0_BOSMU,A0A8C0AJB1_BOSMU	PRKACB,RXRG,MMP14,PLD1,CASR,MAPK3,GNA12,ARRB1,PLD2,ITPR1,ARRB2,RXRA,PLCB4,GNAI2
path:bta04724	Glutamatergic synapse	2536	34	613	13	0.382353	0.0468354	1.32943	0.2813	A0A8B9W4Q7_BOSMU,A0A8B9W9J8_BOSMU,A0A8B9WAS4_BOSMU,A0A8B9WHC5_BOSMU,A0A8B9WWA8_BOSMU,A0A8B9XHC6_BOSMU,A0A8B9XS50_BOSMU,A0A8B9XYI6_BOSMU,A0A8B9YRC0_BOSMU,A0A8B9YTF2_BOSMU,A0A8B9YU40_BOSMU,A0A8C0AAU0_BOSMU,A0A8C0AJB1_BOSMU	PRKACB,PPP3CA,,PLD1,MAPK3,GRK3,GLUL,SLC1A3,PLD2,ITPR1,PPP3CB,PLCB4,GNAI2
path:bta04340	Hedgehog signaling pathway	2536	15	613	7	0.466667	0.0474923	1.32338	0.2813	A0A8B9W4Q7_BOSMU,A0A8B9WQ27_BOSMU,A0A8B9XCI2_BOSMU,A0A8B9XHC6_BOSMU,A0A8B9Y7D4_BOSMU,A0A8B9YHI5_BOSMU,A0A8B9YUH9_BOSMU	PRKACB,HHIP,,GRK3,CSNK1A1,ARRB1,ARRB2
path:bta04913	Ovarian steroidogenesis	2536	15	613	7	0.466667	0.0474923	1.32338	0.2813	A0A8B9W4Q7_BOSMU,A0A8B9WGB1_BOSMU,A0A8B9X0F4_BOSMU,A0A8B9XH37_BOSMU,A0A8B9XXJ5_BOSMU,A0A8B9XYD1_BOSMU,A0A8B9XZ02_BOSMU	PRKACB,CYP11A1,,,,ALOX5,
