# Supplementary material for: CTNNB1 and CDH1 Regulate Trophoblast Cell Adhesion and Junction Formation in Yak Placental Tissue at Different Gestational Stages
Source: Animals (Basel). 2025 Mar 19;15(6):876. doi: 10.3390/ani15060876 (PMC11939409; doi:10.3390/ani15060876)
Supplement: Supplementary file 1 [file animals-15-00876-s001.zip › Table S6 (GO analysis).xlsx]

## Sheet: 6 GO+103 DEPs
Table S6 The 6 significant GO Terms and 103 DEPs identified from DIA proteomics.
NO.	TermID	Term	bg_pro_num	bg_term_num	fg_pronum	fg_termnum	Ratio	pvalue	Enrichment	FDR	IDs	GeneSymbol
1	GO:0007155	cell adhesion	5724	119	1437	48	0.403361	0.00016091	3.79342	0.211429	A0A8B9W4D1_BOSMU,A0A8B9W739_BOSMU,A0A8B9W9F2_BOSMU,A0A8B9WAI7_BOSMU,A0A8B9WDL7_BOSMU,A0A8B9WEV7_BOSMU,A0A8B9WFP9_BOSMU,A0A8B9WGR2_BOSMU,A0A8B9WHB2_BOSMU,A0A8B9WHY2_BOSMU,A0A8B9WK19_BOSMU,A0A8B9WP40_BOSMU,A0A8B9WSH2_BOSMU,A0A8B9WVJ6_BOSMU,A0A8B9WVY8_BOSMU,A0A8B9WZ98_BOSMU,A0A8B9X0M6_BOSMU,A0A8B9X613_BOSMU,A0A8B9X7P6_BOSMU,A0A8B9X822_BOSMU,A0A8B9X929_BOSMU,A0A8B9XCM3_BOSMU,A0A8B9XDX8_BOSMU,A0A8B9XE…	,NECTIN4,,ITGAV,,TGFBI,,,FN1,ITGA3,,COL5A1,NCAM1,SPON1,TNC,,TNC,ITGA6,STAB1,CERCAM,PARD3B,SULF1,CLDN4,AFDN,NECTIN1,,LAMA4,,DPP4,PARVG,FBLN5,VCL,LGALS3BP,IGFBP7,CD36,PTK7,CD44,FER,,,CTNNB1,FLOT2,PCDH1,MYH10,CLDN1,FES,DPT,ITGA2
2	GO:0005911	cell-cell junction	6018	72	1517	33	0.458333	0.000107571	3.96831	0.00678231	A0A8B9W2Y3_BOSMU,A0A8B9WAY2_BOSMU,A0A8B9WFM3_BOSMU,A0A8B9WMA8_BOSMU,A0A8B9WVW8_BOSMU,A0A8B9X006_BOSMU,A0A8B9X2D7_BOSMU,A0A8B9X9D8_BOSMU,A0A8B9XD85_BOSMU,A0A8B9XGC0_BOSMU,A0A8B9XJD0_BOSMU,A0A8B9XTM4_BOSMU,A0A8B9XY74_BOSMU,A0A8B9Y052_BOSMU,A0A8B9Y0S8_BOSMU,A0A8B9Y1F9_BOSMU,A0A8B9Y6S8_BOSMU,A0A8B9Y7S7_BOSMU,A0A8B9YBG5_BOSMU,A0A8B9YBL8_BOSMU,A0A8B9YD76_BOSMU,A0A8B9YIT7_BOSMU,A0A8B9YJH0_BOSMU,A0A8B9YN…	TEK,,LIN7A,,CORO1A,KIRREL1,KIRREL1,SH3KBP1,STX3,NECTIN1,CDH1,FAT1,PRKCD,FSCN1,WAS,,PTK7,PKD2,PTPRJ,DAG1,CTNNB1,,MYADM,CD2AP,CSK,VAV1,PDXP,,LIN7C,PACSIN2,PAK1,LCP2,
3	GO:0005912	adherens junction	6018	65	1517	30	0.461538	0.000187781	3.72635	0.010458	A0A8B9W0H3_BOSMU,A0A8B9W104_BOSMU,A0A8B9W5H2_BOSMU,A0A8B9W739_BOSMU,A0A8B9WBT7_BOSMU,A0A8B9WFQ6_BOSMU,A0A8B9WR37_BOSMU,A0A8B9WRJ6_BOSMU,A0A8B9WX93_BOSMU,A0A8B9X3I4_BOSMU,A0A8B9X8F6_BOSMU,A0A8B9X929_BOSMU,A0A8B9X9V2_BOSMU,A0A8B9XE72_BOSMU,A0A8B9XGC0_BOSMU,A0A8B9XH05_BOSMU,A0A8B9XJD0_BOSMU,A0A8B9XXY3_BOSMU,A0A8B9XZC7_BOSMU,A0A8B9YAS9_BOSMU,A0A8B9YD76_BOSMU,A0A8B9YF38_BOSMU,A0A8B9YMG0_BOSMU,A0A8B9YR…	,PDLIM5,PDLIM5,NECTIN4,EPB41L5,CTNNA1,CTNND1,MPP5,FLOT1,MSN,CDH11,PARD3B,,AFDN,NECTIN1,SHROOM3,CDH1,PDLIM3,VCL,FERMT2,CTNNB1,FLOT2,POF1B,PDLIM1,DLG5,PGM5,ADAM10,FERMT2,,ALOX15B
4	GO:0005923	bicellular tight junction	6018	51	1517	22	0.431373	0.00379276	2.42105	0.116586	A0A8B9W0H3_BOSMU,A0A8B9W3S8_BOSMU,A0A8B9W4D1_BOSMU,A0A8B9WA99_BOSMU,A0A8B9WFM3_BOSMU,A0A8B9WRJ6_BOSMU,A0A8B9WYM9_BOSMU,A0A8B9XDX8_BOSMU,A0A8B9XH30_BOSMU,A0A8B9XKI7_BOSMU,A0A8B9XNQ1_BOSMU,A0A8B9Y710_BOSMU,A0A8B9Y9M8_BOSMU,A0A8B9YD76_BOSMU,A0A8B9YGI8_BOSMU,A0A8B9YIT6_BOSMU,A0A8B9YMG0_BOSMU,A0A8B9YRL3_BOSMU,A0A8C0A2K2_BOSMU,A0A8C0A771_BOSMU,A0A8C0AA46_BOSMU,A0A8C0ADA1_BOSMU	,MPP6,,,LIN7A,MPP5,EPCAM,CLDN4,,CLMP,CASK,TJP3,,CTNNB1,PATJ,AMOT,POF1B,RAP2C,CLDN1,DLG3,LIN7C,CASK
5	GO:0030054	cell junction	6018	70	1517	28	0.4	0.00440294	2.35626	0.118143	A0A8B9WDN6_BOSMU,A0A8B9WE72_BOSMU,A0A8B9WHY2_BOSMU,A0A8B9WN85_BOSMU,A0A8B9WRW4_BOSMU,A0A8B9X040_BOSMU,A0A8B9X1A9_BOSMU,A0A8B9X2V4_BOSMU,A0A8B9X589_BOSMU,A0A8B9X8D9_BOSMU,A0A8B9XF57_BOSMU,A0A8B9XI97_BOSMU,A0A8B9XJD0_BOSMU,A0A8B9XNG2_BOSMU,A0A8B9XP11_BOSMU,A0A8B9XU66_BOSMU,A0A8B9XZI1_BOSMU,A0A8B9Y2Z0_BOSMU,A0A8B9Y8N6_BOSMU,A0A8B9YAA9_BOSMU,A0A8B9YD76_BOSMU,A0A8B9YMX0_BOSMU,A0A8B9YRS7_BOSMU,A0A8B9YR…	SCIN,SPTB,ITGA3,S100A9,FBP2,MRPS18B,TP53BP2,KDF1,GJA1,SLC16A10,TSPAN15,SPTAN1,CDH1,SPTBN1,MLKL,DPP4,DSP,DSP,FER,,CTNNB1,PDGFRA,PCDH1,IRF6,RAB23,,IFI30,DLG3
6	GO:0050839	cell adhesion molecule binding	5352	28	1398	14	0.5	0.00567956	2.24569	0.316611	A0A8B9W0H3_BOSMU,A0A8B9WA99_BOSMU,A0A8B9WEV7_BOSMU,A0A8B9X006_BOSMU,A0A8B9X2D7_BOSMU,A0A8B9X3I4_BOSMU,A0A8B9XE72_BOSMU,A0A8B9XGC0_BOSMU,A0A8B9XJD0_BOSMU,A0A8B9XZI1_BOSMU,A0A8B9Y2Z0_BOSMU,A0A8B9Y6S8_BOSMU,A0A8B9Y710_BOSMU,A0A8B9YIT7_BOSMU	,,TGFBI,KIRREL1,KIRREL1,MSN,AFDN,NECTIN1,CDH1,DSP,DSP,PTK7,TJP3,
NO.	ID	Accession	Gene Name	Description	E1	E2	E3	M1	M2	M3	Imputation(E)	Imputation(M)	Keep(E)	Keep(M)	FC(M_E)	pValue(M_E)	Sig(M_E)	GO_CC	GO_MF	GO_BP	KEGG
1	A0A8B9WP40_BOSMU	A0A8B9WP40	COL5A1	Collagen type V alpha 1 chain	245972	262989	266227	54327	59308.6	44232	258396	52622.5	258396	52622.5	0.203651	1.2e-05	-1	GO:0005604,basement membrane;GO:0005588,collagen type V trimer;GO:0031012,extracellular matrix;GO:0005615,extracellular space	GO:0005201,extracellular matrix structural constituent;GO:0008201,heparin binding;GO:0048407,platelet-derived growth factor binding;GO:0043394,proteoglycan binding	GO:0001568,blood vessel development;GO:0007155,cell adhesion;GO:0032964,collagen biosynthetic process;GO:0030199,collagen fibril organization;GO:0030198,extracellular matrix organization;GO:0048592,eye morphogenesis;GO:0003007,heart morphogenesis;GO:0045112,integrin biosynthetic process;GO:1903225,negative regulation of endodermal cell differentiation;GO:0051128,regulation of cellular component o…
2	A0A8B9X613_BOSMU	A0A8B9X613;A0A8B9X620;A0A8B9XCN9	ITGA6	Integrin subunit alpha 6	117632	117483	132578	269723	255379	279323	122564	268142	122564	268142	2.18777	7e-05	1	GO:0008305,integrin complex		GO:0007155,cell adhesion;GO:0007229,integrin-mediated signaling pathway	bta:535043,path:bta04151,PI3K-Akt signaling pathway;bta:535043,path:bta04512,ECM-receptor interaction;bta:535043,path:bta04514,Cell adhesion molecules (CAMs);bta:535043,path:bta04510,Focal adhesion;bta:535043,path:bta04810,Regulation of actin cytoskeleton;bta:535043,path:bta04640,Hematopoietic cell lineage;bta:535043,path:bta05200,Pathways in cancer;bta:535043,path:bta05222,Small cell lung cancer…
3	A0A8B9XGC0_BOSMU	A0A8B9XGC0;A0A8C0ABS8	NECTIN1	Nectin cell adhesion molecule 1	19715.3	19458.6	13069.9	55162.8	56338.8	60780.6	17414.6	57427.4	17414.6	57427.4	3.29766	0.000133	1	GO:0005912,adherens junction;GO:0043296,apical junction complex;GO:0044291,cell-cell contact zone;GO:0098686,hippocampal mossy fiber to CA3 synapse;GO:0099059,integral component of presynaptic active zone membrane;GO:0005911,cell-cell junction;GO:0016021,integral component of membrane;GO:0045202,synapse	GO:0050839,cell adhesion molecule binding;GO:0042803,protein homodimerization activity;GO:0038023,signaling receptor activity	GO:0002934,desmosome organization;GO:0070166,enamel mineralization;GO:0007157,heterophilic cell-cell adhesion via plasma membrane cell adhesion molecules;GO:0007156,homophilic cell adhesion via plasma membrane adhesion molecules;GO:0006826,iron ion transport;GO:0002089,lens morphogenesis in camera-type eye;GO:1902414,protein localization to cell junction;GO:0051963,regulation of synapse assembly;…	bta:533492,path:bta04514,Cell adhesion molecules (CAMs);bta:533492,path:bta04520,Adherens junction;bta:533492,path:bta05168,Herpes simplex virus 1 infection
4	A0A8B9Y430_BOSMU	A0A8B9Y430;A0A8B9Y7B9	LGALS3BP	Galectin-3-binding protein	155519	162192	151140	83996.2	79856	68148	156284	77333.4	156284	77333.4	0.494827	0.000161	-1	GO:0005615,extracellular space;GO:0016020,membrane	GO:0005044,scavenger receptor activity	GO:0007155,cell adhesion
5	A0A8B9YRS7_BOSMU	A0A8B9YRS7	PCDH1	Protocadherin 1	34755.5	16045.3	27533.1	111890	103558	103647	26111.3	106365	26111.3	106365	4.07352	0.000194	1	GO:0016021,integral component of membrane;GO:0005886,plasma membrane;GO:0030054,cell junction;GO:0005887,integral component of plasma membrane;GO:0005730,nucleolus;GO:0005654,nucleoplasm	GO:0005509,calcium ion binding	GO:0007156,homophilic cell adhesion via plasma membrane adhesion molecules;GO:0007155,cell adhesion
6	A0A8B9XNQ1_BOSMU	A0A8B9XNQ1	CASK	Calcium/calmodulin dependent serine protein kinase	21010.6	4105.13	7774.73	97256.6	91299.1	85247.4	10963.5	91267.7	10963.5	91267.7	8.32469	0.000204	1
7	A0A8B9W739_BOSMU	A0A8B9W739	NECTIN4	Nectin cell adhesion molecule 4	3693.1	1526.29	1460.43	28407	24259.4	21662.4	2226.61	24776.3	2226.61	24776.3	11.1274	0.000424	1	GO:0005912,adherens junction;GO:0016021,integral component of membrane;GO:0005886,plasma membrane	GO:0042802,identical protein binding	GO:0007157,heterophilic cell-cell adhesion via plasma membrane cell adhesion molecules;GO:0007156,homophilic cell adhesion via plasma membrane adhesion molecules;GO:0046718,viral entry into host cell;GO:0007155,cell adhesion	bta:507718,path:bta04520,Adherens junction
8	A0A8C0AA46_BOSMU	A0A8C0AA46	LIN7C	Protein lin-7 homolog	106036	100547	89777.8	209814	212478	243522	98787	221938	98787	221938	2.24663	0.00048	1	GO:0016323,basolateral plasma membrane;GO:0005923,bicellular tight junction;GO:0005911,cell-cell junction;GO:0097025,MPP7-DLG1-LIN7 complex;GO:0043005,neuron projection;GO:0098839,postsynaptic density membrane;GO:0098793,presynapse;GO:0045202,synapse;GO:0005737,cytoplasm;GO:0016328,lateral plasma membrane;GO:0045211,postsynaptic membrane	GO:0097016,L27 domain binding;GO:0008092,cytoskeletal protein binding	GO:0006887,exocytosis;GO:0045199,maintenance of epithelial cell apical/basal polarity;GO:0007269,neurotransmitter secretion;GO:1903361,protein localization to basolateral plasma membrane;GO:0015031,protein transport;GO:0002011,morphogenesis of an epithelial sheet
9	A0A8B9XCM3_BOSMU	A0A8B9XCM3	SULF1	Extracellular sulfatase	113044	113122	140749	29598.3	30685.9	29575.2	122305	29953.1	122305	29953.1	0.244905	0.000561	-1	GO:0009986,cell surface;GO:0005783,endoplasmic reticulum;GO:0005615,extracellular space;GO:0005794,Golgi apparatus;GO:0005795,Golgi stack;GO:0045121,membrane raft;GO:0005886,plasma membrane	GO:0004065,arylsulfatase activity;GO:0005509,calcium ion binding;GO:0008449,N-acetylglucosamine-6-sulfatase activity;GO:0005539,glycosaminoglycan binding	GO:0060348,bone development;GO:0001502,cartilage condensation;GO:0051216,cartilage development;GO:0007155,cell adhesion;GO:0002063,chondrocyte development;GO:0048706,embryonic skeletal system development;GO:0014846,esophagus smooth muscle contraction;GO:0035860,glial cell-derived neurotrophic factor receptor signaling pathway;GO:0030201,heparan sulfate proteoglycan metabolic process;GO:0060384,in…
10	A0A8B9WR37_BOSMU	A0A8B9WR37;A0A8B9WW07;A0A8B9WW91;A0A8C0A6D5	CTNND1	Catenin delta 1	685002	594496	493755	1.12095e+06	1.15817e+06	1.14092e+06	591084	1.14001e+06	591084	1.14001e+06	1.92868	0.000619	1	GO:0005912,adherens junction;GO:0016342,catenin complex;GO:0005737,cytoplasm;GO:0005829,cytosol;GO:0030496,midbody;GO:0005634,nucleus;GO:0005886,plasma membrane	GO:0045296,cadherin binding;GO:0005102,signaling receptor binding	GO:0098609,cell-cell adhesion;GO:0044331,cell-cell adhesion mediated by cadherin;GO:0007043,cell-cell junction assembly;GO:0090090,negative regulation of canonical Wnt signaling pathway;GO:0050821,protein stabilization;GO:0099072,regulation of postsynaptic membrane neurotransmitter receptor levels
11	A0A8B9YRW9_BOSMU	A0A8B9YRW9	IRF6	Interferon regulatory factor 6	2789.21	1956.1	1500.21	9109.19	7357.13	7675.74	2081.84	8047.35	2081.84	8047.35	3.8655	0.00082	1	GO:0005737,cytoplasm;GO:0005634,nucleus;GO:0030054,cell junction;GO:0005829,cytosol;GO:0005654,nucleoplasm	GO:0003677,DNA binding;GO:0003700,DNA-binding transcription factor activity;GO:0000981,DNA-binding transcription factor activity, RNA polymerase II-specific;GO:0000978,RNA polymerase II cis-regulatory region sequence-specific DNA binding;GO:0000976,transcription cis-regulatory region binding;GO:0001228,DNA-binding transcription activator activity, RNA polymerase II-specific	GO:0002376,immune system process;GO:0060644,mammary gland epithelial cell differentiation;GO:0008285,negative regulation of cell population proliferation;GO:0045893,positive regulation of transcription, DNA-templated;GO:0006357,regulation of transcription by RNA polymerase II;GO:0048468,cell development;GO:1904888,cranial skeletal system development;GO:0030216,keratinocyte differentiation;GO:0043…
12	A0A8B9Y4F0_BOSMU	A0A8B9Y4F0;A0A8B9Y9V9	CD36	Platelet glycoprotein 4	38056.9	26055	46141.5	115779	98558.6	104188	36751.1	106175	36751.1	106175	2.88903	0.000851	1	GO:0016324,apical plasma membrane;GO:0031526,brush border membrane;GO:0005901,caveola;GO:0009986,cell surface;GO:0005737,cytoplasm;GO:0005794,Golgi apparatus;GO:0016021,integral component of membrane;GO:0016020,membrane;GO:0045121,membrane raft;GO:0005886,plasma membrane	GO:0030169,low-density lipoprotein particle binding;GO:0005041,low-density lipoprotein particle receptor activity;GO:0005044,scavenger receptor activity	GO:1990000,amyloid fibril formation;GO:0150094,amyloid-beta clearance by cellular catabolic process;GO:0007155,cell adhesion;GO:0007166,cell surface receptor signaling pathway;GO:0071726,cellular response to diacyl bacterial lipopeptide;GO:0071404,cellular response to low-density lipoprotein particle stimulus;GO:0070508,cholesterol import;GO:0097009,energy homeostasis;GO:0006955,immune response;G…	bta:281052,path:bta04152,AMPK signaling pathway;bta:281052,path:bta04512,ECM-receptor interaction;bta:281052,path:bta04145,Phagosome;bta:281052,path:bta04640,Hematopoietic cell lineage;bta:281052,path:bta04920,Adipocytokine signaling pathway;bta:281052,path:bta03320,PPAR signaling pathway;bta:281052,path:bta04975,Fat digestion and absorption;bta:281052,path:bta04979,Cholesterol metabolism;bta:281…
13	A0A8B9Y052_BOSMU	A0A8B9Y052	FSCN1	Fascin	1.15824e+06	1.1599e+06	954629	1.73917e+06	1.68205e+06	1.7093e+06	1.09092e+06	1.71018e+06	1.09092e+06	1.71018e+06	1.56764	0.000907	1	GO:0015629,actin cytoskeleton;GO:0031253,cell projection membrane;GO:0005911,cell-cell junction;GO:0005737,cytoplasm;GO:0005829,cytosol;GO:0030175,filopodium;GO:0030426,growth cone;GO:0030027,lamellipodium;GO:0044393,microspike;GO:0005902,microvillus;GO:0002102,podosome;GO:0001726,ruffle;GO:0001725,stress fiber	GO:0051015,actin filament binding;GO:0030674,protein-macromolecule adaptor activity	GO:0051017,actin filament bundle assembly;GO:0016477,cell migration;GO:0007043,cell-cell junction assembly;GO:0035089,establishment of apical/basal cell polarity;GO:0007163,establishment or maintenance of cell polarity;GO:0030035,microspike assembly;GO:0030046,parallel actin filament bundle assembly;GO:0090091,positive regulation of extracellular matrix disassembly;GO:0051491,positive regulation …	bta:507342,path:bta05206,MicroRNAs in cancer
14	A0A8B9X8F6_BOSMU	A0A8B9X8F6	CDH11	Cadherin 11	46657.9	48734.7	62431.7	7175.44	10951.9	5256.29	52608.1	7794.55	52608.1	7794.55	0.148162	0.001014	-1	GO:0005912,adherens junction;GO:0016342,catenin complex;GO:0005737,cytoplasm;GO:0098978,glutamatergic synapse;GO:0016021,integral component of membrane;GO:0098685,Schaffer collateral - CA1 synapse	GO:0045296,cadherin binding;GO:0005509,calcium ion binding	GO:0034332,adherens junction organization;GO:0016339,calcium-dependent cell-cell adhesion via plasma membrane cell adhesion molecules;GO:0000902,cell morphogenesis;GO:0098742,cell-cell adhesion via plasma-membrane adhesion molecules;GO:0007043,cell-cell junction assembly;GO:0021957,corticospinal tract morphogenesis;GO:0007156,homophilic cell adhesion via plasma membrane adhesion molecules;GO:0050…
15	A0A8B9YD76_BOSMU	A0A8B9YD76	CTNNB1	Catenin beta 1	347846	337186	240540	599786	607512	594940	308524	600746	308524	600746	1.94716	0.001044	1	GO:0005912,adherens junction;GO:0045177,apical part of cell;GO:0016327,apicolateral plasma membrane;GO:0016323,basolateral plasma membrane;GO:0030877,beta-catenin destruction complex;GO:1990711,beta-catenin-ICAT complex;GO:0070369,beta-catenin-TCF7L2 complex;GO:0005923,bicellular tight junction;GO:0016342,catenin complex;GO:0005938,cell cortex;GO:0030054,cell junction;GO:0071944,cell periphery;GO…	GO:0045294,alpha-catenin binding;GO:0008013,beta-catenin binding;GO:0045296,cadherin binding;GO:0003682,chromatin binding;GO:0097718,disordered domain specific binding;GO:0030331,estrogen receptor binding;GO:1990226,histone methyltransferase binding;GO:0070411,I-SMAD binding;GO:0008022,protein C-terminus binding;GO:0019901,protein kinase binding;GO:0019903,protein phosphatase binding;GO:0061629,R…	GO:0034333,adherens junction assembly;GO:0009948,anterior/posterior axis specification;GO:0036520,astrocyte-dopaminergic neuron signaling;GO:0045453,bone resorption;GO:0001569,branching involved in blood vessel morphogenesis;GO:0001658,branching involved in ureteric bud morphogenesis;GO:0060070,canonical Wnt signaling pathway;GO:0044338,canonical Wnt signaling pathway involved in mesenchymal stem…	bta:539003,path:bta04015,Rap1 signaling pathway;bta:539003,path:bta04310,Wnt signaling pathway;bta:539003,path:bta04390,Hippo signaling pathway;bta:539003,path:bta04510,Focal adhesion;bta:539003,path:bta04520,Adherens junction;bta:539003,path:bta04550,Signaling pathways regulating pluripotency of stem cells;bta:539003,path:bta04670,Leukocyte transendothelial migration;bta:539003,path:bta04919,Thy…
16	A0A8B9XJD0_BOSMU	A0A8B9XJD0;A0A8B9XLE8	CDH1	Cadherin-1	99703.3	107422	38117.7	320245	291867	271217	81747.7	294443	81747.7	294443	3.60185	0.00124	1	GO:0005912,adherens junction;GO:0030054,cell junction;GO:0005911,cell-cell junction;GO:0005768,endosome;GO:0005794,Golgi apparatus;GO:0016021,integral component of membrane;GO:0005886,plasma membrane;GO:0043296,apical junction complex;GO:0016342,catenin complex;GO:0005737,cytoplasm;GO:0016600,flotillin complex;GO:0030864,cortical actin cytoskeleton;GO:0009898,cytoplasmic side of plasma membrane;G…	GO:0005509,calcium ion binding;GO:0045296,cadherin binding;GO:0030506,ankyrin binding;GO:0008013,beta-catenin binding;GO:0050839,cell adhesion molecule binding;GO:0045295,gamma-catenin binding;GO:0032794,GTPase activating protein binding;GO:0042802,identical protein binding	GO:0007156,homophilic cell adhesion via plasma membrane adhesion molecules;GO:0010468,regulation of gene expression;GO:0098742,cell-cell adhesion via plasma-membrane adhesion molecules;GO:0007416,synapse assembly;GO:0034332,adherens junction organization;GO:0071681,cellular response to indole-3-methanol;GO:0071285,cellular response to lithium ion;GO:0030336,negative regulation of cell migration;G…	bta:282637,path:bta04015,Rap1 signaling pathway;bta:282637,path:bta04390,Hippo signaling pathway;bta:282637,path:bta04371,Apelin signaling pathway;bta:282637,path:bta04514,Cell adhesion molecules (CAMs);bta:282637,path:bta04520,Adherens junction;bta:282637,path:bta05200,Pathways in cancer;bta:282637,path:bta05226,Gastric cancer;bta:282637,path:bta05216,Thyroid cancer;bta:282637,path:bta05218,Mela…
17	A0A8B9WAI7_BOSMU	A0A8B9WAI7;A0A8B9WH24	ITGAV	Integrin subunit alpha V	284599	306121	344043	166275	160160	133875	311587	153437	311587	153437	0.492435	0.001388	-1	GO:0005925,focal adhesion;GO:0034685,integrin alphav-beta6 complex;GO:0034686,integrin alphav-beta8 complex;GO:0008305,integrin complex;GO:0035868,alphav-beta3 integrin-HMGB1 complex;GO:0035867,alphav-beta3 integrin-IGF-1-IGF1R complex;GO:0009986,cell surface;GO:0005829,cytosol;GO:0031527,filopodium membrane;GO:0034683,integrin alphav-beta3 complex;GO:0034684,integrin alphav-beta5 complex;GO:0031…	GO:0046872,metal ion binding;GO:0001618,virus receptor activity;GO:0019960,C-X3-C chemokine binding;GO:0050840,extracellular matrix binding;GO:1990430,extracellular matrix protein binding;GO:0017134,fibroblast growth factor binding;GO:0001968,fibronectin binding;GO:0031994,insulin-like growth factor I binding;GO:0005178,integrin binding;GO:0038132,neuregulin binding;GO:0002020,protease binding;GO…	GO:0001568,blood vessel development;GO:0033627,cell adhesion mediated by integrin;GO:0007229,integrin-mediated signaling pathway;GO:1901388,regulation of transforming growth factor beta activation;GO:0007155,cell adhesion;GO:0001525,angiogenesis;GO:0038027,apolipoprotein A-I-mediated signaling pathway;GO:0043277,apoptotic cell clearance;GO:0016477,cell migration;GO:0007160,cell-matrix adhesion;GO…	bta:281875,path:bta04151,PI3K-Akt signaling pathway;bta:281875,path:bta04512,ECM-receptor interaction;bta:281875,path:bta04514,Cell adhesion molecules (CAMs);bta:281875,path:bta04145,Phagosome;bta:281875,path:bta04510,Focal adhesion;bta:281875,path:bta04810,Regulation of actin cytoskeleton;bta:281875,path:bta04919,Thyroid hormone signaling pathway;bta:281875,path:bta05200,Pathways in cancer;bta:2…
18	A0A8B9XY74_BOSMU	A0A8B9XY74	PRKCD	Protein kinase C delta type	147944	127175	156498	266728	241214	232697	143873	246880	143873	246880	1.71596	0.001553	1	GO:0005634,nucleus;GO:0048471,perinuclear region of cytoplasm;GO:0005911,cell-cell junction;GO:0005829,cytosol;GO:0036019,endolysosome;GO:0005783,endoplasmic reticulum;GO:0016363,nuclear matrix;GO:0005886,plasma membrane	GO:0005524,ATP binding;GO:0004698,calcium-dependent protein kinase C activity;GO:0106310,protein serine kinase activity;GO:0004712,protein serine/threonine/tyrosine kinase activity;GO:0008047,enzyme activator activity;GO:0043560,insulin receptor substrate binding;GO:0019901,protein kinase binding;GO:0004674,protein serine/threonine kinase activity	GO:0006915,apoptotic process;GO:0007049,cell cycle;GO:0035556,intracellular signal transduction;GO:0032147,activation of protein kinase activity;GO:0042100,B cell proliferation;GO:0060326,cell chemotaxis;GO:1904385,cellular response to angiotensin;GO:0070301,cellular response to hydrogen peroxide;GO:0071447,cellular response to hydroperoxide;GO:0034644,cellular response to UV;GO:0090398,cellular …
19	A0A8B9YIT6_BOSMU	A0A8B9YIT6;A0A8B9YIX5	AMOT	Angiomotin	4734.26	6220.19	3853.1	10326.4	10094.1	10525.9	4935.85	10315.5	4935.85	10315.5	2.08991	0.001558	1
20	A0A8B9WSH2_BOSMU	A0A8B9WSH2	NCAM1	Neural cell adhesion molecule 1	376393	322343	280752	118965	117044	114365	326496	116791	326496	116791	0.357712	0.001636	-1	GO:0030424,axon;GO:0016021,integral component of membrane;GO:0005886,plasma membrane;GO:0005829,cytosol;GO:0009897,external side of plasma membrane;GO:0016020,membrane	GO:0098632,cell-cell adhesion mediator activity	GO:0007411,axon guidance;GO:0070593,dendrite self-avoidance;GO:0007156,homophilic cell adhesion via plasma membrane adhesion molecules;GO:0007155,cell adhesion	bta:281941,path:bta04514,Cell adhesion molecules (CAMs);bta:281941,path:bta05020,Prion diseases
21	A0A8B9X1A9_BOSMU	A0A8B9X1A9	TP53BP2	Tumor protein p53 binding protein 2	42668.6	49353.1	39393.4	65440.4	69121.4	70480.3	43805	68347.3	43805	68347.3	1.56026	0.001735	1	GO:0030054,cell junction;GO:0005829,cytosol;GO:0005634,nucleus;GO:0048471,perinuclear region of cytoplasm	GO:0042802,identical protein binding;GO:0051059,NF-kappaB binding;GO:0002039,p53 binding	GO:0072332,intrinsic apoptotic signaling pathway by p53 class mediator;GO:1900119,positive regulation of execution phase of apoptosis
22	A0A8B9WVY8_BOSMU	A0A8B9WVY8	TNC	Tenascin C	2395781	2.04444e+06	1.96248e+06	897379	908435	485740	2.13423e+06	763851	2.13423e+06	763851	0.357904	0.002053	-1	GO:0005604,basement membrane;GO:0062023,collagen-containing extracellular matrix;GO:0005615,extracellular space;GO:0005614,interstitial matrix;GO:0098966,perisynaptic extracellular matrix;GO:0090733,tenascin complex	GO:0005102,signaling receptor binding;GO:0045545,syndecan binding	GO:0007155,cell adhesion;GO:0042127,regulation of cell population proliferation;GO:0060739,mesenchymal-epithelial cell signaling involved in prostate gland development;GO:0007528,neuromuscular junction development;GO:0014012,peripheral nervous system axon regeneration;GO:0008284,positive regulation of cell population proliferation;GO:0010628,positive regulation of gene expression;GO:0060740,prost…
23	A0A8B9XD85_BOSMU	A0A8B9XD85;A0A8B9XDN0;A0A8B9XH39	STX3	Syntaxin 3	27407.3	20191	11337	52076.9	53906.1	52249.6	19645.1	52744.2	19645.1	52744.2	2.68485	0.002115	1	GO:0005840,ribosome;GO:0016021,integral component of membrane;GO:0016324,apical plasma membrane;GO:0042582,azurophil granule;GO:0005911,cell-cell junction;GO:0030425,dendrite;GO:0012505,endomembrane system;GO:0098978,glutamatergic synapse;GO:0030027,lamellipodium;GO:0042470,melanosome;GO:0005886,plasma membrane;GO:0098794,postsynapse;GO:0048787,presynaptic active zone membrane;GO:0098685,Schaffer…	GO:0003735,structural constituent of ribosome;GO:0005484,SNAP receptor activity;GO:0000149,SNARE binding	GO:0006412,translation;GO:0006887,exocytosis;GO:0006886,intracellular protein transport;GO:0098967,exocytic insertion of neurotransmitter receptor to postsynaptic membrane;GO:0060291,long-term synaptic potentiation;GO:0045785,positive regulation of cell adhesion;GO:0008284,positive regulation of cell population proliferation;GO:0050921,positive regulation of chemotaxis;GO:2000010,positive regulat…	bta:513275,path:bta04130,SNARE interactions in vesicular transport;bta:513275,path:bta04721,Synaptic vesicle cycle
24	A0A8C0A771_BOSMU	A0A8C0A771;A0A8C0A822	DLG3	Discs large MAGUK scaffold protein 3	11625.9	10890.3	8840.38	19695.4	20777.3	24372.4	10452.2	21615	10452.2	21615	2.06799	0.00244	1	GO:0110165,cellular anatomical entity;GO:0032281,AMPA glutamate receptor complex;GO:0016323,basolateral plasma membrane;GO:0005923,bicellular tight junction;GO:0030054,cell junction;GO:0005737,cytoplasm;GO:0098978,glutamatergic synapse	GO:0019900,kinase binding;GO:0019902,phosphatase binding;GO:0031625,ubiquitin protein ligase binding	GO:0098609,cell-cell adhesion;GO:0001736,establishment of planar polarity;GO:0045197,establishment or maintenance of epithelial cell apical/basal polarity;GO:0043113,receptor clustering;GO:0097120,receptor localization to synapse;GO:0099072,regulation of postsynaptic membrane neurotransmitter receptor levels	bta:509882,path:bta04390,Hippo signaling pathway;bta:509882,path:bta04530,Tight junction;bta:509882,path:bta05165,Human papillomavirus infection
25	A0A8B9WFM3_BOSMU	A0A8B9WFM3	LIN7A	Protein lin-7 homolog	155243	123517	131600	273617	296237	351644	136787	307166	136787	307166	2.24559	0.002443	1	GO:0016323,basolateral plasma membrane;GO:0005923,bicellular tight junction;GO:0005911,cell-cell junction;GO:0097025,MPP7-DLG1-LIN7 complex;GO:0098839,postsynaptic density membrane;GO:0098793,presynapse;GO:0045202,synapse	GO:0097016,L27 domain binding	GO:0006887,exocytosis;GO:0048839,inner ear development;GO:0045199,maintenance of epithelial cell apical/basal polarity;GO:0007269,neurotransmitter secretion;GO:1903361,protein localization to basolateral plasma membrane;GO:0015031,protein transport;GO:0048489,synaptic vesicle transport
26	A0A8B9YRL3_BOSMU	A0A8B9YRL3	RAP2C	Ras-related protein Rap-2	93261	82021.3	70532.5	125115	130896	127657	81938.3	127889	81938.3	127889	1.5608	0.002462	1
27	A0A8B9WBT7_BOSMU	A0A8B9WBT7;A0A8B9WGM7;A0A8C0A3D6	EPB41L5	Band 4.1-like protein 5	11977.6	9878.56	7125.26	19054.4	19167.6	20307.1	9660.49	19509.7	9660.49	19509.7	2.01954	0.002522	1	GO:0005912,adherens junction;GO:0005737,cytoplasm;GO:0005856,cytoskeleton;GO:0001917,photoreceptor inner segment;GO:0005886,plasma membrane;GO:0005829,cytosol;GO:0005925,focal adhesion;GO:0005654,nucleoplasm;GO:0032587,ruffle membrane	GO:0008092,cytoskeletal protein binding;GO:0019904,protein domain specific binding	GO:0031032,actomyosin structure organization;GO:0003383,apical constriction;GO:0048319,axial mesoderm morphogenesis;GO:0071560,cellular response to transforming growth factor beta stimulus;GO:0007398,ectoderm development;GO:0048617,embryonic foregut morphogenesis;GO:0007492,endoderm development;GO:0001837,epithelial to mesenchymal transition;GO:0001701,in utero embryonic development;GO:0070986,le…
28	A0A8C0A8Z5_BOSMU	A0A8C0A8Z5	ADAM10	Disintegrin and metalloproteinase domain-containing protein 10	179679	172240	138402	294919	295223	351587	163440	313910	163440	313910	1.92064	0.002696	1	GO:0005912,adherens junction;GO:0030424,axon;GO:0009986,cell surface;GO:0030136,clathrin-coated vesicle;GO:0005737,cytoplasm;GO:0030425,dendrite;GO:0098978,glutamatergic synapse;GO:0005794,Golgi apparatus;GO:0000139,Golgi membrane;GO:0005798,Golgi-associated vesicle;GO:0005634,nucleus;GO:0097038,perinuclear endoplasmic reticulum;GO:0005886,plasma membrane;GO:0046930,pore complex;GO:0014069,postsy…	GO:0004175,endopeptidase activity;GO:0046872,metal ion binding;GO:0004222,metalloendopeptidase activity;GO:1902945,metalloendopeptidase activity involved in amyloid precursor protein catabolic process;GO:0008237,metallopeptidase activity;GO:0042803,protein homodimerization activity;GO:0019901,protein kinase binding;GO:0017124,SH3 domain binding	GO:0034332,adherens junction organization;GO:0042987,amyloid precursor protein catabolic process;GO:0090102,cochlea development;GO:0051089,constitutive protein ectodomain proteolysis;GO:0001701,in utero embryonic development;GO:0006509,membrane protein ectodomain proteolysis;GO:0042117,monocyte activation;GO:0007162,negative regulation of cell adhesion;GO:0010629,negative regulation of gene expre…	bta:282132,path:bta05010,Alzheimer disease
29	A0A8C0AGN3_BOSMU	A0A8C0AGN3	ITGA2	Integrin subunit alpha 2	105191	104803	28309.4	241272	258942	246057	79434.6	248757	79434.6	248757	3.13159	0.002912	1	GO:0008305,integrin complex;GO:0045178,basal part of cell;GO:0009897,external side of plasma membrane;GO:0005925,focal adhesion;GO:0034666,integrin alpha2-beta1 complex	GO:0046872,metal ion binding;GO:0001540,amyloid-beta binding;GO:0098639,collagen binding involved in cell-matrix adhesion;GO:0038064,collagen receptor activity	GO:0007155,cell adhesion;GO:0007229,integrin-mediated signaling pathway;GO:0033627,cell adhesion mediated by integrin;GO:0048333,mesodermal cell differentiation;GO:0006929,substrate-dependent cell migration	bta:281872,path:bta04151,PI3K-Akt signaling pathway;bta:281872,path:bta04512,ECM-receptor interaction;bta:281872,path:bta04145,Phagosome;bta:281872,path:bta04510,Focal adhesion;bta:281872,path:bta04810,Regulation of actin cytoskeleton;bta:281872,path:bta04640,Hematopoietic cell lineage;bta:281872,path:bta04611,Platelet activation;bta:281872,path:bta05200,Pathways in cancer;bta:281872,path:bta0520…
30	A0A8B9X822_BOSMU	A0A8B9X822;A0A8C0A9W2	CERCAM	Cerebral endothelial cell adhesion molecule	6739.96	7524.02	10227.1	1381.75	1464.71	1298.78	8163.71	1298.78	8163.71	1464.71	0.159093	0.003066	-1	GO:0005788,endoplasmic reticulum lumen	GO:0042802,identical protein binding	GO:0007155,cell adhesion
31	A0A8C0A2K2_BOSMU	A0A8C0A2K2	CLDN1	Claudin	4017.87	4186.39	4896.6	1833.38	1754.7	1912.07	4186.39	1754.7	4457.23	1912.07	0.419145	0.003414	-1	GO:0016324,apical plasma membrane;GO:0016323,basolateral plasma membrane;GO:0005923,bicellular tight junction;GO:0005887,integral component of plasma membrane;GO:0016328,lateral plasma membrane;GO:0005886,plasma membrane;GO:0032991,protein-containing complex	GO:0042802,identical protein binding;GO:0005198,structural molecule activity;GO:0001618,virus receptor activity	GO:0070830,bicellular tight junction assembly;GO:0016338,calcium-independent cell-cell adhesion via plasma membrane cell-adhesion molecules;GO:0007155,cell adhesion;GO:0034331,cell junction maintenance;GO:0061436,establishment of skin barrier;GO:0030335,positive regulation of cell migration;GO:0060054,positive regulation of epithelial cell proliferation involved in wound healing;GO:0090303,positi…	bta:414922,path:bta04514,Cell adhesion molecules (CAMs);bta:414922,path:bta04530,Tight junction;bta:414922,path:bta04670,Leukocyte transendothelial migration;bta:414922,path:bta05160,Hepatitis C
32	A0A8B9X2V4_BOSMU	A0A8B9X2V4	KDF1	Keratinocyte differentiation factor 1	1743.74	1183.58	457.511	4827.67	6609.77	4777.84	1128.28	5405.09	1128.28	5405.09	4.79057	0.003793	1	GO:0005938,cell cortex;GO:0030054,cell junction;GO:0031252,cell leading edge;GO:0072686,mitotic spindle;GO:0005654,nucleoplasm		GO:0048589,developmental growth;GO:0061436,establishment of skin barrier;GO:0003334,keratinocyte development;GO:0060887,limb epidermis development;GO:0016331,morphogenesis of embryonic epithelium;GO:0010839,negative regulation of keratinocyte proliferation;GO:2000647,negative regulation of stem cell proliferation;GO:0045606,positive regulation of epidermal cell differentiation;GO:0010482,regulati…
33	A0A8B9XE72_BOSMU	A0A8B9XE72	AFDN	Afadin, adherens junction formation factor	96850.9	96128.5	80953.3	136969	135381	156701	91310.9	143017	91310.9	143017	1.56627	0.003846	1
34	A0A8B9XZI1_BOSMU	A0A8B9XZI1	DSP	Desmoplakin	88794.7	76112.9	54032.2	140450	144084	166096	72979.9	150210	72979.9	150210	2.05824	0.003954	1	GO:0030054,cell junction;GO:0005737,cytoplasm;GO:0005856,cytoskeleton;GO:0016323,basolateral plasma membrane;GO:0001533,cornified envelope;GO:0030057,desmosome;GO:0014704,intercalated disc;GO:0005882,intermediate filament;GO:0016020,membrane;GO:0005886,plasma membrane	GO:0050839,cell adhesion molecule binding;GO:0005080,protein kinase C binding;GO:0097110,scaffold protein binding;GO:0005198,structural molecule activity	GO:0098609,cell-cell adhesion;GO:0045104,intermediate filament cytoskeleton organization;GO:0034332,adherens junction organization;GO:0086073,bundle of His cell-Purkinje myocyte adhesion involved in cell communication;GO:0002934,desmosome organization;GO:0090136,epithelial cell-cell adhesion;GO:0045109,intermediate filament organization;GO:0030216,keratinocyte differentiation;GO:0018149,peptide c…
35	A0A8B9Y4E7_BOSMU	A0A8B9Y4E7	IGFBP7	Insulin like growth factor binding protein 7	1.06783e+06	1.49149e+06	1.26962e+06	545791	617397	533171	1276310	565453	1276310	565453	0.443037	0.004738	-1	GO:0005615,extracellular space	GO:0005520,insulin-like growth factor binding	GO:0007155,cell adhesion;GO:0001558,regulation of cell growth;GO:0009966,regulation of signal transduction
36	A0A8B9XU66_BOSMU	A0A8B9XU66;A0A8B9XVH1	DPP4	Dipeptidyl peptidase 4	24795.1	38990.5	66021.6	118389	107553	118594	43269.1	114845	43269.1	114845	2.65421	0.004781	1	GO:0016324,apical plasma membrane;GO:0009986,cell surface;GO:0030139,endocytic vesicle;GO:0005576,extracellular region;GO:0016021,integral component of membrane;GO:0046581,intercellular canaliculus;GO:0030027,lamellipodium;GO:0031258,lamellipodium membrane;GO:0045121,membrane raft;GO:0005886,plasma membrane;GO:0030054,cell junction	GO:0004177,aminopeptidase activity;GO:0045499,chemorepellent activity;GO:0008239,dipeptidyl-peptidase activity;GO:0002020,protease binding;GO:0042803,protein homodimerization activity;GO:0004252,serine-type endopeptidase activity;GO:0005102,signaling receptor binding;GO:0001618,virus receptor activity	GO:0001662,behavioral fear response;GO:0007155,cell adhesion;GO:0043542,endothelial cell migration;GO:0035641,locomotory exploration behavior;GO:0010716,negative regulation of extracellular matrix disassembly;GO:0090024,negative regulation of neutrophil chemotaxis;GO:0008284,positive regulation of cell population proliferation;GO:0006508,proteolysis;GO:0036343,psychomotor behavior;GO:0033632,regu…	bta:281122,path:bta04974,Protein digestion and absorption
37	A0A8B9WVW8_BOSMU	A0A8B9WVW8	CORO1A	Coronin	543771	641813	789875	225320	272953	241332	658486	246535	658486	246535	0.374397	0.004828	-1	GO:0005884,actin filament;GO:0030424,axon;GO:0005911,cell-cell junction;GO:0030864,cortical actin cytoskeleton;GO:0005829,cytosol;GO:0005769,early endosome;GO:0098978,glutamatergic synapse;GO:0001772,immunological synapse;GO:0030027,lamellipodium;GO:0001891,phagocytic cup;GO:0030670,phagocytic vesicle membrane;GO:0032991,protein-containing complex	GO:0051015,actin filament binding;GO:0003785,actin monomer binding;GO:0032036,myosin heavy chain binding;GO:0043548,phosphatidylinositol 3-kinase binding;GO:0008022,protein C-terminus binding;GO:0042803,protein homodimerization activity	GO:0007015,actin filament organization;GO:0006816,calcium ion transport;GO:0016477,cell migration;GO:0031589,cell-substrate adhesion;GO:0071353,cellular response to interleukin-4;GO:0061502,early endosome to recycling endosome transport;GO:0048873,homeostasis of number of cells within a tissue;GO:0030595,leukocyte chemotaxis;GO:0043320,natural killer cell degranulation;GO:0051126,negative regulat…	bta:282196,path:bta04145,Phagosome;bta:282196,path:bta05152,Tuberculosis
38	A0A8B9WEV7_BOSMU	A0A8B9WEV7	TGFBI	Transforming growth factor-beta-induced protein ig-h3	1.50962e+06	1.89391e+06	2269725	685669	657834	566651	1.89108e+06	636718	1.89108e+06	636718	0.336695	0.004861	-1	GO:0031012,extracellular matrix;GO:0005615,extracellular space;GO:0005802,trans-Golgi network	GO:0050839,cell adhesion molecule binding;GO:0005518,collagen binding;GO:0050840,extracellular matrix binding;GO:0042802,identical protein binding;GO:0005178,integrin binding	GO:0001525,angiogenesis;GO:0007155,cell adhesion;GO:0008283,cell population proliferation;GO:0030198,extracellular matrix organization
39	A0A8B9WHB2_BOSMU	A0A8B9WHB2	FN1	Fibronectin	5.2868e+06	5.13278e+06	7564335	1742946	1.65722e+06	1.49411e+06	5994638	1.63142e+06	5994638	1.63142e+06	0.272147	0.005236	-1	GO:0062023,collagen-containing extracellular matrix;GO:0005576,extracellular region;GO:0005615,extracellular space;GO:0016324,apical plasma membrane;GO:0005604,basement membrane;GO:0005793,endoplasmic reticulum-Golgi intermediate compartment;GO:0070062,extracellular exosome;GO:0005577,fibrinogen complex	GO:0097718,disordered domain specific binding;GO:0008201,heparin binding;GO:0005178,integrin binding;GO:0043394,proteoglycan binding;GO:0005102,signaling receptor binding;GO:0051087,chaperone binding;GO:0042802,identical protein binding;GO:0016504,peptidase activator activity;GO:0002020,protease binding;GO:0008022,protein C-terminus binding	GO:0006953,acute-phase response;GO:0001525,angiogenesis;GO:0072378,blood coagulation, fibrin clot formation;GO:0007160,cell-matrix adhesion;GO:0007044,cell-substrate junction assembly;GO:0007507,heart development;GO:0007399,nervous system development;GO:0070527,platelet aggregation;GO:0008360,regulation of cell shape;GO:0007155,cell adhesion;GO:0051702,biological process involved in interaction w…
40	A0A8B9Y710_BOSMU	A0A8B9Y710;A0A8B9Y913;A0A8B9YAJ2	TJP3	Tight junction protein 3	38808.9	26436.6	15277.9	68310.1	61900.6	68953.1	26841.1	66387.9	26841.1	66387.9	2.47337	0.005245	1
41	A0A8B9W2Y3_BOSMU	A0A8B9W2Y3;A0A8C0A1Z9;A0A8C0A2P5	TEK	Receptor protein-tyrosine kinase	14388.4	19478.6	20234.3	5969.36	8198.84	8056.68	18033.8	7408.3	18033.8	7408.3	0.410801	0.005738	-1	GO:0005884,actin filament;GO:0016324,apical plasma membrane;GO:0016323,basolateral plasma membrane;GO:0009986,cell surface;GO:0005911,cell-cell junction;GO:0034451,centriolar satellite;GO:0005737,cytoplasm;GO:0005576,extracellular region;GO:0005925,focal adhesion;GO:0005887,integral component of plasma membrane;GO:0045121,membrane raft;GO:0005902,microvillus;GO:0043235,receptor complex;GO:0001725…	GO:0005524,ATP binding;GO:0042802,identical protein binding;GO:0004712,protein serine/threonine/tyrosine kinase activity;GO:0004713,protein tyrosine kinase activity;GO:0004714,transmembrane receptor protein tyrosine kinase activity	GO:0001525,angiogenesis;GO:0001935,endothelial cell proliferation;GO:0007507,heart development;GO:0060347,heart trabecula formation;GO:0016525,negative regulation of angiogenesis;GO:2000352,negative regulation of endothelial cell apoptotic process;GO:0018108,peptidyl-tyrosine phosphorylation;GO:2000251,positive regulation of actin cytoskeleton reorganization;GO:0045766,positive regulation of angi…	bta:280939,path:bta04014,Ras signaling pathway;bta:280939,path:bta04015,Rap1 signaling pathway;bta:280939,path:bta04010,MAPK signaling pathway;bta:280939,path:bta04066,HIF-1 signaling pathway;bta:280939,path:bta04151,PI3K-Akt signaling pathway;bta:280939,path:bta05323,Rheumatoid arthritis
42	A0A8B9X006_BOSMU	A0A8B9X006;A0A8B9X6C1	KIRREL1	Kirre like nephrin family adhesion molecule 1	17139.1	11347.4	18810.7	4235.07	3493.69	2343.51	15765.7	3357.42	15765.7	3357.42	0.212957	0.005958	-1	GO:0005911,cell-cell junction;GO:0005887,integral component of plasma membrane;GO:0048471,perinuclear region of cytoplasm	GO:0050839,cell adhesion molecule binding;GO:0017022,myosin binding	GO:0098609,cell-cell adhesion;GO:0045217,cell-cell junction maintenance;GO:0003094,glomerular filtration
43	A0A8B9YUY9_BOSMU	A0A8B9YUY9	DLG5	Discs large MAGUK scaffold protein 5	178881	184214	110043	289839	294769	343324	157713	309311	157713	309311	1.96122	0.006678	1	GO:0005912,adherens junction;GO:0036064,ciliary basal body;GO:0014069,postsynaptic density	GO:0008013,beta-catenin binding;GO:0008092,cytoskeletal protein binding	GO:0042981,regulation of apoptotic process;GO:0045176,apical protein localization;GO:0001837,epithelial to mesenchymal transition;GO:0060441,epithelial tube branching involved in lung morphogenesis;GO:0045197,establishment or maintenance of epithelial cell apical/basal polarity;GO:0030011,maintenance of cell polarity;GO:0072205,metanephric collecting duct development;GO:0030901,midbrain developme…
44	A0A8B9WX93_BOSMU	A0A8B9WX93;A0A8B9WXE2;A0A8B9WXX6	FLOT1	Flotillin	224835	242544	310083	120381	127445	127427	259154	125085	259154	125085	0.482665	0.006787	-1	GO:0005912,adherens junction;GO:0016323,basolateral plasma membrane;GO:0044291,cell-cell contact zone;GO:0034451,centriolar satellite;GO:0008180,COP9 signalosome;GO:0030864,cortical actin cytoskeleton;GO:0031410,cytoplasmic vesicle;GO:0098691,dopaminergic synapse;GO:0005769,early endosome;GO:0005768,endosome;GO:0009897,external side of plasma membrane;GO:0016600,flotillin complex;GO:0030027,lamel…	GO:0002020,protease binding	GO:0007409,axonogenesis;GO:0071360,cellular response to exogenous dsRNA;GO:0033227,dsRNA transport;GO:0022617,extracellular matrix disassembly;GO:0044854,plasma membrane raft assembly;GO:0060355,positive regulation of cell adhesion molecule production;GO:1901890,positive regulation of cell junction assembly;GO:2000049,positive regulation of cell-cell adhesion mediated by cadherin;GO:0045807,posit…	bta:532573,path:bta04910,Insulin signaling pathway
45	A0A8B9X3I4_BOSMU	A0A8B9X3I4	MSN	Moesin	1.93816e+06	2.05264e+06	2636690	1.14256e+06	1.12377e+06	1055712	2.20917e+06	1.10735e+06	2.20917e+06	1.10735e+06	0.501252	0.007199	-1	GO:0005912,adherens junction;GO:0045177,apical part of cell;GO:0016324,apical plasma membrane;GO:0016323,basolateral plasma membrane;GO:0009986,cell surface;GO:0005856,cytoskeleton;GO:0030175,filopodium;GO:0005925,focal adhesion;GO:0005902,microvillus;GO:0031528,microvillus membrane;GO:0048471,perinuclear region of cytoplasm;GO:0005886,plasma membrane;GO:0031143,pseudopodium;GO:0001931,uropod	GO:0003779,actin binding;GO:0050839,cell adhesion molecule binding;GO:0003725,double-stranded RNA binding;GO:0019901,protein kinase binding;GO:0005102,signaling receptor binding	GO:0071394,cellular response to testosterone stimulus;GO:0061028,establishment of endothelial barrier;GO:0045198,establishment of epithelial cell apical/basal polarity;GO:0022612,gland morphogenesis;GO:0001771,immunological synapse formation;GO:0022614,membrane to membrane docking;GO:1903364,positive regulation of cellular protein catabolic process;GO:2000643,positive regulation of early endosome…	bta:540426,path:bta04530,Tight junction;bta:540426,path:bta04810,Regulation of actin cytoskeleton;bta:540426,path:bta04670,Leukocyte transendothelial migration;bta:540426,path:bta05205,Proteoglycans in cancer;bta:540426,path:bta05162,Measles
46	A0A8B9WFQ6_BOSMU	A0A8B9WFQ6	CTNNA1	Catenin alpha 1	468992	459636	317212	657121	657641	688430	415280	667730	415280	667730	1.6079	0.007333	1	GO:0015629,actin cytoskeleton;GO:0005912,adherens junction;GO:0016342,catenin complex;GO:0005829,cytosol;GO:0005886,plasma membrane;GO:0016600,flotillin complex;GO:0014704,intercalated disc;GO:0043231,intracellular membrane-bounded organelle;GO:0030027,lamellipodium;GO:0005915,zonula adherens	GO:0051015,actin filament binding;GO:0008013,beta-catenin binding;GO:0045296,cadherin binding;GO:0005198,structural molecule activity;GO:0045295,gamma-catenin binding;GO:0042802,identical protein binding;GO:0017166,vinculin binding	GO:0007015,actin filament organization;GO:0016477,cell migration;GO:0098609,cell-cell adhesion;GO:0090136,epithelial cell-cell adhesion;GO:1900181,negative regulation of protein localization to nucleus;GO:0043297,apical junction assembly;GO:0034613,cellular protein localization;GO:0071681,cellular response to indole-3-methanol;GO:0007163,establishment or maintenance of cell polarity;GO:2000146,ne…	bta:526848,path:bta04390,Hippo signaling pathway;bta:526848,path:bta04520,Adherens junction;bta:526848,path:bta04670,Leukocyte transendothelial migration;bta:526848,path:bta05200,Pathways in cancer;bta:526848,path:bta05226,Gastric cancer;bta:526848,path:bta05213,Endometrial cancer;bta:526848,path:bta05412,Arrhythmogenic right ventricular cardiomyopathy (ARVC);bta:526848,path:bta05100,Bacterial in…
47	A0A8B9WVJ6_BOSMU	A0A8B9WVJ6	SPON1	Spondin-1	498887	564538	737602	231430	252179	249125	600343	244245	600343	244245	0.406842	0.007592	-1	GO:0031012,extracellular matrix;GO:0005576,extracellular region	GO:0050693,LBD domain binding;GO:0046872,metal ion binding	GO:0007155,cell adhesion;GO:1902430,negative regulation of amyloid-beta formation;GO:1902993,positive regulation of amyloid precursor protein catabolic process;GO:0032092,positive regulation of protein binding;GO:0010954,positive regulation of protein processing
48	A0A8B9YGI8_BOSMU	A0A8B9YGI8;A0A8B9YJC0	PATJ	PATJ crumbs cell polarity complex component	10556.5	4852.33	1306.71	17992.1	20610.8	19735.8	5571.84	19446.2	5571.84	19446.2	3.49009	0.007753	1
49	A0A8B9WYM9_BOSMU	A0A8B9WYM9	EPCAM	Epithelial cell adhesion molecule	60982.4	58486.3	31072.3	96576.4	104031	118537	50180.3	106381	50180.3	106381	2.11998	0.00824	1
50	A0A8B9YTR3_BOSMU	A0A8B9YTR3;A0A8B9YXA1;A0A8C0ALY0	IFI30	IFI30 lysosomal thiol reductase	92633.5	140068	130020	42565	56655.1	38542	120907	45920.7	120907	45920.7	0.379801	0.008301	-1	GO:0005576,extracellular region;GO:0005764,lysosome;GO:0030054,cell junction;GO:0005829,cytosol	GO:0016491,oxidoreductase activity;GO:0016667,oxidoreductase activity, acting on a sulfur group of donors;GO:0016671,oxidoreductase activity, acting on a sulfur group of donors, disulfide as acceptor	GO:0042590,antigen processing and presentation of exogenous peptide antigen via MHC class I;GO:0019886,antigen processing and presentation of exogenous peptide antigen via MHC class II;GO:0048147,negative regulation of fibroblast proliferation;GO:0050821,protein stabilization	bta:615930,path:bta04612,Antigen processing and presentation
51	A0A8B9YF38_BOSMU	A0A8B9YF38;A0A8B9YNE8	FLOT2	Flotillin	89922.7	102232	126453	54239.1	56555.1	41982	106203	50925.4	106203	50925.4	0.479512	0.00899	-1	GO:0031410,cytoplasmic vesicle;GO:0030139,endocytic vesicle;GO:0005768,endosome;GO:0016600,flotillin complex;GO:0005886,plasma membrane;GO:0016020,membrane;GO:0002080,acrosomal membrane;GO:0005912,adherens junction;GO:0016323,basolateral plasma membrane;GO:0044291,cell-cell contact zone;GO:0030864,cortical actin cytoskeleton;GO:0032839,dendrite cytoplasm;GO:0098978,glutamatergic synapse;GO:003002…		GO:0007155,cell adhesion;GO:0072659,protein localization to plasma membrane;GO:0045661,regulation of myoblast differentiation;GO:0098937,anterograde dendritic transport;GO:0001765,membrane raft assembly;GO:1902992,negative regulation of amyloid precursor protein catabolic process;GO:0010629,negative regulation of gene expression;GO:1903905,positive regulation of establishment of T cell polarity;G…	bta:615679,path:bta04910,Insulin signaling pathway
52	A0A8C0AF61_BOSMU	A0A8C0AF61	PAK1	Non-specific serine/threonine protein kinase	140486	139359	39898.9	256124	265460	279179	106581	266921	106581	266921	2.50439	0.009208	1	GO:0005884,actin filament;GO:0005911,cell-cell junction;GO:0005694,chromosome;GO:0005737,cytoplasm;GO:0005829,cytosol;GO:0005925,focal adhesion;GO:0030027,lamellipodium;GO:0005815,microtubule organizing center;GO:0005654,nucleoplasm;GO:0005886,plasma membrane;GO:0032991,protein-containing complex;GO:0001726,ruffle;GO:0032587,ruffle membrane	GO:0005524,ATP binding;GO:0005518,collagen binding;GO:0043015,gamma-tubulin binding;GO:0106310,protein serine kinase activity;GO:0004674,protein serine/threonine kinase activity;GO:0004712,protein serine/threonine/tyrosine kinase activity;GO:0031267,small GTPase binding	GO:0031532,actin cytoskeleton reorganization;GO:0006915,apoptotic process;GO:0048754,branching morphogenesis of an epithelial tube;GO:0016477,cell migration;GO:0006974,cellular response to DNA damage stimulus;GO:0006338,chromatin remodeling;GO:0006887,exocytosis;GO:0048012,hepatocyte growth factor receptor signaling pathway;GO:0035556,intracellular signal transduction;GO:0060244,negative regulati…	bta:533729,path:bta04014,Ras signaling pathway;bta:533729,path:bta04010,MAPK signaling pathway;bta:533729,path:bta04012,ErbB signaling pathway;bta:533729,path:bta04392,Hippo signaling pathway - multiple species;bta:533729,path:bta04024,cAMP signaling pathway;bta:533729,path:bta04510,Focal adhesion;bta:533729,path:bta04810,Regulation of actin cytoskeleton;bta:533729,path:bta04625,C-type lectin rec…
53	A0A8B9X040_BOSMU	A0A8B9X040	MRPS18B	28S ribosomal protein S18b, mitochondrial	13358.6	9879.8	13937.2	20355.9	18780.7	22999.5	12391.9	20712.1	12391.9	20712.1	1.67142	0.009239	1	GO:0005743,mitochondrial inner membrane;GO:0005763,mitochondrial small ribosomal subunit;GO:0005739,mitochondrion;GO:0030054,cell junction;GO:0005654,nucleoplasm	GO:0003735,structural constituent of ribosome	GO:0032543,mitochondrial translation	bta:510824,path:bta05203,Viral carcinogenesis
54	A0A8B9X8D9_BOSMU	A0A8B9X8D9;A0A8B9XAZ9	SLC16A10	Solute carrier family 16 member 10	12911.3	2424.79	7930.26	24018.8	20784.5	27140.7	7930.26	23981.3	7668.06	23981.3	3.02403	0.010643	1	GO:0016323,basolateral plasma membrane;GO:0030054,cell junction;GO:0016021,integral component of membrane;GO:0005887,integral component of plasma membrane;GO:0043231,intracellular membrane-bounded organelle	GO:0015173,aromatic amino acid transmembrane transporter activity;GO:0015349,thyroid hormone transmembrane transporter activity	GO:0006590,thyroid hormone generation;GO:0070460,thyroid-stimulating hormone secretion	bta:541240,path:bta04919,Thyroid hormone signaling pathway;bta:541240,path:bta04974,Protein digestion and absorption
55	A0A8B9Y6S8_BOSMU	A0A8B9Y6S8	PTK7	Protein tyrosine kinase 7 (inactive)	96938.8	103975	176413	13111.5	13229.3	11899	125775	12746.6	125775	12746.6	0.101344	0.011252	-1	GO:0005911,cell-cell junction;GO:0016021,integral component of membrane;GO:0005886,plasma membrane	GO:0005524,ATP binding;GO:0050839,cell adhesion molecule binding;GO:0004672,protein kinase activity	GO:0031532,actin cytoskeleton reorganization;GO:0003401,axis elongation;GO:0007155,cell adhesion;GO:0016477,cell migration;GO:0071300,cellular response to retinoic acid;GO:0090103,cochlea morphogenesis;GO:0060026,convergent extension;GO:0060976,coronary vasculature development;GO:0045198,establishment of epithelial cell apical/basal polarity;GO:0001736,establishment of planar polarity;GO:0001822,…
56	A0A8C0AFM4_BOSMU	A0A8C0AFM4;A0A8C0AGJ2	LCP2	Lymphocyte cytosolic protein 2	30570.9	35060.2	52698.1	7181.92	11575.1	7908.18	39443	8888.39	39443	8888.39	0.225347	0.011373	-1	GO:0005911,cell-cell junction;GO:0005829,cytosol;GO:0044853,plasma membrane raft;GO:0036398,TCR signalosome		GO:0035556,intracellular signal transduction;GO:0045576,mast cell activation;GO:0045860,positive regulation of protein kinase activity;GO:0050852,T cell receptor signaling pathway;GO:0007169,transmembrane receptor protein tyrosine kinase signaling pathway	bta:513244,path:bta04015,Rap1 signaling pathway;bta:513244,path:bta04611,Platelet activation;bta:513244,path:bta04650,Natural killer cell mediated cytotoxicity;bta:513244,path:bta04660,T cell receptor signaling pathway;bta:513244,path:bta04664,Fc epsilon RI signaling pathway;bta:513244,path:bta04380,Osteoclast differentiation;bta:513244,path:bta05135,Yersinia infection
57	A0A8B9YR71_BOSMU	A0A8B9YR71	CSK	Tyrosine-protein kinase	130643	145651	177594	95611.6	86030.1	88288	151296	89976.6	151296	89976.6	0.594705	0.012295	-1	GO:0005911,cell-cell junction;GO:0005737,cytoplasm;GO:0005886,plasma membrane	GO:0005524,ATP binding;GO:0042802,identical protein binding;GO:0046872,metal ion binding;GO:0004715,non-membrane spanning protein tyrosine kinase activity;GO:0034236,protein kinase A catalytic subunit binding;GO:0004712,protein serine/threonine/tyrosine kinase activity;GO:0004713,protein tyrosine kinase activity	GO:0002250,adaptive immune response;GO:0034332,adherens junction organization;GO:0008285,negative regulation of cell population proliferation;GO:0042997,negative regulation of Golgi to plasma membrane protein transport;GO:0060368,regulation of Fc receptor mediated stimulatory signaling pathway
58	A0A8B9WN85_BOSMU	A0A8B9WN85	S100A9	S100 calcium binding protein A9	21368	15661.3	20472.9	10016.5	12164.8	11402.4	19167.4	11194.6	19167.4	11194.6	0.584043	0.013261	-1	GO:0005737,cytoplasm;GO:0005856,cytoskeleton;GO:0005576,extracellular region;GO:0005886,plasma membrane;GO:0030054,cell junction;GO:0005829,cytosol;GO:0005615,extracellular space;GO:0005654,nucleoplasm;GO:0005634,nucleus	GO:0016209,antioxidant activity;GO:0005509,calcium ion binding;GO:0048306,calcium-dependent protein binding	GO:0006919,activation of cysteine-type endopeptidase activity involved in apoptotic process;GO:0006915,apoptotic process;GO:0006914,autophagy;GO:0045087,innate immune response;GO:0002523,leukocyte migration involved in inflammatory response;GO:0070488,neutrophil aggregation;GO:0030593,neutrophil chemotaxis;GO:0050729,positive regulation of inflammatory response;GO:2001244,positive regulation of i…	bta:532569,path:bta04657,IL-17 signaling pathway
59	A0A8B9YBG5_BOSMU	A0A8B9YBG5	PTPRJ	Protein-tyrosine-phosphatase	5034.03	6714.21	7233.16	3728.48	3302.58	2599.7	6327.14	3210.25	6327.14	3210.25	0.507378	0.013614	-1	GO:0016021,integral component of membrane;GO:0009986,cell surface;GO:0005911,cell-cell junction;GO:0001772,immunological synapse	GO:0004725,protein tyrosine phosphatase activity;GO:0008013,beta-catenin binding;GO:0045296,cadherin binding;GO:0070097,delta-catenin binding;GO:0045295,gamma-catenin binding;GO:0051019,mitogen-activated protein kinase binding;GO:0003755,peptidyl-prolyl cis-trans isomerase activity;GO:0005161,platelet-derived growth factor receptor binding	GO:0030308,negative regulation of cell growth;GO:0030336,negative regulation of cell migration;GO:0008285,negative regulation of cell population proliferation;GO:0042059,negative regulation of epidermal growth factor receptor signaling pathway;GO:0043407,negative regulation of MAP kinase activity;GO:0010642,negative regulation of platelet-derived growth factor receptor signaling pathway;GO:005189…
60	A0A8C0A446_BOSMU	A0A8C0A446	PGM5	Phosphoglucomutase 5	316216	367752	490828	180188	172357	167403	391599	173316	391599	173316	0.442586	0.013659	-1	GO:0005912,adherens junction;GO:0030055,cell-substrate junction;GO:0043034,costamere;GO:0009898,cytoplasmic side of plasma membrane;GO:0005829,cytosol;GO:0016010,dystrophin-associated glycoprotein complex;GO:0005925,focal adhesion;GO:0014704,intercalated disc;GO:0042383,sarcolemma;GO:0005914,spot adherens junction;GO:0001725,stress fiber;GO:0030018,Z disc	GO:0016868,intramolecular transferase activity, phosphotransferases;GO:0000287,magnesium ion binding	GO:0005975,carbohydrate metabolic process;GO:0006006,glucose metabolic process;GO:0030239,myofibril assembly;GO:0014706,striated muscle tissue development
61	A0A8B9WN75_BOSMU	A0A8B9WN75;A0A8B9WP63	FBP2	Fructose-bisphosphatase	1652.86	2441.11	3511.99	5436.28	7689.72	5660.48	2535.32	6262.16	2535.32	6262.16	2.46997	0.014185	1	GO:0005737,cytoplasm;GO:0005829,cytosol;GO:0005634,nucleus	GO:0016208,AMP binding;GO:0042132,fructose 1,6-bisphosphate 1-phosphatase activity;GO:0042802,identical protein binding;GO:0046872,metal ion binding;GO:0048029,monosaccharide binding;GO:0061629,RNA polymerase II-specific DNA-binding transcription factor binding	GO:0071286,cellular response to magnesium ion;GO:0071466,cellular response to xenobiotic stimulus;GO:0016311,dephosphorylation;GO:0030388,fructose 1,6-bisphosphate metabolic process;GO:0006002,fructose 6-phosphate metabolic process;GO:0006000,fructose metabolic process;GO:0006094,gluconeogenesis;GO:0030308,negative regulation of cell growth;GO:0045820,negative regulation of glycolytic process;GO:…	bta:513483,path:bta00010,Glycolysis / Gluconeogenesis;bta:513483,path:bta00030,Pentose phosphate pathway;bta:513483,path:bta00051,Fructose and mannose metabolism;bta:513483,path:bta04152,AMPK signaling pathway;bta:513483,path:bta04910,Insulin signaling pathway;bta:513483,path:bta04922,Glucagon signaling pathway
62	A0A8B9XVH4_BOSMU	A0A8B9XVH4;A0A8B9XY53	PARVG	Parvin gamma	13529.9	19097.4	11254.5	2607.61	3800.98	6126.73	14627.2	4178.44	14627.2	4178.44	0.285661	0.014853	-1	GO:0005737,cytoplasm;GO:0005856,cytoskeleton;GO:0005886,plasma membrane;GO:0015629,actin cytoskeleton;GO:0005925,focal adhesion	GO:0003779,actin binding	GO:0031532,actin cytoskeleton reorganization;GO:0007155,cell adhesion;GO:0030031,cell projection assembly;GO:0007163,establishment or maintenance of cell polarity;GO:0034446,substrate adhesion-dependent cell spreading
63	A0A8B9W3S8_BOSMU	A0A8B9W3S8;A0A8B9W5T5;A0A8B9W9C5	MPP6	Membrane palmitoylated protein 6	59192.2	45027.5	40701.3	24393.9	24891	26724.4	48307	25336.4	48307	25336.4	0.524488	0.015088	-1
64	A0A8B9W104_BOSMU	A0A8B9W104;A0A8B9W2Y8;A0A8B9W3D2;A0A8C0A2A3	PDLIM5	PDZ and LIM domain 5	496740	450888	593045	350547	346023	309848	513557	335473	513557	335473	0.653233	0.015304	-1	GO:0005912,adherens junction;GO:0031941,filamentous actin;GO:0001725,stress fiber;GO:0030018,Z disc	GO:0003779,actin binding;GO:0046872,metal ion binding;GO:0051371,muscle alpha-actinin binding	GO:0030036,actin cytoskeleton organization;GO:0007507,heart development;GO:0061061,muscle structure development
65	A0A8B9XI97_BOSMU	A0A8B9XI97	SPTAN1	Spectrin alpha, non-erythrocytic 1	741347	786106	1.09915e+06	435039	433594	323484	875533	397372	875533	397372	0.453863	0.015649	-1	GO:0030054,cell junction;GO:0042995,cell projection;GO:0030864,cortical actin cytoskeleton;GO:0043231,intracellular membrane-bounded organelle;GO:0015630,microtubule cytoskeleton;GO:0005886,plasma membrane;GO:0005737,cytoplasm;GO:0005938,cell cortex;GO:0005856,cytoskeleton	GO:0051015,actin filament binding;GO:0005509,calcium ion binding;GO:0005516,calmodulin binding;GO:0003779,actin binding	GO:0030036,actin cytoskeleton organization;GO:0051693,actin filament capping	bta:540108,path:bta04210,Apoptosis
66	A0A8C0ABK9_BOSMU	A0A8C0ABK9;A0A8C0ABM2	PACSIN2	Protein kinase C and casein kinase substrate in neurons 2	977624	785657	483051	1.27143e+06	1.36368e+06	1.48237e+06	748777	1.37249e+06	748777	1.37249e+06	1.83298	0.016281	1	GO:0005901,caveola;GO:0005911,cell-cell junction;GO:0005737,cytoplasm;GO:0005856,cytoskeleton;GO:0005829,cytosol;GO:0005769,early endosome;GO:0005768,endosome;GO:0019898,extrinsic component of membrane;GO:0098978,glutamatergic synapse;GO:0016607,nuclear speck;GO:0005886,plasma membrane;GO:0055038,recycling endosome membrane;GO:0032587,ruffle membrane	GO:0008092,cytoskeletal protein binding;GO:0042802,identical protein binding;GO:0016301,kinase activity;GO:0070300,phosphatidic acid binding;GO:0005543,phospholipid binding;GO:0008289,lipid binding	GO:0030036,actin cytoskeleton organization;GO:0070836,caveola assembly;GO:0072584,caveolin-mediated endocytosis;GO:0048858,cell projection morphogenesis;GO:0007010,cytoskeleton organization;GO:0050804,modulation of chemical synaptic transmission;GO:0045806,negative regulation of endocytosis;GO:0097320,plasma membrane tubulation;GO:0036010,protein localization to endosome;GO:0030100,regulation of …
67	A0A8B9XKI7_BOSMU	A0A8B9XKI7;A0A8B9XLU7	CLMP	CXADR like membrane protein	23870.9	13949.8	23431.3	7438.86	4587.15	8288.05	20417.3	6771.35	20417.3	6771.35	0.331648	0.016333	-1
68	A0A8B9YR40_BOSMU	A0A8B9YR40	PDLIM1	PDZ and LIM domain 1	533245	582431	394631	256030	243719	85407.8	503436	195052	503436	195052	0.387442	0.017204	-1	GO:0005856,cytoskeleton;GO:0005667,transcription regulator complex;GO:0030018,Z disc;GO:0005912,adherens junction;GO:0031941,filamentous actin;GO:0001725,stress fiber	GO:0046872,metal ion binding;GO:0003713,transcription coactivator activity;GO:0003779,actin binding;GO:0051371,muscle alpha-actinin binding	GO:0006355,regulation of transcription, DNA-templated;GO:0030036,actin cytoskeleton organization;GO:0007507,heart development;GO:0061061,muscle structure development
69	A0A8B9YJH0_BOSMU	A0A8B9YJH0	MYADM	Myeloid associated differentiation marker	439481	512727	666803	306383	239237	246695	539670	264105	539670	264105	0.489382	0.017234	-1	GO:0005911,cell-cell junction;GO:0016021,integral component of membrane;GO:0005886,plasma membrane
70	A0A8B9Y7S7_BOSMU	A0A8B9Y7S7	PKD2	Polycystin 2, transient receptor potential cation channel	3022.8	3838.74	3765.5	2274.69	701.376	471.772	3542.35	1149.28	3542.35	1149.28	0.32444	0.018505	-1	GO:0016323,basolateral plasma membrane;GO:0034703,cation channel complex;GO:0060170,ciliary membrane;GO:0005929,cilium;GO:0030659,cytoplasmic vesicle membrane;GO:0005783,endoplasmic reticulum;GO:0005789,endoplasmic reticulum membrane;GO:0005794,Golgi apparatus;GO:0005887,integral component of plasma membrane;GO:0016020,membrane;GO:0002133,polycystin complex;GO:0045180,basal cortex;GO:0009925,basa…	GO:0005262,calcium channel activity;GO:0005509,calcium ion binding;GO:0005261,cation channel activity;GO:0051371,muscle alpha-actinin binding;GO:0015271,outward rectifier potassium channel activity;GO:0005267,potassium channel activity;GO:0005102,signaling receptor binding;GO:0005245,voltage-gated calcium channel activity;GO:0005248,voltage-gated sodium channel activity;GO:0042805,actinin binding…	GO:0070588,calcium ion transmembrane transport;GO:0198738,cell-cell signaling by wnt;GO:0071277,cellular response to calcium ion;GO:0050982,detection of mechanical stimulus;GO:0098662,inorganic cation transmembrane transport;GO:0071805,potassium ion transmembrane transport;GO:0051290,protein heterotetramerization;GO:0051262,protein tetramerization;GO:0034765,regulation of ion transmembrane transp…
71	A0A8C0A812_BOSMU	A0A8C0A812;A0A8C0A840	FES	Tyrosine-protein kinase	24809.2	18894	28438.6	13048.6	10671.1	14292.2	24047.3	12670.6	24047.3	12670.6	0.526906	0.018763	-1	GO:0031410,cytoplasmic vesicle;GO:0031234,extrinsic component of cytoplasmic side of plasma membrane;GO:0005925,focal adhesion;GO:0015630,microtubule cytoskeleton	GO:0005524,ATP binding;GO:0034987,immunoglobulin receptor binding;GO:0008017,microtubule binding;GO:0004715,non-membrane spanning protein tyrosine kinase activity;GO:0035091,phosphatidylinositol binding;GO:0004712,protein serine/threonine/tyrosine kinase activity;GO:0004713,protein tyrosine kinase activity;GO:0005102,signaling receptor binding	GO:0007155,cell adhesion;GO:0030154,cell differentiation;GO:0071305,cellular response to vitamin D;GO:0007098,centrosome cycle;GO:0006935,chemotaxis;GO:0045087,innate immune response;GO:0001578,microtubule bundle formation;GO:2000251,positive regulation of actin cytoskeleton reorganization;GO:0031116,positive regulation of microtubule polymerization;GO:0045657,positive regulation of monocyte diff…	bta:507304,path:bta04360,Axon guidance
72	A0A8C0ALI4_BOSMU	A0A8C0ALI4	ALOX15B	Arachidonate 15-lipoxygenase type B	3525.45	3525.45	3525.45	1521.46	1521.46	1521.46	3525.45	1521.46			0.431565	0.018907	-1	GO:0005912,adherens junction;GO:0005856,cytoskeleton;GO:0005829,cytosol;GO:0019898,extrinsic component of membrane;GO:0005925,focal adhesion;GO:0005886,plasma membrane	GO:0050473,arachidonate 15-lipoxygenase activity;GO:0036403,arachidonate 8(S)-lipoxygenase activity;GO:0005509,calcium ion binding;GO:0005506,iron ion binding;GO:0016165,linoleate 13S-lipoxygenase activity;GO:1990136,linoleate 9S-lipoxygenase activity;GO:0016702,oxidoreductase activity, acting on single donors with incorporation of molecular oxygen, incorporation of two atoms of oxygen	GO:0019369,arachidonic acid metabolic process;GO:1901696,cannabinoid biosynthetic process;GO:0071926,endocannabinoid signaling pathway;GO:0051122,hepoxilin biosynthetic process;GO:0043651,linoleic acid metabolic process;GO:0034440,lipid oxidation;GO:2001303,lipoxin A4 biosynthetic process;GO:0019372,lipoxygenase pathway;GO:0045786,negative regulation of cell cycle;GO:0008285,negative regulation o…
73	A0A8B9Y0S8_BOSMU	A0A8B9Y0S8;A0A8B9Y220;A0A8B9Y5C7;A0A8B9Y9U7	WAS	WASP actin nucleation promoting factor	96434.2	77273	137550	37769.4	32827.5	40026.7	103753	36874.5	103753	36874.5	0.355408	0.020216	-1	GO:0005884,actin filament;GO:0005911,cell-cell junction;GO:0005829,cytosol;GO:0005634,nucleus;GO:0045335,phagocytic vesicle;GO:0005886,plasma membrane;GO:0035861,site of double-strand break;GO:0012506,vesicle membrane	GO:0003779,actin binding;GO:0042802,identical protein binding;GO:0043274,phospholipase binding;GO:0019901,protein kinase binding;GO:0017124,SH3 domain binding;GO:0031267,small GTPase binding	GO:0030041,actin filament polymerization;GO:0030048,actin filament-based movement;GO:0032488,Cdc42 protein signal transduction;GO:0071346,cellular response to interferon-gamma;GO:0016197,endosomal transport;GO:2000146,negative regulation of cell motility;GO:0051497,negative regulation of stress fiber assembly;GO:2000601,positive regulation of Arp2/3 complex-mediated actin nucleation;GO:1905168,po…
74	A0A8B9XH05_BOSMU	A0A8B9XH05	SHROOM3	Shroom family member 3	3297.8	7891.55	5178.85	9879.9	11168.1	12618.3	5456.07	11222.1	5456.07	11222.1	2.05681	0.020486	1	GO:0005912,adherens junction;GO:0043296,apical junction complex;GO:0016324,apical plasma membrane;GO:0030864,cortical actin cytoskeleton;GO:0005874,microtubule;GO:0005737,cytoplasm	GO:0051015,actin filament binding	GO:0007015,actin filament organization;GO:0000902,cell morphogenesis;GO:0002064,epithelial cell development;GO:0001843,neural tube closure
75	A0A8B9X9D8_BOSMU	A0A8B9X9D8;A0A8B9XAG7;A0A8B9XBE8;A0A8B9XC10;A0A8B9XE06;A0A8B9XGZ0;A0A8C0AAN1	SH3KBP1	SH3 domain containing kinase binding protein 1	33597.6	46344.9	65425.7	11741.1	14358.6	15386.5	48456	13828.7	48456	13828.7	0.285387	0.020499	-1	GO:0005737,cytoplasm;GO:0005925,focal adhesion;GO:0016020,membrane;GO:0005911,cell-cell junction;GO:0030139,endocytic vesicle		GO:0007015,actin filament organization;GO:0016477,cell migration;GO:0050871,positive regulation of B cell activation;GO:0008360,regulation of cell shape
76	A0A8B9YMG0_BOSMU	A0A8B9YMG0;A0A8B9YMK8;A0A8B9YXH0;A0A8B9YYW6	POF1B	POF1B actin binding protein	19108.4	12831.5	4053.18	28044.9	33897	27298.4	11997.7	29746.7	11997.7	29746.7	2.47938	0.021428	1	GO:0005884,actin filament;GO:0005912,adherens junction;GO:0005923,bicellular tight junction;GO:0030057,desmosome	GO:0051015,actin filament binding	GO:0007015,actin filament organization;GO:0070830,bicellular tight junction assembly;GO:0003382,epithelial cell morphogenesis
77	A0A8B9XNG2_BOSMU	A0A8B9XNG2	SPTBN1	Spectrin beta chain	652865	741205	1.07217e+06	359556	390581	310043	822079	353393	822079	353393	0.429877	0.022515	-1	GO:0030673,axolemma;GO:0030054,cell junction;GO:0042995,cell projection;GO:0030864,cortical actin cytoskeleton;GO:0032437,cuticular plate;GO:0031430,M band;GO:0005730,nucleolus;GO:0005886,plasma membrane;GO:0014069,postsynaptic density;GO:0008091,spectrin	GO:0051015,actin filament binding;GO:0030506,ankyrin binding;GO:0051020,GTPase binding;GO:0005543,phospholipid binding;GO:0005200,structural constituent of cytoskeleton;GO:0003779,actin binding	GO:0030036,actin cytoskeleton organization;GO:0051693,actin filament capping;GO:0007182,common-partner SMAD protein phosphorylation;GO:0043001,Golgi to plasma membrane protein transport;GO:0071709,membrane assembly;GO:0000281,mitotic cytokinesis;GO:0007009,plasma membrane organization;GO:0032743,positive regulation of interleukin-2 production;GO:1903078,positive regulation of protein localization…
78	A0A8B9YNQ7_BOSMU	A0A8B9YNQ7	CD2AP	CD2 associated protein	186987	171790	90052	253473	251124	284616	149610	263071	149610	263071	1.75838	0.023837	1	GO:0030424,axon;GO:0031252,cell leading edge;GO:0005911,cell-cell junction;GO:0034451,centriolar satellite;GO:0005737,cytoplasm;GO:0005829,cytosol;GO:0030425,dendrite;GO:0001650,fibrillar center;GO:0031941,filamentous actin;GO:0005886,plasma membrane;GO:0001726,ruffle;GO:0031982,vesicle	GO:0042802,identical protein binding;GO:0017124,SH3 domain binding	GO:0007015,actin filament organization;GO:0016477,cell migration;GO:0051058,negative regulation of small GTPase mediated signal transduction;GO:0032911,negative regulation of transforming growth factor beta1 production;GO:1900182,positive regulation of protein localization to nucleus;GO:0050714,positive regulation of protein secretion;GO:2000249,regulation of actin cytoskeleton reorganization
79	A0A8B9YVX8_BOSMU	A0A8B9YVX8	MYH10	Myosin heavy chain 10	275028	307053	523588	90137.1	97067	88853.5	368556	92019.2	368556	92019.2	0.249675	0.024003	-1	GO:0005938,cell cortex;GO:0032154,cleavage furrow;GO:0005829,cytosol;GO:0030027,lamellipodium;GO:0030496,midbody;GO:0016460,myosin II complex;GO:0097513,myosin II filament;GO:0005844,polysome;GO:0001725,stress fiber;GO:0016459,myosin complex	GO:0051015,actin filament binding;GO:0043531,ADP binding;GO:0005524,ATP binding;GO:0005516,calmodulin binding;GO:0000146,microfilament motor activity;GO:0048027,mRNA 5'-UTR binding;GO:0035613,RNA stem-loop binding;GO:0003774,cytoskeletal motor activity	GO:0030048,actin filament-based movement;GO:0031032,actomyosin structure organization;GO:0007155,cell adhesion;GO:0000281,mitotic cytokinesis;GO:0050714,positive regulation of protein secretion;GO:0008360,regulation of cell shape	bta:317655,path:bta04530,Tight junction;bta:317655,path:bta05132,Salmonella infection
80	A0A8C0A2V2_BOSMU	A0A8C0A2V2	PDXP	Pyridoxal phosphatase	158352	118970	79334.2	198966	212376	194139	118886	201827	118886	201827	1.69766	0.024092	1	GO:0005856,cytoskeleton;GO:0005829,cytosol;GO:0031258,lamellipodium membrane;GO:0032587,ruffle membrane;GO:0015629,actin cytoskeleton;GO:0005911,cell-cell junction;GO:0032154,cleavage furrow;GO:0070938,contractile ring;GO:0005737,cytoplasm;GO:0030027,lamellipodium;GO:0030496,midbody	GO:0000287,magnesium ion binding;GO:0004721,phosphoprotein phosphatase activity;GO:0106306,protein serine phosphatase activity;GO:0106307,protein threonine phosphatase activity;GO:0033883,pyridoxal phosphatase activity;GO:0043136,glycerol-3-phosphatase activity;GO:0031072,heat shock protein binding;GO:0016791,phosphatase activity;GO:0042803,protein homodimerization activity	GO:0030836,positive regulation of actin filament depolymerization;GO:0006470,protein dephosphorylation;GO:0032361,pyridoxal phosphate catabolic process;GO:0032465,regulation of cytokinesis;GO:0007088,regulation of mitotic nuclear division;GO:0031247,actin rod assembly;GO:0071318,cellular response to ATP	bta:506308,path:bta00750,Vitamin B6 metabolism
81	A0A8B9XYA5_BOSMU	A0A8B9XYA5;A0A8C0AE51	FBLN5	Fibulin-5	248473	389754	532531	116864	85727.1	104222	390253	102271	390253	102271	0.262063	0.025105	-1	GO:0062023,collagen-containing extracellular matrix;GO:0005615,extracellular space	GO:0005509,calcium ion binding;GO:0005178,integrin binding;GO:0042803,protein homodimerization activity;GO:0008022,protein C-terminus binding	GO:0007155,cell adhesion;GO:0048251,elastic fiber assembly;GO:0046903,secretion
82	A0A8B9Y8N6_BOSMU	A0A8B9Y8N6;A0A8B9YBG3;A0A8C0AHM6	FER	Tyrosine-protein kinase	20075.7	26906	27410.7	15448.8	17716.5	14800.6	24797.4	15988.6	24797.4	15988.6	0.64477	0.025159	-1	GO:0005737,cytoplasm;GO:0005856,cytoskeleton;GO:0005886,plasma membrane;GO:0015629,actin cytoskeleton;GO:0030054,cell junction;GO:0000785,chromatin;GO:0005829,cytosol;GO:0031234,extrinsic component of cytoplasmic side of plasma membrane;GO:0030027,lamellipodium;GO:0015630,microtubule cytoskeleton;GO:0005634,nucleus	GO:0005524,ATP binding;GO:0005154,epidermal growth factor receptor binding;GO:0008289,lipid binding;GO:0004715,non-membrane spanning protein tyrosine kinase activity;GO:0004712,protein serine/threonine/tyrosine kinase activity;GO:0008157,protein phosphatase 1 binding;GO:0004713,protein tyrosine kinase activity;GO:0005102,signaling receptor binding	GO:0031532,actin cytoskeleton reorganization;GO:0008283,cell population proliferation;GO:0030335,positive regulation of cell migration;GO:0051092,positive regulation of NF-kappaB transcription factor activity;GO:0042058,regulation of epidermal growth factor receptor signaling pathway;GO:0007155,cell adhesion;GO:0030154,cell differentiation;GO:0044331,cell-cell adhesion mediated by cadherin;GO:003…
83	A0A8B9X589_BOSMU	A0A8B9X589	GJA1	Gap junction protein	49718.8	52671.5	89123.4	22664.9	17600.6	17585	63837.9	19283.5	63837.9	19283.5	0.30207	0.025232	-1	GO:0016324,apical plasma membrane;GO:0030054,cell junction;GO:0005922,connexin complex;GO:0043292,contractile fiber;GO:0005737,cytoplasm;GO:0005829,cytosol;GO:0005769,early endosome;GO:0005783,endoplasmic reticulum;GO:0005916,fascia adherens;GO:0005921,gap junction;GO:0005794,Golgi apparatus;GO:0016021,integral component of membrane;GO:0014704,intercalated disc;GO:0005882,intermediate filament;GO…	GO:0008013,beta-catenin binding;GO:0048487,beta-tubulin binding;GO:0015562,efflux transmembrane transporter activity;GO:0005243,gap junction channel activity;GO:1903763,gap junction channel activity involved in cell communication by electrical coupling;GO:0055077,gap junction hemi-channel activity;GO:0034634,glutathione transmembrane transporter activity;GO:0030165,PDZ domain binding;GO:1990782,p…	GO:0007512,adult heart development;GO:0015867,ATP transport;GO:0003294,atrial ventricular junction remodeling;GO:0048514,blood vessel morphogenesis;GO:0060348,bone development;GO:0046849,bone remodeling;GO:0061337,cardiac conduction;GO:0007154,cell communication;GO:0010643,cell communication by chemical coupling;GO:0045216,cell-cell junction organization;GO:0007267,cell-cell signaling;GO:0034613,…	bta:281193,path:bta04540,Gap junction;bta:281193,path:bta05412,Arrhythmogenic right ventricular cardiomyopathy (ARVC)
84	A0A8B9YMX0_BOSMU	A0A8B9YMX0;A0A8B9YQ59;A0A8C0AKQ8	PDGFRA	Platelet-derived growth factor receptor alpha	47150.7	68108.4	108673	11964.8	13875.8	9627.89	74644.1	11822.8	74644.1	11822.8	0.158389	0.025565	-1	GO:0030054,cell junction;GO:0005929,cilium;GO:0009897,external side of plasma membrane;GO:0005794,Golgi apparatus;GO:0005887,integral component of plasma membrane;GO:0005902,microvillus;GO:0005654,nucleoplasm;GO:0043235,receptor complex;GO:0016021,integral component of membrane;GO:0005886,plasma membrane	GO:0005524,ATP binding;GO:0019838,growth factor binding;GO:0005018,platelet-derived growth factor alpha-receptor activity;GO:0048407,platelet-derived growth factor binding;GO:0005161,platelet-derived growth factor receptor binding;GO:0042803,protein homodimerization activity;GO:0004712,protein serine/threonine/tyrosine kinase activity;GO:0044877,protein-containing complex binding;GO:0004714,trans…	GO:0030325,adrenal gland development;GO:0055003,cardiac myofibril assembly;GO:0060326,cell chemotaxis;GO:0071230,cellular response to amino acid stimulus;GO:0034614,cellular response to reactive oxygen species;GO:0048701,embryonic cranial skeleton morphogenesis;GO:0048557,embryonic digestive tract morphogenesis;GO:0008210,estrogen metabolic process;GO:0030198,extracellular matrix organization;GO:…	bta:282301,path:bta04014,Ras signaling pathway;bta:282301,path:bta04015,Rap1 signaling pathway;bta:282301,path:bta04010,MAPK signaling pathway;bta:282301,path:bta04630,Jak-STAT signaling pathway;bta:282301,path:bta04020,Calcium signaling pathway;bta:282301,path:bta04072,Phospholipase D signaling pathway;bta:282301,path:bta04151,PI3K-Akt signaling pathway;bta:282301,path:bta04144,Endocytosis;bta:2…
85	A0A8B9XKY6_BOSMU	A0A8B9XKY6	LAMA4	Laminin subunit alpha 4	140669	156877	195555	112364	103406	78176.2	164367	97982	164367	97982	0.596118	0.026006	-1	GO:0005576,extracellular region;GO:0005604,basement membrane;GO:0031594,neuromuscular junction;GO:0043083,synaptic cleft	GO:0005102,signaling receptor binding	GO:0007155,cell adhesion;GO:0030155,regulation of cell adhesion;GO:0030334,regulation of cell migration;GO:0045995,regulation of embryonic development;GO:0001568,blood vessel development;GO:0050873,brown fat cell differentiation;GO:0120163,negative regulation of cold-induced thermogenesis	bta:529670,path:bta04151,PI3K-Akt signaling pathway;bta:529670,path:bta04512,ECM-receptor interaction;bta:529670,path:bta04510,Focal adhesion;bta:529670,path:bta05200,Pathways in cancer;bta:529670,path:bta05222,Small cell lung cancer;bta:529670,path:bta05165,Human papillomavirus infection;bta:529670,path:bta05146,Amoebiasis;bta:529670,path:bta05145,Toxoplasmosis;bta:529670,path:bta05143,African t…
86	A0A8B9X7P6_BOSMU	A0A8B9X7P6	STAB1	Stabilin 1	600066	601518	1.0166e+06	287198	282932	225787	739395	265306	739395	265306	0.358814	0.027629	-1	GO:0005887,integral component of plasma membrane	GO:0005509,calcium ion binding;GO:0005540,hyaluronic acid binding;GO:0030169,low-density lipoprotein particle binding;GO:0005041,low-density lipoprotein particle receptor activity;GO:0005044,scavenger receptor activity	GO:0007155,cell adhesion;GO:0007267,cell-cell signaling;GO:0042742,defense response to bacterium;GO:0016525,negative regulation of angiogenesis
87	A0A8C0AH94_BOSMU	A0A8C0AH94;A0A8C0AHA7	FERMT2	Fermitin family member 2	965989	1.00516e+06	568955	1.28866e+06	1.35882e+06	1.31354e+06	846700	1.32034e+06	846700	1.32034e+06	1.5594	0.028225	1	GO:0005912,adherens junction;GO:0030055,cell-substrate junction;GO:0005829,cytosol;GO:0031234,extrinsic component of cytoplasmic side of plasma membrane;GO:0005925,focal adhesion;GO:0005654,nucleoplasm	GO:0003779,actin binding;GO:0005178,integrin binding;GO:0005547,phosphatidylinositol-3,4,5-trisphosphate binding;GO:0019901,protein kinase binding;GO:0046332,SMAD binding;GO:0034713,type I transforming growth factor beta receptor binding	GO:0034334,adherens junction maintenance;GO:0007160,cell-matrix adhesion;GO:0048041,focal adhesion assembly;GO:0033622,integrin activation;GO:0007229,integrin-mediated signaling pathway;GO:0060548,negative regulation of cell death;GO:0045599,negative regulation of fat cell differentiation;GO:0043116,negative regulation of vascular permeability;GO:0010718,positive regulation of epithelial to mesen…
88	A0A8B9XDX8_BOSMU	A0A8B9XDX8	CLDN4	Claudin 4	278940	152483	85551.2	399287	331758	404495	172325	378513	172325	378513	2.19651	0.028282	1	GO:0005923,bicellular tight junction;GO:0034707,chloride channel complex;GO:0005887,integral component of plasma membrane;GO:0005886,plasma membrane	GO:0005254,chloride channel activity;GO:0042802,identical protein binding;GO:0005198,structural molecule activity	GO:0070830,bicellular tight junction assembly;GO:0016338,calcium-independent cell-cell adhesion via plasma membrane cell-adhesion molecules;GO:0007155,cell adhesion;GO:0006821,chloride transport;GO:0061436,establishment of skin barrier;GO:0030335,positive regulation of cell migration;GO:1905050,positive regulation of metallopeptidase activity;GO:0090303,positive regulation of wound healing;GO:002…	bta:414921,path:bta04514,Cell adhesion molecules (CAMs);bta:414921,path:bta04530,Tight junction;bta:414921,path:bta04670,Leukocyte transendothelial migration;bta:414921,path:bta05160,Hepatitis C
89	A0A8B9WDN6_BOSMU	A0A8B9WDN6	SCIN	Scinderin	408256	465329	806599	133468	153431	140542	560061	142480	560061	142480	0.254401	0.028463	-1	GO:0005938,cell cortex;GO:0030054,cell junction;GO:0042995,cell projection;GO:0005737,cytoplasm;GO:0002102,podosome;GO:0015629,actin cytoskeleton;GO:0005886,plasma membrane	GO:0003779,actin binding;GO:0051015,actin filament binding;GO:0005509,calcium ion binding;GO:0005546,phosphatidylinositol-4,5-bisphosphate binding;GO:0001786,phosphatidylserine binding	GO:0051693,actin filament capping;GO:0051014,actin filament severing;GO:0045010,actin nucleation;GO:0017156,calcium-ion regulated exocytosis;GO:0008285,negative regulation of cell population proliferation;GO:0043065,positive regulation of apoptotic process;GO:0045654,positive regulation of megakaryocyte differentiation;GO:0051047,positive regulation of secretion;GO:0032330,regulation of chondrocy…	bta:281478,path:bta04810,Regulation of actin cytoskeleton;bta:281478,path:bta04666,Fc gamma R-mediated phagocytosis;bta:281478,path:bta05203,Viral carcinogenesis
90	A0A8B9XZC7_BOSMU	A0A8B9XZC7	VCL	Vinculin	1.58137e+06	1.21633e+06	1.86659e+06	972393	939530	911521	1.55476e+06	941148	1.55476e+06	941148	0.605333	0.031479	-1	GO:0005912,adherens junction;GO:0043034,costamere;GO:0005916,fascia adherens;GO:0005925,focal adhesion;GO:0002102,podosome;GO:0032991,protein-containing complex;GO:0042383,sarcolemma;GO:0015629,actin cytoskeleton;GO:0005737,cytoplasm	GO:0051015,actin filament binding;GO:0045294,alpha-catenin binding;GO:0002162,dystroglycan binding;GO:0005198,structural molecule activity;GO:0031625,ubiquitin protein ligase binding	GO:0034333,adherens junction assembly;GO:0043297,apical junction assembly;GO:0048675,axon extension;GO:0090136,epithelial cell-cell adhesion;GO:0030032,lamellipodium assembly;GO:0002009,morphogenesis of an epithelium;GO:0034394,protein localization to cell surface;GO:0030334,regulation of cell migration;GO:1903140,regulation of establishment of endothelial barrier;GO:0051893,regulation of focal a…	bta:783645,path:bta04510,Focal adhesion;bta:783645,path:bta04520,Adherens junction;bta:783645,path:bta04810,Regulation of actin cytoskeleton;bta:783645,path:bta04670,Leukocyte transendothelial migration;bta:783645,path:bta05100,Bacterial invasion of epithelial cells;bta:783645,path:bta05146,Amoebiasis
91	A0A8B9XP11_BOSMU	A0A8B9XP11;A0A8C0ACM7	MLKL	Mixed lineage kinase domain like pseudokinase	12407.4	17166.4	27850.8	4112.34	5420.42	3271.57	19141.5	4268.11	19141.5	4268.11	0.222976	0.032061	-1	GO:0030054,cell junction;GO:0005829,cytosol;GO:0005634,nucleus;GO:0005886,plasma membrane	GO:0005524,ATP binding;GO:0004706,JUN kinase kinase kinase activity;GO:0004672,protein kinase activity;GO:0019901,protein kinase binding;GO:0044877,protein-containing complex binding	GO:0007166,cell surface receptor signaling pathway;GO:0051607,defense response to virus;GO:0097528,execution phase of necroptosis;GO:0070266,necroptotic process;GO:0097527,necroptotic signaling pathway;GO:0070207,protein homotrimerization	bta:790225,path:bta04668,TNF signaling pathway;bta:790225,path:bta04217,Necroptosis;bta:790225,path:bta05132,Salmonella infection
92	A0A8B9Z272_BOSMU	A0A8B9Z272;A0A8C0ALP9	VAV1	Vav guanine nucleotide exchange factor 1	37555.8	46686	73172	18238.7	18435.3	17282.4	52471.3	17985.5	52471.3	17985.5	0.342768	0.032066	-1	GO:0005911,cell-cell junction	GO:0005085,guanyl-nucleotide exchange factor activity;GO:0046872,metal ion binding;GO:0140031,phosphorylation-dependent protein binding;GO:0001784,phosphotyrosine residue binding	GO:0007186,G protein-coupled receptor signaling pathway;GO:0006955,immune response;GO:0007229,integrin-mediated signaling pathway;GO:0030593,neutrophil chemotaxis;GO:0006909,phagocytosis;GO:0045785,positive regulation of cell adhesion;GO:0043547,positive regulation of GTPase activity;GO:0045954,positive regulation of natural killer cell mediated cytotoxicity;GO:0072593,reactive oxygen species met…	bta:617345,path:bta04015,Rap1 signaling pathway;bta:617345,path:bta04024,cAMP signaling pathway;bta:617345,path:bta04510,Focal adhesion;bta:617345,path:bta04810,Regulation of actin cytoskeleton;bta:617345,path:bta04650,Natural killer cell mediated cytotoxicity;bta:617345,path:bta04660,T cell receptor signaling pathway;bta:617345,path:bta04662,B cell receptor signaling pathway;bta:617345,path:bta0…
93	A0A8B9YSI5_BOSMU	A0A8B9YSI5	RAB23	RAB23, member RAS oncogene family	32042.4	34858.6	48501.8	24129.1	11024	19250.9	38467.6	18134.7	38467.6	18134.7	0.471427	0.033002	-1	GO:0005776,autophagosome;GO:0030054,cell junction;GO:0005813,centrosome;GO:0005829,cytosol;GO:0012505,endomembrane system;GO:0010008,endosome membrane;GO:0045335,phagocytic vesicle;GO:0005886,plasma membrane	GO:0005525,GTP binding;GO:0003924,GTPase activity	GO:0000045,autophagosome assembly;GO:0006968,cellular defense response;GO:0060271,cilium assembly;GO:0097094,craniofacial suture morphogenesis;GO:0046039,GTP metabolic process;GO:0006886,intracellular protein transport;GO:0042308,negative regulation of protein import into nucleus
94	A0A8B9WRJ6_BOSMU	A0A8B9WRJ6	MPP5	Protein PALS1	83923.2	86440	45896.3	118226	109350	138462	72086.5	122013	72086.5	122013	1.69259	0.033478	1	GO:0005912,adherens junction;GO:0045177,apical part of cell;GO:0005923,bicellular tight junction;GO:0005737,cytoplasm;GO:0012505,endomembrane system;GO:0043219,lateral loop;GO:0035749,myelin sheath adaxonal region;GO:0005886,plasma membrane;GO:0032991,protein-containing complex;GO:0043220,Schmidt-Lanterman incisure	GO:0019904,protein domain specific binding	GO:0021954,central nervous system neuron development;GO:0021987,cerebral cortex development;GO:0010467,gene expression;GO:0002011,morphogenesis of an epithelial sheet;GO:0032287,peripheral nervous system myelin maintenance;GO:0035750,protein localization to myelin sheath abaxonal region;GO:0017015,regulation of transforming growth factor beta receptor signaling pathway	bta:528109,path:bta04390,Hippo signaling pathway;bta:528109,path:bta04530,Tight junction;bta:528109,path:bta05165,Human papillomavirus infection
95	A0A8B9XF57_BOSMU	A0A8B9XF57;A0A8B9XH61;A0A8B9XHI0;A0A8B9XJ06;A0A8B9XLB9	TSPAN15	Tetraspanin 15	1484.98	2617.63	6567.07	8337.86	8032.27	9940.38	3556.56	8770.17	3556.56	8770.17	2.46591	0.034198	1	GO:0005887,integral component of plasma membrane;GO:0031902,late endosome membrane;GO:0030054,cell junction;GO:0009986,cell surface;GO:0005829,cytosol;GO:0016021,integral component of membrane;GO:0016604,nuclear body;GO:0097197,tetraspanin-enriched microdomain	GO:0019899,enzyme binding	GO:0072659,protein localization to plasma membrane;GO:0051604,protein maturation;GO:0045746,negative regulation of Notch signaling pathway
96	A0A8B9YBL8_BOSMU	A0A8B9YBL8	DAG1	Dystroglycan 1	162084	140646	55977.4	236888	249268	204132	119569	230096	119569	230096	1.92438	0.034489	1	GO:0005604,basement membrane;GO:0005737,cytoplasm;GO:0005856,cytoskeleton;GO:0016011,dystroglycan complex;GO:0005576,extracellular region;GO:0005615,extracellular space;GO:0016021,integral component of membrane;GO:0016020,membrane;GO:0005654,nucleoplasm;GO:0005886,plasma membrane;GO:0045211,postsynaptic membrane;GO:0042383,sarcolemma;GO:0005911,cell-cell junction;GO:0070938,contractile ring;GO:00…	GO:0005509,calcium ion binding;GO:0043236,laminin binding;GO:0003779,actin binding;GO:0051393,alpha-actinin binding;GO:0002162,dystroglycan binding;GO:0042169,SH2 domain binding;GO:0008307,structural constituent of muscle;GO:0015631,tubulin binding;GO:0017166,vinculin binding;GO:0001618,virus receptor activity	GO:0007411,axon guidance;GO:0002009,morphogenesis of an epithelium;GO:0016203,muscle attachment;GO:0021675,nerve development;GO:0071711,basement membrane organization;GO:0060445,branching involved in salivary gland morphogenesis;GO:0071679,commissural neuron axon guidance;GO:0060441,epithelial tube branching involved in lung morphogenesis;GO:0006509,membrane protein ectodomain proteolysis;GO:0034…	bta:281439,path:bta04512,ECM-receptor interaction;bta:281439,path:bta05410,Hypertrophic cardiomyopathy (HCM);bta:281439,path:bta05412,Arrhythmogenic right ventricular cardiomyopathy (ARVC);bta:281439,path:bta05414,Dilated cardiomyopathy (DCM);bta:281439,path:bta05416,Viral myocarditis
97	A0A8C0ABX1_BOSMU	A0A8C0ABX1	DPT	Dermatopontin	113514	138711	269446	25392.8	28076.2	19793.7	173890	24420.9	173890	24420.9	0.140439	0.036615	-1	GO:0005576,extracellular region		GO:0007155,cell adhesion;GO:0030199,collagen fibril organization;GO:0008285,negative regulation of cell population proliferation
98	A0A8B9XTM4_BOSMU	A0A8B9XTM4	FAT1	FAT atypical cadherin 1	5.17075	845.897	702.398	10498.8	31609.3	16742.4	517.822	19616.8	517.822	19616.8	37.8834	0.038113	1	GO:0016021,integral component of membrane;GO:0005886,plasma membrane;GO:0016324,apical plasma membrane;GO:0005911,cell-cell junction;GO:0030175,filopodium;GO:0030027,lamellipodium;GO:0005634,nucleus;GO:0048471,perinuclear region of cytoplasm	GO:0005509,calcium ion binding	GO:0007156,homophilic cell adhesion via plasma membrane adhesion molecules;GO:0007015,actin filament organization;GO:0098609,cell-cell adhesion;GO:0003382,epithelial cell morphogenesis;GO:0003412,establishment of epithelial cell apical/basal polarity involved in camera-type eye morphogenesis;GO:0002088,lens development in camera-type eye
99	A0A8B9X929_BOSMU	A0A8B9X929;A0A8B9XB51;A0A8B9XFH2;A0A8B9XG02;A0A8B9XGQ2	PARD3B	Par-3 family cell polarity regulator beta	1335.09	1955.43	2502.93	3163.01	3626.53	2792.6	1931.15	3194.05	1931.15	3194.05	1.65396	0.038209	1	GO:0005912,adherens junction;GO:0043296,apical junction complex;GO:0016324,apical plasma membrane;GO:0005938,cell cortex;GO:0032991,protein-containing complex	GO:0035091,phosphatidylinositol binding	GO:0007155,cell adhesion;GO:0030010,establishment of cell polarity;GO:0051660,establishment of centrosome localization;GO:0045197,establishment or maintenance of epithelial cell apical/basal polarity;GO:0000226,microtubule cytoskeleton organization;GO:0008104,protein localization
100	A0A8B9WHY2_BOSMU	A0A8B9WHY2;A0A8B9WKB9;A0A8B9WQ36	ITGA3	Integrin subunit alpha 3	559497	517722	181062	716145	833006	897424	419427	815525	419427	815525	1.94438	0.039036	1	GO:0030054,cell junction;GO:0031527,filopodium membrane;GO:0008305,integrin complex;GO:0016323,basolateral plasma membrane;GO:0060076,excitatory synapse;GO:0009897,external side of plasma membrane;GO:0034667,integrin alpha3-beta1 complex;GO:0097060,synaptic membrane	GO:0046872,metal ion binding;GO:0046982,protein heterodimerization activity;GO:0002020,protease binding	GO:0007155,cell adhesion;GO:0007229,integrin-mediated signaling pathway;GO:1903078,positive regulation of protein localization to plasma membrane;GO:0097062,dendritic spine maintenance;GO:0035640,exploration behavior;GO:0030324,lung development;GO:0007613,memory;GO:0048333,mesodermal cell differentiation;GO:0035024,negative regulation of Rho protein signal transduction;GO:0072006,nephron developm…	bta:508490,path:bta04151,PI3K-Akt signaling pathway;bta:508490,path:bta04512,ECM-receptor interaction;bta:508490,path:bta04510,Focal adhesion;bta:508490,path:bta04810,Regulation of actin cytoskeleton;bta:508490,path:bta04640,Hematopoietic cell lineage;bta:508490,path:bta05200,Pathways in cancer;bta:508490,path:bta05222,Small cell lung cancer;bta:508490,path:bta05410,Hypertrophic cardiomyopathy (H…
101	A0A8B9Y8L6_BOSMU	A0A8B9Y8L6;A0A8B9Y9Z3;A0A8B9YB15;A0A8B9YC13;A0A8B9YCM4;A0A8B9YEF8;A0A8B9YJJ4;A0A8C0AHN9;A0A8C0AID4	CD44	CD44 antigen	70794.9	85308.4	93022.5	63370.7	59810.2	37834.7	83041.9	53671.9	83041.9	53671.9	0.646322	0.046407	-1	GO:0016324,apical plasma membrane;GO:0016323,basolateral plasma membrane;GO:0042995,cell projection;GO:0016021,integral component of membrane;GO:0031258,lamellipodium membrane;GO:0035692,macrophage migration inhibitory factor receptor complex;GO:0005902,microvillus;GO:0005886,plasma membrane;GO:0009986,cell surface;GO:0005829,cytosol;GO:0005794,Golgi apparatus	GO:0005540,hyaluronic acid binding;GO:0004888,transmembrane signaling receptor activity;GO:0004896,cytokine receptor activity	GO:0007155,cell adhesion;GO:0019221,cytokine-mediated signaling pathway;GO:0006954,inflammatory response;GO:0070374,positive regulation of ERK1 and ERK2 cascade;GO:2000392,regulation of lamellipodium morphogenesis;GO:0044319,wound healing, spreading of cells;GO:0051216,cartilage development;GO:0044344,cellular response to fibroblast growth factor stimulus;GO:0030214,hyaluronan catabolic process;G…	bta:281057,path:bta04512,ECM-receptor interaction;bta:281057,path:bta04640,Hematopoietic cell lineage;bta:281057,path:bta05206,MicroRNAs in cancer;bta:281057,path:bta05205,Proteoglycans in cancer;bta:281057,path:bta05169,Epstein-Barr virus infection
102	A0A8B9WE72_BOSMU	A0A8B9WE72	SPTB	Spectrin beta chain	11782.9	12283.7	15561.9	26555.4	25812.7	16525	13209.5	22964.4	13209.5	22964.4	1.73847	0.046975	1	2.10988	0.013109	1	1.21364
103	A0A8B9XXY3_BOSMU	A0A8B9XXY3;A0A8B9XY16;A0A8B9Y3Q4;A0A8B9Y3U7;A0A8C0AFQ6	PDLIM3	PDZ and LIM domain 3	4904.46	14573.3	14680.6	807.414	3788.91	800.296	11386.1	1798.88	11386.1	1798.88	0.157988	0.047448	-1	GO:0005912,adherens junction;GO:0031941,filamentous actin;GO:0001725,stress fiber;GO:0030018,Z disc;GO:0005829,cytosol	GO:0003779,actin binding;GO:0046872,metal ion binding;GO:0051371,muscle alpha-actinin binding	GO:0030036,actin cytoskeleton organization;GO:0007507,heart development;GO:0061061,muscle structure development
