# Supplementary material for: CTNNB1 and CDH1 Regulate Trophoblast Cell Adhesion and Junction Formation in Yak Placental Tissue at Different Gestational Stages
Source: Animals (Basel). 2025 Mar 19;15(6):876. doi: 10.3390/ani15060876 (PMC11939409; doi:10.3390/ani15060876)
Supplement: Supplementary file 1 [file animals-15-00876-s001.zip › Table S7 (KEGG analysis).xlsx]

## Sheet: 6 KEGG Pathways
	Table S7 The 6 significant KEGG Pathways and 91 DEPs identified from DIA proteomics.
NO.	Target	TermID	Term	bg_pro_num	bg_term_num	fg_pronum	fg_termnum	Ratio	pvalue	Enrichment	FDR	IDs	GeneSymbol
1	CDH1	path:bta04514	Cell adhesion molecules (CAMs)	2536	38	613	19	0.5	0.000450559	3.34625	0.0277545	A0A8B9W4D1_BOSMU,A0A8B9W563_BOSMU,A0A8B9W9F2_BOSMU,A0A8B9WAI7_BOSMU,A0A8B9WDL7_BOSMU,A0A8B9WGR2_BOSMU,A0A8B9WSH2_BOSMU,A0A8B9X613_BOSMU,A0A8B9XDR1_BOSMU,A0A8B9XDX8_BOSMU,A0A8B9XGC0_BOSMU,A0A8B9XH30_BOSMU,A0A8B9XJD0_BOSMU,A0A8B9Y036_BOSMU,A0A8B9Y1V4_BOSMU,A0A8B9Y667_BOSMU,A0A8B9Y9M8_BOSMU,A0A8B9YCD4_BOSMU,A0A8C0A2K2_BOSMU	,ITGB2,,ITGAV,,,NCAM1,ITGA6,,CLDN4,NECTIN1,,CDH1,HLA-DRA,,,,,CLDN1
2	CTNNB1	path:bta05412	Arrhythmogenic right ventricular cardiomyopathy (ARVC)	2536	27	613	15	0.555556	0.000425865	3.37073	0.0277545	A0A8B9WAI7_BOSMU,A0A8B9WFQ6_BOSMU,A0A8B9WHY2_BOSMU,A0A8B9X589_BOSMU,A0A8B9X613_BOSMU,A0A8B9XEY8_BOSMU,A0A8B9Y4L0_BOSMU,A0A8B9Y8H0_BOSMU,A0A8B9YA36_BOSMU,A0A8B9YBL8_BOSMU,A0A8B9YD76_BOSMU,A0A8B9YIT7_BOSMU,A0A8B9YL48_BOSMU,A0A8C0AGN3_BOSMU,A0A8C0AK25_BOSMU	ITGAV,CTNNA1,ITGA3,GJA1,ITGA6,SGCD,ITGA1,DES,,DAG1,CTNNB1,,ITGA11,ITGA2,
3	CTNNB1	path:bta05205	Proteoglycans in cancer	2536	93	613	33	0.354839	0.00837395	2.07707	0.0859725	A0A8B9W4Q7_BOSMU,A0A8B9W6R5_BOSMU,A0A8B9W7K8_BOSMU,A0A8B9W7L9_BOSMU,A0A8B9W847_BOSMU,A0A8B9WAI7_BOSMU,A0A8B9WC94_BOSMU,A0A8B9WKP7_BOSMU,A0A8B9WMZ0_BOSMU,A0A8B9WN29_BOSMU,A0A8B9WPN0_BOSMU,A0A8B9WWA8_BOSMU,A0A8B9X3I4_BOSMU,A0A8B9X4G1_BOSMU,A0A8B9X6R7_BOSMU,A0A8B9XLA1_BOSMU,A0A8B9XV89_BOSMU,A0A8B9Y658_BOSMU,A0A8B9Y7P9_BOSMU,A0A8B9Y8L6_BOSMU,A0A8B9YA36_BOSMU,A0A8B9YBZ6_BOSMU,A0A8B9YD76_BOSMU,A0A8B9YE…	PRKACB,PIK3CB,MET,ERBB3,LUM,ITGAV,HCLS1,CAMK2D,,ESR1,CTSL,MAPK3,MSN,STAT3,,COL1A2,TLR2,TGFB1,PTPN11,CD44,,WNT5A,CTNNB1,HGF,CASP3,GPC1,FLNB,ITPR1,ERBB2,ANK3,VAV1,PAK1,ITGA2
4	CDH1/CTNNB1	path:bta05200	Pathways in cancer	2536	171	613	58	0.339181	0.00186488	2.72935	0.0441709	A0A8B9W1Q7_BOSMU,A0A8B9W4Q7_BOSMU,A0A8B9W6R5_BOSMU,A0A8B9W733_BOSMU,A0A8B9W7C8_BOSMU,A0A8B9W7K8_BOSMU,A0A8B9WAI7_BOSMU,A0A8B9WBH3_BOSMU,A0A8B9WBP5_BOSMU,A0A8B9WFQ6_BOSMU,A0A8B9WHC5_BOSMU,A0A8B9WHY2_BOSMU,A0A8B9WI58_BOSMU,A0A8B9WKP7_BOSMU,A0A8B9WLL3_BOSMU,A0A8B9WN29_BOSMU,A0A8B9WQ27_BOSMU,A0A8B9WSL7_BOSMU,A0A8B9WU71_BOSMU,A0A8B9WWA8_BOSMU,A0A8B9X4G1_BOSMU,A0A8B9X5Y6_BOSMU,A0A8B9X613_BOSMU,A0A8B9X7…	,PRKACB,PIK3CB,,,MET,ITGAV,RXRG,,CTNNA1,PLD1,ITGA3,PML,CAMK2D,MAPK9,ESR1,HHIP,RPS6KA5,DAPK1,MAPK3,STAT3,STAT5A,ITGA6,STAT5B,SLC2A1,,,JAK1,CDH1,LAMA4,,DAPK3,,TGFB1,PDGFRB,CREBBP,WNT5A,CSF1R,CTNNB1,,HGF,CASP3,GNA12,,TGFBR2,SMAD4,PDGFRA,CASP8,,PLD2,ERBB2,LPAR1,STAT6,RXRA,PLCB4,,ITGA2,GNAI2
5	CTNNB1	path:bta05165	Human papillomavirus infection	2536	132	613	47	0.356061	0.0016382	2.78563	0.0420855	A0A8B9W1Q7_BOSMU,A0A8B9W2J7_BOSMU,A0A8B9W323_BOSMU,A0A8B9W4P7_BOSMU,A0A8B9W4Q7_BOSMU,A0A8B9W6R5_BOSMU,A0A8B9W7H3_BOSMU,A0A8B9WAI7_BOSMU,A0A8B9WAZ1_BOSMU,A0A8B9WHY2_BOSMU,A0A8B9WM54_BOSMU,A0A8B9WMZ0_BOSMU,A0A8B9WQB5_BOSMU,A0A8B9WRJ6_BOSMU,A0A8B9WV78_BOSMU,A0A8B9WWA8_BOSMU,A0A8B9X0R0_BOSMU,A0A8B9X1P4_BOSMU,A0A8B9X5Y8_BOSMU,A0A8B9X613_BOSMU,A0A8B9X791_BOSMU,A0A8B9XBI8_BOSMU,A0A8B9XDR1_BOSMU,A0A8B9XH…	,COL6A1,ATP6V1E1,ATP6V1A,PRKACB,PIK3CB,ATP6V1E1,ITGAV,NFX1,ITGA3,ATP6V1B2,,,MPP5,PRKCI,MAPK3,ATP6V1C1,ATP6V1G1,,ITGA6,,EIF2AK2,,JAK1,LAMA4,MX1,COL1A2,HLA-DRA,LLGL1,,ITGA1,TBPL1,,EIF4EBP1,CSNK1A1,PDGFRB,CREBBP,,WNT5A,,CTNNB1,CASP3,ITGA11,CASP8,DLG3,ISG15,ITGA2
6	CDH1/CTNNB1	path:bta05226	Gastric cancer	2536	46	613	17	0.369565	0.0348019	1.4584	0.233022	A0A8B9W1Q7_BOSMU,A0A8B9W6R5_BOSMU,A0A8B9W7K8_BOSMU,A0A8B9WBH3_BOSMU,A0A8B9WFQ6_BOSMU,A0A8B9WJX2_BOSMU,A0A8B9WWA8_BOSMU,A0A8B9XJD0_BOSMU,A0A8B9Y658_BOSMU,A0A8B9Y7D4_BOSMU,A0A8B9YBZ6_BOSMU,A0A8B9YD76_BOSMU,A0A8B9YET7_BOSMU,A0A8B9YKQ7_BOSMU,A0A8B9YML1_BOSMU,A0A8B9YU89_BOSMU,A0A8C0A580_BOSMU	,PIK3CB,MET,RXRG,CTNNA1,CDX2,MAPK3,CDH1,TGFB1,CSNK1A1,WNT5A,CTNNB1,HGF,TGFBR2,SMAD4,ERBB2,RXRA
	NO.	ID	Accession	Gene Name	Description	E1	E2	E3	M1	M2	M3	Imputation(E)	Imputation(M)	Keep(E)	Keep(M)	FC(M_E)	pValue(M_E)	Sig(M_E)	GO_CC	GO_MF	GO_BP	KEGG
	1	A0A8B9W563_BOSMU	A0A8B9W563	ITGB2	Integrin beta	152094	142899	225085	53437.7	48892.7	46771	173360	49700.5	173360	49700.5	1.80244	0.009018	-1	GO:0005925,focal adhesion;GO:0008305,integrin complex;GO:0016020,membrane	GO:0001540,amyloid-beta binding;GO:0005178,integrin binding;GO:0046872,metal ion binding;GO:0038023,signaling receptor activity	GO:0033627,cell adhesion mediated by integrin;GO:0016477,cell migration;GO:0007160,cell-matrix adhesion;GO:0071404,cellular response to low-density lipoprotein particle stimulus;GO:0007229,integrin-mediated signaling pathway;GO:0006909,phagocytosis;GO:1904996,positive regulation of leukocyte adhesion to vascular endothelial cell;GO:0031623,receptor internalization	bta:281877,path:bta04015,Rap1 signaling pathway;bta:281877,path:bta04390,Hippo signaling pathway;bta:281877,path:bta04514,Cell adhesion molecules (CAMs);bta:281877,path:bta04145,Phagosome;bta:281877,path:bta04810,Regulation of actin cytoskeleton;bta:281877,path:bta04610,Complement and coagulation cascades;bta:281877,path:bta04650,Natural killer cell mediated cytotoxicity;bta:281877,path:bta04670,…
	2	A0A8B9WAI7_BOSMU	A0A8B9WAI7;A0A8B9WH24	ITGAV	Integrin subunit alpha V	284599	306121	344043	166275	160160	133875	311587	153437	311587	153437	1.02199	0.001388	-1	GO:0005925,focal adhesion;GO:0034685,integrin alphav-beta6 complex;GO:0034686,integrin alphav-beta8 complex;GO:0008305,integrin complex;GO:0035868,alphav-beta3 integrin-HMGB1 complex;GO:0035867,alphav-beta3 integrin-IGF-1-IGF1R complex;GO:0009986,cell surface;GO:0005829,cytosol;GO:0031527,filopodium membrane;GO:0034683,integrin alphav-beta3 complex;GO:0034684,integrin alphav-beta5 complex;GO:0031…	GO:0046872,metal ion binding;GO:0001618,virus receptor activity;GO:0019960,C-X3-C chemokine binding;GO:0050840,extracellular matrix binding;GO:1990430,extracellular matrix protein binding;GO:0017134,fibroblast growth factor binding;GO:0001968,fibronectin binding;GO:0031994,insulin-like growth factor I binding;GO:0005178,integrin binding;GO:0038132,neuregulin binding;GO:0002020,protease binding;GO…	GO:0001568,blood vessel development;GO:0033627,cell adhesion mediated by integrin;GO:0007229,integrin-mediated signaling pathway;GO:1901388,regulation of transforming growth factor beta activation;GO:0007155,cell adhesion;GO:0001525,angiogenesis;GO:0038027,apolipoprotein A-I-mediated signaling pathway;GO:0043277,apoptotic cell clearance;GO:0016477,cell migration;GO:0007160,cell-matrix adhesion;GO…	bta:281875,path:bta04151,PI3K-Akt signaling pathway;bta:281875,path:bta04512,ECM-receptor interaction;bta:281875,path:bta04514,Cell adhesion molecules (CAMs);bta:281875,path:bta04145,Phagosome;bta:281875,path:bta04510,Focal adhesion;bta:281875,path:bta04810,Regulation of actin cytoskeleton;bta:281875,path:bta04919,Thyroid hormone signaling pathway;bta:281875,path:bta05200,Pathways in cancer;bta:2…
	3	A0A8B9WSH2_BOSMU	A0A8B9WSH2	NCAM1	Neural cell adhesion molecule 1	376393	322343	280752	118965	117044	114365	326496	116791	326496	116791	1.48313	0.001636	-1	GO:0030424,axon;GO:0016021,integral component of membrane;GO:0005886,plasma membrane;GO:0005829,cytosol;GO:0009897,external side of plasma membrane;GO:0016020,membrane	GO:0098632,cell-cell adhesion mediator activity	GO:0007411,axon guidance;GO:0070593,dendrite self-avoidance;GO:0007156,homophilic cell adhesion via plasma membrane adhesion molecules;GO:0007155,cell adhesion	bta:281941,path:bta04514,Cell adhesion molecules (CAMs);bta:281941,path:bta05020,Prion diseases
	4	A0A8B9X613_BOSMU	A0A8B9X613;A0A8B9X620;A0A8B9XCN9	ITGA6	Integrin subunit alpha 6	117632	117483	132578	269723	255379	279323	122564	268142	122564	268142	1.12946	7e-05	1	GO:0008305,integrin complex		GO:0007155,cell adhesion;GO:0007229,integrin-mediated signaling pathway	bta:535043,path:bta04151,PI3K-Akt signaling pathway;bta:535043,path:bta04512,ECM-receptor interaction;bta:535043,path:bta04514,Cell adhesion molecules (CAMs);bta:535043,path:bta04510,Focal adhesion;bta:535043,path:bta04810,Regulation of actin cytoskeleton;bta:535043,path:bta04640,Hematopoietic cell lineage;bta:535043,path:bta05200,Pathways in cancer;bta:535043,path:bta05222,Small cell lung cancer…
	5	A0A8B9XDX8_BOSMU	A0A8B9XDX8	CLDN4	Claudin 4	278940	152483	85551.2	399287	331758	404495	172325	378513	172325	378513	1.13521	0.028282	1	GO:0005923,bicellular tight junction;GO:0034707,chloride channel complex;GO:0005887,integral component of plasma membrane;GO:0005886,plasma membrane	GO:0005254,chloride channel activity;GO:0042802,identical protein binding;GO:0005198,structural molecule activity	GO:0070830,bicellular tight junction assembly;GO:0016338,calcium-independent cell-cell adhesion via plasma membrane cell-adhesion molecules;GO:0007155,cell adhesion;GO:0006821,chloride transport;GO:0061436,establishment of skin barrier;GO:0030335,positive regulation of cell migration;GO:1905050,positive regulation of metallopeptidase activity;GO:0090303,positive regulation of wound healing;GO:002…	bta:414921,path:bta04514,Cell adhesion molecules (CAMs);bta:414921,path:bta04530,Tight junction;bta:414921,path:bta04670,Leukocyte transendothelial migration;bta:414921,path:bta05160,Hepatitis C
	6	A0A8B9XGC0_BOSMU	A0A8B9XGC0;A0A8C0ABS8	NECTIN1	Nectin cell adhesion molecule 1	19715.3	19458.6	13069.9	55162.8	56338.8	60780.6	17414.6	57427.4	17414.6	57427.4	1.72144	0.000133	1	GO:0005912,adherens junction;GO:0043296,apical junction complex;GO:0044291,cell-cell contact zone;GO:0098686,hippocampal mossy fiber to CA3 synapse;GO:0099059,integral component of presynaptic active zone membrane;GO:0005911,cell-cell junction;GO:0016021,integral component of membrane;GO:0045202,synapse	GO:0050839,cell adhesion molecule binding;GO:0042803,protein homodimerization activity;GO:0038023,signaling receptor activity	GO:0002934,desmosome organization;GO:0070166,enamel mineralization;GO:0007157,heterophilic cell-cell adhesion via plasma membrane cell adhesion molecules;GO:0007156,homophilic cell adhesion via plasma membrane adhesion molecules;GO:0006826,iron ion transport;GO:0002089,lens morphogenesis in camera-type eye;GO:1902414,protein localization to cell junction;GO:0051963,regulation of synapse assembly;…	bta:533492,path:bta04514,Cell adhesion molecules (CAMs);bta:533492,path:bta04520,Adherens junction;bta:533492,path:bta05168,Herpes simplex virus 1 infection
	7	A0A8B9XJD0_BOSMU	A0A8B9XJD0;A0A8B9XLE8	CDH1	Cadherin-1	99703.3	107422	38117.7	320245	291867	271217	81747.7	294443	81747.7	294443	1.84874	0.00124	1	GO:0005912,adherens junction;GO:0030054,cell junction;GO:0005911,cell-cell junction;GO:0005768,endosome;GO:0005794,Golgi apparatus;GO:0016021,integral component of membrane;GO:0005886,plasma membrane;GO:0043296,apical junction complex;GO:0016342,catenin complex;GO:0005737,cytoplasm;GO:0016600,flotillin complex;GO:0030864,cortical actin cytoskeleton;GO:0009898,cytoplasmic side of plasma membrane;G…	GO:0005509,calcium ion binding;GO:0045296,cadherin binding;GO:0030506,ankyrin binding;GO:0008013,beta-catenin binding;GO:0050839,cell adhesion molecule binding;GO:0045295,gamma-catenin binding;GO:0032794,GTPase activating protein binding;GO:0042802,identical protein binding	GO:0007156,homophilic cell adhesion via plasma membrane adhesion molecules;GO:0010468,regulation of gene expression;GO:0098742,cell-cell adhesion via plasma-membrane adhesion molecules;GO:0007416,synapse assembly;GO:0034332,adherens junction organization;GO:0071681,cellular response to indole-3-methanol;GO:0071285,cellular response to lithium ion;GO:0030336,negative regulation of cell migration;G…	bta:282637,path:bta04015,Rap1 signaling pathway;bta:282637,path:bta04390,Hippo signaling pathway;bta:282637,path:bta04371,Apelin signaling pathway;bta:282637,path:bta04514,Cell adhesion molecules (CAMs);bta:282637,path:bta04520,Adherens junction;bta:282637,path:bta05200,Pathways in cancer;bta:282637,path:bta05226,Gastric cancer;bta:282637,path:bta05216,Thyroid cancer;bta:282637,path:bta05218,Mela…
	8	A0A8B9Y036_BOSMU	A0A8B9Y036;A0A8B9Y3N0	HLA-DRA	Major histocompatibility complex, class II, DR alpha	37653.8	45473	42842.5	15148.9	21692.3	22372	41989.8	19737.7	41989.8	19737.7	1.08908	0.002389	-1	GO:0016021,integral component of membrane;GO:0042613,MHC class II protein complex;GO:0009986,cell surface;GO:0001772,immunological synapse;GO:0031902,late endosome membrane;GO:0005765,lysosomal membrane;GO:0071556,integral component of lumenal side of endoplasmic reticulum membrane;GO:0030670,phagocytic vesicle membrane;GO:0005764,lysosome	GO:0023026,MHC class II protein complex binding;GO:0042605,peptide antigen binding;GO:0030247,polysaccharide binding;GO:0042608,T cell receptor binding	GO:0002250,adaptive immune response;GO:0019886,antigen processing and presentation of exogenous peptide antigen via MHC class II;GO:0002503,peptide antigen assembly with MHC class II protein complex;GO:0050870,positive regulation of T cell activation;GO:0002491,antigen processing and presentation of endogenous peptide antigen via MHC class II;GO:0050890,cognition;GO:0002469,myeloid dendritic cell…	bta:506214,path:bta04514,Cell adhesion molecules (CAMs);bta:506214,path:bta04145,Phagosome;bta:506214,path:bta04640,Hematopoietic cell lineage;bta:506214,path:bta04612,Antigen processing and presentation;bta:506214,path:bta04658,Th1 and Th2 cell differentiation;bta:506214,path:bta04659,Th17 cell differentiation;bta:506214,path:bta04672,Intestinal immune network for IgA production;bta:506214,path:…
	9	A0A8C0A2K2_BOSMU	A0A8C0A2K2	CLDN1	Claudin	4017.87	4186.39	4896.6	1833.38	1754.7	1912.07	4186.39	1754.7	4457.23	1912.07	1.25448	0.003414	-1	GO:0016324,apical plasma membrane;GO:0016323,basolateral plasma membrane;GO:0005923,bicellular tight junction;GO:0005887,integral component of plasma membrane;GO:0016328,lateral plasma membrane;GO:0005886,plasma membrane;GO:0032991,protein-containing complex	GO:0042802,identical protein binding;GO:0005198,structural molecule activity;GO:0001618,virus receptor activity	GO:0070830,bicellular tight junction assembly;GO:0016338,calcium-independent cell-cell adhesion via plasma membrane cell-adhesion molecules;GO:0007155,cell adhesion;GO:0034331,cell junction maintenance;GO:0061436,establishment of skin barrier;GO:0030335,positive regulation of cell migration;GO:0060054,positive regulation of epithelial cell proliferation involved in wound healing;GO:0090303,positi…	bta:414922,path:bta04514,Cell adhesion molecules (CAMs);bta:414922,path:bta04530,Tight junction;bta:414922,path:bta04670,Leukocyte transendothelial migration;bta:414922,path:bta05160,Hepatitis C
	10	A0A8B9W4Q7_BOSMU	A0A8B9W4Q7;A0A8B9W4U8;A0A8B9W4X0;A0A8B9W736	PRKACB	cAMP-dependent protein kinase	376662	379979	442488	235651	264777	226482	399710	242304	399710	242304	0.722137	0.002938	-1	GO:0005737,cytoplasm;GO:0005634,nucleus;GO:0005886,plasma membrane;GO:0005813,centrosome;GO:0097546,ciliary base	GO:0004679,AMP-activated protein kinase activity;GO:0005524,ATP binding;GO:0004691,cAMP-dependent protein kinase activity;GO:0106310,protein serine kinase activity;GO:0004712,protein serine/threonine/tyrosine kinase activity;GO:0000287,magnesium ion binding;GO:0031625,ubiquitin protein ligase binding	GO:0010737,protein kinase A signaling;GO:0006468,protein phosphorylation;GO:1901621,negative regulation of smoothened signaling pathway involved in dorsal/ventral neural tube patterning;GO:0001843,neural tube closure;GO:0070613,regulation of protein processing	bta:282323,path:bta04014,Ras signaling pathway;bta:282323,path:bta04010,MAPK signaling pathway;bta:282323,path:bta04310,Wnt signaling pathway;bta:282323,path:bta04340,Hedgehog signaling pathway;bta:282323,path:bta04371,Apelin signaling pathway;bta:282323,path:bta04020,Calcium signaling pathway;bta:282323,path:bta04024,cAMP signaling pathway;bta:282323,path:bta04140,Autophagy - animal;bta:282323,p…
	11	A0A8B9W6R5_BOSMU	A0A8B9W6R5	PIK3CB	Phosphatidylinositol-4,5-bisphosphate 3-kinase	9081.69	9753.37	8242.56	14284.2	14077.3	16264.3	9025.87	14875.3	9025.87	14875.3	0.720778	0.002068	1	GO:0005737,cytoplasm;GO:0016020,membrane;GO:0030496,midbody;GO:0005730,nucleolus;GO:0005654,nucleoplasm;GO:0005942,phosphatidylinositol 3-kinase complex;GO:0005943,phosphatidylinositol 3-kinase complex, class IA;GO:0005886,plasma membrane	GO:0052812,phosphatidylinositol-3,4-bisphosphate 5-kinase activity;GO:0046934,phosphatidylinositol-4,5-bisphosphate 3-kinase activity;GO:0016303,1-phosphatidylinositol-3-kinase activity;GO:0035005,1-phosphatidylinositol-4-phosphate 3-kinase activity;GO:0052742,phosphatidylinositol kinase activity	GO:0014065,phosphatidylinositol 3-kinase signaling;GO:0016477,cell migration;GO:0051898,negative regulation of protein kinase B signaling;GO:1903671,negative regulation of sprouting angiogenesis;GO:1900747,negative regulation of vascular endothelial growth factor signaling pathway;GO:0046854,phosphatidylinositol phosphate biosynthetic process;GO:0036092,phosphatidylinositol-3-phosphate biosynthet…	bta:517948,path:bta00562,Inositol phosphate metabolism;bta:517948,path:bta04014,Ras signaling pathway;bta:517948,path:bta04015,Rap1 signaling pathway;bta:517948,path:bta04012,ErbB signaling pathway;bta:517948,path:bta04370,VEGF signaling pathway;bta:517948,path:bta04630,Jak-STAT signaling pathway;bta:517948,path:bta04668,TNF signaling pathway;bta:517948,path:bta04066,HIF-1 signaling pathway;bta:5…
	12	A0A8B9W7K8_BOSMU	A0A8B9W7K8;A0A8B9W7Q3;A0A8B9W889;A0A8B9WC98;A0A8B9WEE0	MET	Hepatocyte growth factor receptor	1190.22	503.908	2964.58	6665.88	5592.36	6432.79	1552.9	6230.34	1552.9	6230.34	2.00434	0.004313	1	GO:0009925,basal plasma membrane;GO:0005887,integral component of plasma membrane;GO:0043235,receptor complex;GO:0016021,integral component of membrane	GO:0005524,ATP binding;GO:0005008,hepatocyte growth factor-activated receptor activity;GO:0004712,protein serine/threonine/tyrosine kinase activity;GO:0017154,semaphorin receptor activity;GO:0004714,transmembrane receptor protein tyrosine kinase activity;GO:0042802,identical protein binding;GO:0019903,protein phosphatase binding	GO:0016477,cell migration;GO:0001889,liver development;GO:0007399,nervous system development;GO:0030182,neuron differentiation;GO:0031016,pancreas development;GO:0006909,phagocytosis;GO:0050918,positive chemotaxis;GO:2001028,positive regulation of endothelial cell chemotaxis;GO:0033674,positive regulation of kinase activity;GO:0051897,positive regulation of protein kinase B signaling;GO:0071526,s…	bta:280855,path:bta04014,Ras signaling pathway;bta:280855,path:bta04015,Rap1 signaling pathway;bta:280855,path:bta04010,MAPK signaling pathway;bta:280855,path:bta04151,PI3K-Akt signaling pathway;bta:280855,path:bta04510,Focal adhesion;bta:280855,path:bta04520,Adherens junction;bta:280855,path:bta04360,Axon guidance;bta:280855,path:bta05200,Pathways in cancer;bta:280855,path:bta05202,Transcription…
	13	A0A8B9WBH3_BOSMU	A0A8B9WBH3;A0A8C0A4G8	RXRG	Retinoid X receptor gamma	648.939	755.296	861.654	5423.8	6281.33	7885.92	917.101	6530.35	755.296	6530.35	2.83201	0.001637	1	GO:0005737,cytoplasm;GO:0090575,RNA polymerase II transcription regulator complex	GO:0004879,nuclear receptor activity;GO:0044323,retinoic acid-responsive element binding;GO:0000978,RNA polymerase II cis-regulatory region sequence-specific DNA binding;GO:0003707,steroid hormone receptor activity;GO:0008270,zinc ion binding	GO:0048856,anatomical structure development;GO:0030154,cell differentiation;GO:0045944,positive regulation of transcription by RNA polymerase II;GO:0006357,regulation of transcription by RNA polymerase II;GO:0032526,response to retinoic acid;GO:0048384,retinoic acid receptor signaling pathway	bta:509500,path:bta04659,Th17 cell differentiation;bta:509500,path:bta04920,Adipocytokine signaling pathway;bta:509500,path:bta03320,PPAR signaling pathway;bta:509500,path:bta04919,Thyroid hormone signaling pathway;bta:509500,path:bta04928,Parathyroid hormone synthesis, secretion and action;bta:509500,path:bta05200,Pathways in cancer;bta:509500,path:bta05202,Transcriptional misregulation in cance…
	14	A0A8B9WFQ6_BOSMU	A0A8B9WFQ6	CTNNA1	Catenin alpha 1	468992	459636	317212	657121	657641	688430	415280	667730	415280	667730	0.68518	0.007333	1	GO:0015629,actin cytoskeleton;GO:0005912,adherens junction;GO:0016342,catenin complex;GO:0005829,cytosol;GO:0005886,plasma membrane;GO:0016600,flotillin complex;GO:0014704,intercalated disc;GO:0043231,intracellular membrane-bounded organelle;GO:0030027,lamellipodium;GO:0005915,zonula adherens	GO:0051015,actin filament binding;GO:0008013,beta-catenin binding;GO:0045296,cadherin binding;GO:0005198,structural molecule activity;GO:0045295,gamma-catenin binding;GO:0042802,identical protein binding;GO:0017166,vinculin binding	GO:0007015,actin filament organization;GO:0016477,cell migration;GO:0098609,cell-cell adhesion;GO:0090136,epithelial cell-cell adhesion;GO:1900181,negative regulation of protein localization to nucleus;GO:0043297,apical junction assembly;GO:0034613,cellular protein localization;GO:0071681,cellular response to indole-3-methanol;GO:0007163,establishment or maintenance of cell polarity;GO:2000146,ne…	bta:526848,path:bta04390,Hippo signaling pathway;bta:526848,path:bta04520,Adherens junction;bta:526848,path:bta04670,Leukocyte transendothelial migration;bta:526848,path:bta05200,Pathways in cancer;bta:526848,path:bta05226,Gastric cancer;bta:526848,path:bta05213,Endometrial cancer;bta:526848,path:bta05412,Arrhythmogenic right ventricular cardiomyopathy (ARVC);bta:526848,path:bta05100,Bacterial in…
	15	A0A8B9WHC5_BOSMU	A0A8B9WHC5;A0A8B9WIK5;A0A8B9WL70;A0A8B9WLR1;A0A8B9WN68	PLD1	Phospholipase	400.635	1692.51	2566.37	4272.97	3144.06	3293.21	1553.17	3570.08	1553.17	3570.08	1.20074	0.04911	1	GO:0005737,cytoplasm;GO:0012505,endomembrane system;GO:0043231,intracellular membrane-bounded organelle;GO:0016324,apical plasma membrane;GO:0098981,cholinergic synapse;GO:0030139,endocytic vesicle;GO:0005768,endosome;GO:0005794,Golgi apparatus	GO:0070290,N-acylphosphatidylethanolamine-specific phospholipase D activity;GO:0035091,phosphatidylinositol binding;GO:0004630,phospholipase D activity	GO:0048017,inositol lipid-mediated signaling;GO:0016042,lipid catabolic process;GO:0006654,phosphatidic acid biosynthetic process;GO:0048870,cell motility;GO:0045727,positive regulation of translation;GO:0032534,regulation of microvillus assembly;GO:0098693,regulation of synaptic vesicle cycle	bta:514554,path:bta00564,Glycerophospholipid metabolism;bta:514554,path:bta00565,Ether lipid metabolism;bta:514554,path:bta04014,Ras signaling pathway;bta:514554,path:bta04072,Phospholipase D signaling pathway;bta:514554,path:bta04071,Sphingolipid signaling pathway;bta:514554,path:bta04024,cAMP signaling pathway;bta:514554,path:bta04144,Endocytosis;bta:514554,path:bta04666,Fc gamma R-mediated pha…
	16	A0A8B9WHY2_BOSMU	A0A8B9WHY2;A0A8B9WKB9;A0A8B9WQ36	ITGA3	Integrin subunit alpha 3	559497	517722	181062	716145	833006	897424	419427	815525	419427	815525	0.959309	0.039036	1	GO:0030054,cell junction;GO:0031527,filopodium membrane;GO:0008305,integrin complex;GO:0016323,basolateral plasma membrane;GO:0060076,excitatory synapse;GO:0009897,external side of plasma membrane;GO:0034667,integrin alpha3-beta1 complex;GO:0097060,synaptic membrane	GO:0046872,metal ion binding;GO:0046982,protein heterodimerization activity;GO:0002020,protease binding	GO:0007155,cell adhesion;GO:0007229,integrin-mediated signaling pathway;GO:1903078,positive regulation of protein localization to plasma membrane;GO:0097062,dendritic spine maintenance;GO:0035640,exploration behavior;GO:0030324,lung development;GO:0007613,memory;GO:0048333,mesodermal cell differentiation;GO:0035024,negative regulation of Rho protein signal transduction;GO:0072006,nephron developm…	bta:508490,path:bta04151,PI3K-Akt signaling pathway;bta:508490,path:bta04512,ECM-receptor interaction;bta:508490,path:bta04510,Focal adhesion;bta:508490,path:bta04810,Regulation of actin cytoskeleton;bta:508490,path:bta04640,Hematopoietic cell lineage;bta:508490,path:bta05200,Pathways in cancer;bta:508490,path:bta05222,Small cell lung cancer;bta:508490,path:bta05410,Hypertrophic cardiomyopathy (H…
	17	A0A8B9WI58_BOSMU	A0A8B9WI58;A0A8B9WI88;A0A8B9WIE1;A0A8B9WK56	PML	Promyelocytic leukemia	67726.6	72821.3	104162	46951.9	50032.1	36471.5	81569.8	44485.2	81569.8	44485.2	0.874711	0.037555	-1	GO:0000785,chromatin;GO:0000781,chromosome, telomeric region;GO:0005829,cytosol;GO:0042406,extrinsic component of endoplasmic reticulum membrane;GO:0000792,heterochromatin;GO:0016363,nuclear matrix;GO:0005730,nucleolus;GO:0005654,nucleoplasm;GO:0016605,PML body	GO:0042803,protein homodimerization activity;GO:0046332,SMAD binding;GO:0032183,SUMO binding;GO:0140037,sumo-dependent protein binding;GO:0031625,ubiquitin protein ligase binding;GO:0004842,ubiquitin-protein transferase activity;GO:0008270,zinc ion binding	GO:0006919,activation of cysteine-type endopeptidase activity involved in apoptotic process;GO:0060444,branching involved in mammary gland duct morphogenesis;GO:0045165,cell fate commitment;GO:0071353,cellular response to interleukin-4;GO:1990830,cellular response to leukemia inhibitory factor;GO:0032922,circadian regulation of gene expression;GO:0007182,common-partner SMAD protein phosphorylatio…	bta:100138545,path:bta04120,Ubiquitin mediated proteolysis;bta:100138545,path:bta04144,Endocytosis;bta:100138545,path:bta05200,Pathways in cancer;bta:100138545,path:bta05202,Transcriptional misregulation in cancer;bta:100138545,path:bta05221,Acute myeloid leukemia;bta:100138545,path:bta05164,Influenza A;bta:100138545,path:bta05168,Herpes simplex virus 1 infection
	18	A0A8B9WKP7_BOSMU	A0A8B9WKP7;A0A8B9WLF0	CAMK2D	Calcium/calmodulin-dependent protein kinase	206877	236419	299842	117008	126618	130692	247713	124773	247713	124773	0.989366	0.011382	-1	GO:0005737,cytoplasm;GO:0043005,neuron projection;GO:0042383,sarcolemma;GO:0033017,sarcoplasmic reticulum membrane;GO:0043226,organelle	GO:0005524,ATP binding;GO:0005516,calmodulin binding;GO:0004683,calmodulin-dependent protein kinase activity;GO:0106310,protein serine kinase activity;GO:0004712,protein serine/threonine/tyrosine kinase activity	GO:0010613,positive regulation of cardiac muscle hypertrophy;GO:0006468,protein phosphorylation;GO:0060341,regulation of cellular localization	bta:532713,path:bta04012,ErbB signaling pathway;bta:532713,path:bta04310,Wnt signaling pathway;bta:532713,path:bta04066,HIF-1 signaling pathway;bta:532713,path:bta04020,Calcium signaling pathway;bta:532713,path:bta04024,cAMP signaling pathway;bta:532713,path:bta04114,Oocyte meiosis;bta:532713,path:bta04217,Necroptosis;bta:532713,path:bta04911,Insulin secretion;bta:532713,path:bta04922,Glucagon si…
	19	A0A8B9WLL3_BOSMU	A0A8B9WLL3;A0A8B9WN71	MAPK9	Stress-activated protein kinase JNK	194326	178282	114226	266054	272949	262224	162278	267075	162278	267075	0.71878	0.013177	1	GO:0005737,cytoplasm;GO:0043231,intracellular membrane-bounded organelle;GO:0005634,nucleus;GO:0005829,cytosol;GO:0005739,mitochondrion	GO:0005524,ATP binding;GO:0004707,MAP kinase activity;GO:0106310,protein serine kinase activity;GO:0004705,JUN kinase activity;GO:0004674,protein serine/threonine kinase activity;GO:0004712,protein serine/threonine/tyrosine kinase activity	GO:0048511,rhythmic process;GO:0035556,intracellular signal transduction;GO:0007254,JNK cascade;GO:0071276,cellular response to cadmium ion;GO:0034614,cellular response to reactive oxygen species;GO:0018105,peptidyl-serine phosphorylation;GO:2001235,positive regulation of apoptotic signaling pathway;GO:0010628,positive regulation of gene expression;GO:0010744,positive regulation of macrophage der…	bta:534125,path:bta04141,Protein processing in endoplasmic reticulum;bta:534125,path:bta04014,Ras signaling pathway;bta:534125,path:bta04010,MAPK signaling pathway;bta:534125,path:bta04012,ErbB signaling pathway;bta:534125,path:bta04310,Wnt signaling pathway;bta:534125,path:bta04668,TNF signaling pathway;bta:534125,path:bta04068,FoxO signaling pathway;bta:534125,path:bta04071,Sphingolipid signali…
	20	A0A8B9WN29_BOSMU	A0A8B9WN29;A0A8B9WS43	ESR1	Estrogen receptor	27998	36710.8	47440.3	10058	6957.7	9580.87	37383.1	8865.51	37383.1	8865.51	2.07611	0.007495	-1	GO:0005737,cytoplasm;GO:0005794,Golgi apparatus;GO:0005634,nucleus;GO:0005886,plasma membrane;GO:0097550,transcription preinitiation complex;GO:0005667,transcription regulator complex;GO:0035327,transcriptionally active chromatin	GO:0051117,ATPase binding;GO:0008013,beta-catenin binding;GO:0003682,chromatin binding;GO:0001228,DNA-binding transcription activator activity, RNA polymerase II-specific;GO:0030284,estrogen receptor activity;GO:0030331,estrogen receptor binding;GO:0034056,estrogen response element binding;GO:0042802,identical protein binding;GO:0004879,nuclear receptor activity;GO:0019901,protein kinase binding;…	GO:0008209,androgen metabolic process;GO:0001547,antral ovarian follicle growth;GO:0071392,cellular response to estradiol stimulus;GO:0071391,cellular response to estrogen stimulus;GO:0002064,epithelial cell development;GO:0060750,epithelial cell proliferation involved in mammary gland duct elongation;GO:0030520,intracellular estrogen receptor signaling pathway;GO:0030518,intracellular steroid ho…	bta:407238,path:bta04915,Estrogen signaling pathway;bta:407238,path:bta04917,Prolactin signaling pathway;bta:407238,path:bta04919,Thyroid hormone signaling pathway;bta:407238,path:bta04961,Endocrine and other factor-regulated calcium reabsorption;bta:407238,path:bta05200,Pathways in cancer;bta:407238,path:bta05205,Proteoglycans in cancer;bta:407238,path:bta05224,Breast cancer;bta:407238,path:bta0…
	21	A0A8B9WQ27_BOSMU	A0A8B9WQ27	HHIP	Hedgehog interacting protein	24708	3447.64	6924.32	75411.1	59433.6	60506.6	11693.3	65117.1	11693.3	65117.1	2.47735	0.003082	1	GO:0009986,cell surface;GO:0005887,integral component of plasma membrane	GO:0003824,catalytic activity;GO:0097108,hedgehog family protein binding;GO:0008270,zinc ion binding	GO:0009953,dorsal/ventral pattern formation;GO:0060441,epithelial tube branching involved in lung morphogenesis;GO:0045879,negative regulation of smoothened signaling pathway;GO:0007405,neuroblast proliferation;GO:0040036,regulation of fibroblast growth factor receptor signaling pathway;GO:0007165,signal transduction;GO:0048705,skeletal system morphogenesis	bta:540830,path:bta04340,Hedgehog signaling pathway;bta:540830,path:bta04024,cAMP signaling pathway;bta:540830,path:bta05200,Pathways in cancer;bta:540830,path:bta05217,Basal cell carcinoma
	22	A0A8B9WSL7_BOSMU	A0A8B9WSL7;A0A8B9WTH1	RPS6KA5	Ribosomal protein S6 kinase	9856.48	9847.02	14807.4	20879	16062	19580.7	11503.6	18840.6	11503.6	18840.6	0.711755	0.028593	1	GO:0005737,cytoplasm;GO:0005654,nucleoplasm	GO:0005524,ATP binding;GO:0000287,magnesium ion binding;GO:0106310,protein serine kinase activity;GO:0004674,protein serine/threonine kinase activity;GO:0004712,protein serine/threonine/tyrosine kinase activity	GO:0035556,intracellular signal transduction;GO:0043990,histone H2A-S1 phosphorylation;GO:0043987,histone H3-S10 phosphorylation;GO:0043988,histone H3-S28 phosphorylation;GO:0016572,histone phosphorylation;GO:0070498,interleukin-1-mediated signaling pathway;GO:0045892,negative regulation of transcription, DNA-templated;GO:0018105,peptidyl-serine phosphorylation;GO:0035066,positive regulation of h…	bta:504408,path:bta04010,MAPK signaling pathway;bta:504408,path:bta04668,TNF signaling pathway;bta:504408,path:bta04261,Adrenergic signaling in cardiomyocytes;bta:504408,path:bta04722,Neurotrophin signaling pathway;bta:504408,path:bta04713,Circadian entrainment;bta:504408,path:bta05200,Pathways in cancer;bta:504408,path:bta05206,MicroRNAs in cancer;bta:504408,path:bta05219,Bladder cancer
	23	A0A8B9WU71_BOSMU	A0A8B9WU71	DAPK1	Non-specific serine/threonine protein kinase	6695.72	7023.11	7559.09	13350.6	15574.1	13120.5	7092.64	14015	7092.64	14015	0.982582	0.001088	1	GO:0015629,actin cytoskeleton;GO:0005737,cytoplasm;GO:1990722,DAPK1-calmodulin complex;GO:0005886,plasma membrane	GO:0005524,ATP binding;GO:0005525,GTP binding;GO:0106310,protein serine kinase activity;GO:0004674,protein serine/threonine kinase activity;GO:0004712,protein serine/threonine/tyrosine kinase activity;GO:0005516,calmodulin binding;GO:0004683,calmodulin-dependent protein kinase activity;GO:0042802,identical protein binding;GO:0017075,syntaxin-1 binding	GO:0006915,apoptotic process;GO:0071310,cellular response to organic substance;GO:0045087,innate immune response;GO:0007165,signal transduction;GO:0071447,cellular response to hydroperoxide;GO:0071346,cellular response to interferon-gamma;GO:0002357,defense response to tumor cell;GO:0008625,extrinsic apoptotic signaling pathway via death domain receptors;GO:0035556,intracellular signal transducti…	bta:540873,path:bta04140,Autophagy - animal;bta:540873,path:bta05200,Pathways in cancer;bta:540873,path:bta05219,Bladder cancer
	24	A0A8B9WWA8_BOSMU	A0A8B9WWA8	MAPK3	Mitogen-activated protein kinase	247635	289673	412312	140096	145515	140112	316540	141908	316540	141908	1.15743	0.024171	-1	GO:0043231,intracellular membrane-bounded organelle;GO:0005901,caveola;GO:0005737,cytoplasm;GO:0005856,cytoskeleton;GO:0005829,cytosol;GO:0005769,early endosome;GO:0005925,focal adhesion;GO:0005794,Golgi apparatus;GO:0005770,late endosome;GO:0005635,nuclear envelope;GO:0005634,nucleus;GO:0031143,pseudopodium	GO:0005524,ATP binding;GO:0004707,MAP kinase activity;GO:0106310,protein serine kinase activity;GO:0004712,protein serine/threonine/tyrosine kinase activity;GO:0042802,identical protein binding;GO:0004708,MAP kinase kinase activity;GO:0019902,phosphatase binding;GO:0001784,phosphotyrosine residue binding;GO:0004674,protein serine/threonine kinase activity	GO:0060020,Bergmann glial cell differentiation;GO:0030509,BMP signaling pathway;GO:0061308,cardiac neural crest cell development involved in heart development;GO:0051216,cartilage development;GO:0072584,caveolin-mediated endocytosis;GO:0007166,cell surface receptor signaling pathway;GO:0034198,cellular response to amino acid starvation;GO:0071276,cellular response to cadmium ion;GO:1903351,cellul…	bta:531391,path:bta04014,Ras signaling pathway;bta:531391,path:bta04015,Rap1 signaling pathway;bta:531391,path:bta04010,MAPK signaling pathway;bta:531391,path:bta04012,ErbB signaling pathway;bta:531391,path:bta04350,TGF-beta signaling pathway;bta:531391,path:bta04370,VEGF signaling pathway;bta:531391,path:bta04371,Apelin signaling pathway;bta:531391,path:bta04668,TNF signaling pathway;bta:531391,…
	25	A0A8B9X4G1_BOSMU	A0A8B9X4G1	STAT3	Signal transducer and activator of transcription	160298	189851	238686	87010.9	97689.5	91532.2	196279	92077.5	196279	92077.5	1.09198	0.010675	-1	GO:0005737,cytoplasm;GO:0005634,nucleus;GO:0005886,plasma membrane;GO:0000785,chromatin;GO:0005829,cytosol;GO:0005654,nucleoplasm;GO:0090575,RNA polymerase II transcription regulator complex	GO:0031490,chromatin DNA binding;GO:0003677,DNA binding;GO:0003700,DNA-binding transcription factor activity;GO:0046983,protein dimerization activity;GO:0042803,protein homodimerization activity;GO:0019901,protein kinase binding;GO:0001228,DNA-binding transcription activator activity, RNA polymerase II-specific;GO:0000981,DNA-binding transcription factor activity, RNA polymerase II-specific;GO:00…	GO:0048708,astrocyte differentiation;GO:0044320,cellular response to leptin stimulus;GO:0042755,eating behavior;GO:0097009,energy homeostasis;GO:0001754,eye photoreceptor cell differentiation;GO:0042593,glucose homeostasis;GO:0060397,growth hormone receptor signaling pathway via JAK-STAT;GO:0006954,inflammatory response;GO:0070102,interleukin-6-mediated signaling pathway;GO:0033210,leptin-mediate…	bta:508541,path:bta04630,Jak-STAT signaling pathway;bta:508541,path:bta04066,HIF-1 signaling pathway;bta:508541,path:bta04068,FoxO signaling pathway;bta:508541,path:bta04217,Necroptosis;bta:508541,path:bta04550,Signaling pathways regulating pluripotency of stem cells;bta:508541,path:bta04659,Th17 cell differentiation;bta:508541,path:bta04062,Chemokine signaling pathway;bta:508541,path:bta04920,Ad…
	26	A0A8B9X5Y6_BOSMU	A0A8B9X5Y6;A0A8B9X6B9;A0A8B9XBX8	STAT5A	Signal transducer and activator of transcription	65559.6	76413.7	103353	30039.9	34178.9	31904	81775.6	32040.9	81775.6	32040.9	1.35176	0.011673	-1	GO:0005737,cytoplasm;GO:0005634,nucleus;GO:0005829,cytosol;GO:0005654,nucleoplasm	GO:0003677,DNA binding;GO:0000981,DNA-binding transcription factor activity, RNA polymerase II-specific;GO:0000978,RNA polymerase II cis-regulatory region sequence-specific DNA binding;GO:0003700,DNA-binding transcription factor activity	GO:0019221,cytokine-mediated signaling pathway;GO:0006952,defense response;GO:0046543,development of secondary female sexual characteristics;GO:0007565,female pregnancy;GO:0060397,growth hormone receptor signaling pathway via JAK-STAT;GO:0007595,lactation;GO:0019915,lipid storage;GO:0001553,luteinization;GO:0030879,mammary gland development;GO:0001779,natural killer cell differentiation;GO:004306…	bta:282375,path:bta04012,ErbB signaling pathway;bta:282375,path:bta04630,Jak-STAT signaling pathway;bta:282375,path:bta04217,Necroptosis;bta:282375,path:bta04658,Th1 and Th2 cell differentiation;bta:282375,path:bta04659,Th17 cell differentiation;bta:282375,path:bta04917,Prolactin signaling pathway;bta:282375,path:bta04935,Growth hormone synthesis, secretion and action;bta:282375,path:bta05200,Pat…
	27	A0A8B9X783_BOSMU	A0A8B9X783	STAT5B	Signal transducer and activator of transcription	20105.3	19168.3	27469	54.0185	6019.86	13740.3	22247.5	6604.72	22247.5	6604.72	1.75208	0.030169	-1	GO:0005737,cytoplasm;GO:0005634,nucleus	GO:0003682,chromatin binding;GO:0003677,DNA binding;GO:0001228,DNA-binding transcription activator activity, RNA polymerase II-specific;GO:0046983,protein dimerization activity;GO:0042803,protein homodimerization activity;GO:0000981,DNA-binding transcription factor activity, RNA polymerase II-specific;GO:0000978,RNA polymerase II cis-regulatory region sequence-specific DNA binding	GO:0071364,cellular response to epidermal growth factor stimulus;GO:0071363,cellular response to growth factor stimulus;GO:0019221,cytokine-mediated signaling pathway;GO:0046543,development of secondary female sexual characteristics;GO:0046544,development of secondary male sexual characteristics;GO:0007565,female pregnancy;GO:0060397,growth hormone receptor signaling pathway via JAK-STAT;GO:00075…	bta:282376,path:bta04012,ErbB signaling pathway;bta:282376,path:bta04630,Jak-STAT signaling pathway;bta:282376,path:bta04217,Necroptosis;bta:282376,path:bta04658,Th1 and Th2 cell differentiation;bta:282376,path:bta04659,Th17 cell differentiation;bta:282376,path:bta04062,Chemokine signaling pathway;bta:282376,path:bta04917,Prolactin signaling pathway;bta:282376,path:bta04935,Growth hormone synthes…
	28	A0A8B9XC34_BOSMU	A0A8B9XC34;A0A8B9XEV0;A0A8C0AAU8	SLC2A1	Solute carrier family 2, facilitated glucose transporter member 1	773067	547311	193253	2.3867e+06	2.17719e+06	2.69088e+06	504543	2.41825e+06	504543	2.41825e+06	2.26092	0.001051	1	GO:0016324,apical plasma membrane;GO:0016323,basolateral plasma membrane;GO:0030864,cortical actin cytoskeleton;GO:0005829,cytosol;GO:0001939,female pronucleus;GO:0005887,integral component of plasma membrane;GO:0045121,membrane raft;GO:0030496,midbody;GO:0001917,photoreceptor inner segment;GO:0005886,plasma membrane;GO:0098793,presynapse;GO:0031982,vesicle;GO:0016021,integral component of membra…	GO:0055056,D-glucose transmembrane transporter activity;GO:0033300,dehydroascorbic acid transmembrane transporter activity;GO:0005355,glucose transmembrane transporter activity;GO:0042802,identical protein binding;GO:0005324,long-chain fatty acid transporter activity;GO:0043621,protein self-association	GO:0042149,cellular response to glucose starvation;GO:0007417,central nervous system development;GO:0046323,glucose import;GO:0098708,glucose import across plasma membrane;GO:1904659,glucose transmembrane transport;GO:0015911,long-chain fatty acid import across plasma membrane;GO:0045494,photoreceptor cell maintenance;GO:0065003,protein-containing complex assembly;GO:0150104,transport across bloo…	bta:282356,path:bta04066,HIF-1 signaling pathway;bta:282356,path:bta04911,Insulin secretion;bta:282356,path:bta04922,Glucagon signaling pathway;bta:282356,path:bta04920,Adipocytokine signaling pathway;bta:282356,path:bta04919,Thyroid hormone signaling pathway;bta:282356,path:bta04976,Bile secretion;bta:282356,path:bta05200,Pathways in cancer;bta:282356,path:bta05230,Central carbon metabolism in c…
	29	A0A8B9XHQ6_BOSMU	A0A8B9XHQ6;A0A8B9XK31;A0A8B9XQ43	JAK1	Tyrosine-protein kinase	108068	107132	123690	50984.6	56988.8	55542.9	112963	54505.4	112963	54505.4	1.05138	0.000498	-1	GO:0005737,cytoplasm;GO:0005856,cytoskeleton;GO:0016020,membrane;GO:0005634,nucleus	GO:0005524,ATP binding;GO:0005131,growth hormone receptor binding;GO:0004715,non-membrane spanning protein tyrosine kinase activity;GO:0019903,protein phosphatase binding;GO:0004712,protein serine/threonine/tyrosine kinase activity;GO:0031625,ubiquitin protein ligase binding	GO:0019221,cytokine-mediated signaling pathway;GO:0038110,interleukin-2-mediated signaling pathway;GO:0035556,intracellular signal transduction;GO:0034112,positive regulation of homotypic cell-cell adhesion;GO:1903672,positive regulation of sprouting angiogenesis;GO:0150105,protein localization to cell-cell junction;GO:0007259,receptor signaling pathway via JAK-STAT;GO:0046677,response to antibio…	bta:537201,path:bta04630,Jak-STAT signaling pathway;bta:537201,path:bta04151,PI3K-Akt signaling pathway;bta:537201,path:bta04217,Necroptosis;bta:537201,path:bta04550,Signaling pathways regulating pluripotency of stem cells;bta:537201,path:bta04621,NOD-like receptor signaling pathway;bta:537201,path:bta04658,Th1 and Th2 cell differentiation;bta:537201,path:bta04659,Th17 cell differentiation;bta:53…
	30	A0A8B9XKY6_BOSMU	A0A8B9XKY6	LAMA4	Laminin subunit alpha 4	140669	156877	195555	112364	103406	78176.2	164367	97982	164367	97982	0.74633	0.026006	-1	GO:0005576,extracellular region;GO:0005604,basement membrane;GO:0031594,neuromuscular junction;GO:0043083,synaptic cleft	GO:0005102,signaling receptor binding	GO:0007155,cell adhesion;GO:0030155,regulation of cell adhesion;GO:0030334,regulation of cell migration;GO:0045995,regulation of embryonic development;GO:0001568,blood vessel development;GO:0050873,brown fat cell differentiation;GO:0120163,negative regulation of cold-induced thermogenesis	bta:529670,path:bta04151,PI3K-Akt signaling pathway;bta:529670,path:bta04512,ECM-receptor interaction;bta:529670,path:bta04510,Focal adhesion;bta:529670,path:bta05200,Pathways in cancer;bta:529670,path:bta05222,Small cell lung cancer;bta:529670,path:bta05165,Human papillomavirus infection;bta:529670,path:bta05146,Amoebiasis;bta:529670,path:bta05145,Toxoplasmosis;bta:529670,path:bta05143,African t…
	31	A0A8B9Y1K1_BOSMU	A0A8B9Y1K1	DAPK3	Death associated protein kinase 3	31912.7	33753.3	55925.1	14520.4	15641.2	9716.04	40530.4	13292.6	40530.4	13292.6	1.60839	0.026386	-1	GO:0005737,cytoplasm;GO:0005634,nucleus;GO:0016605,PML body	GO:0005524,ATP binding;GO:0043522,leucine zipper domain binding;GO:0042803,protein homodimerization activity;GO:0004674,protein serine/threonine kinase activity;GO:0031267,small GTPase binding	GO:0097190,apoptotic signaling pathway;GO:0071346,cellular response to interferon-gamma;GO:0035556,intracellular signal transduction;GO:0017148,negative regulation of translation;GO:0043065,positive regulation of apoptotic process;GO:0090263,positive regulation of canonical Wnt signaling pathway;GO:0030335,positive regulation of cell migration;GO:0046777,protein autophosphorylation;GO:2000249,reg…	bta:525506,path:bta04140,Autophagy - animal;bta:525506,path:bta05200,Pathways in cancer;bta:525506,path:bta05219,Bladder cancer
	32	A0A8B9Y658_BOSMU	A0A8B9Y658	TGFB1	Transforming growth factor beta	66215.5	64276.4	31742.3	84893.6	84082.4	88709.9	54078.1	85895.3	54078.1	85895.3	0.667535	0.047705	1	GO:0072562,blood microparticle;GO:0009986,cell surface;GO:0005737,cytoplasm;GO:0031012,extracellular matrix;GO:0005615,extracellular space;GO:0005634,nucleus	GO:0003823,antigen binding;GO:0005125,cytokine activity;GO:0008083,growth factor activity;GO:0034713,type I transforming growth factor beta receptor binding;GO:0005114,type II transforming growth factor beta receptor binding;GO:0034714,type III transforming growth factor beta receptor binding;GO:0005160,transforming growth factor beta receptor binding;GO:0043539,protein serine/threonine kinase ac…	GO:0006754,ATP biosynthetic process;GO:0030509,BMP signaling pathway;GO:0016477,cell migration;GO:0045216,cell-cell junction organization;GO:0071407,cellular response to organic cyclic compound;GO:0071560,cellular response to transforming growth factor beta stimulus;GO:0002062,chondrocyte differentiation;GO:0007182,common-partner SMAD protein phosphorylation;GO:0007173,epidermal growth factor rec…	bta:282089,path:bta04010,MAPK signaling pathway;bta:282089,path:bta04350,TGF-beta signaling pathway;bta:282089,path:bta04390,Hippo signaling pathway;bta:282089,path:bta04068,FoxO signaling pathway;bta:282089,path:bta04060,Cytokine-cytokine receptor interaction;bta:282089,path:bta04110,Cell cycle;bta:282089,path:bta04218,Cellular senescence;bta:282089,path:bta04659,Th17 cell differentiation;bta:28…
	33	A0A8B9Y7V6_BOSMU	A0A8B9Y7V6;A0A8B9Y982	PDGFRB	Platelet-derived growth factor receptor beta	85004.3	84844	113559	28019.7	30864.1	25837	94469.2	28240.3	94469.2	28240.3	1.74209	0.002365	-1	GO:0031410,cytoplasmic vesicle;GO:0016021,integral component of membrane;GO:0043202,lysosomal lumen;GO:0005886,plasma membrane;GO:0005794,Golgi apparatus;GO:0005887,integral component of plasma membrane;GO:0043235,receptor complex	GO:0005524,ATP binding;GO:0005019,platelet-derived growth factor beta-receptor activity;GO:0004712,protein serine/threonine/tyrosine kinase activity;GO:0019838,growth factor binding;GO:0048407,platelet-derived growth factor binding;GO:0005161,platelet-derived growth factor receptor binding;GO:0019901,protein kinase binding;GO:0004714,transmembrane receptor protein tyrosine kinase activity;GO:0038…	GO:0006935,chemotaxis;GO:0001525,angiogenesis;GO:0060326,cell chemotaxis;GO:0046488,phosphatidylinositol metabolic process;GO:0048015,phosphatidylinositol-mediated signaling;GO:0038091,positive regulation of cell proliferation by VEGF-activated platelet derived growth factor receptor signaling pathway;GO:0070374,positive regulation of ERK1 and ERK2 cascade;GO:0033674,positive regulation of kinase…	bta:527165,path:bta04014,Ras signaling pathway;bta:527165,path:bta04015,Rap1 signaling pathway;bta:527165,path:bta04010,MAPK signaling pathway;bta:527165,path:bta04630,Jak-STAT signaling pathway;bta:527165,path:bta04020,Calcium signaling pathway;bta:527165,path:bta04072,Phospholipase D signaling pathway;bta:527165,path:bta04151,PI3K-Akt signaling pathway;bta:527165,path:bta04510,Focal adhesion;bt…
	34	A0A8B9Y8J6_BOSMU	A0A8B9Y8J6;A0A8B9Y959;A0A8B9YA46;A0A8B9YCP4	CREBBP	Histone acetyltransferase	274.878	0.604585	154.656	512.581	541.965	439.592	154.656	512.581	137.741	490.778	1.72872	0.015785	1	GO:0000785,chromatin;GO:0005737,cytoplasm;GO:0000123,histone acetyltransferase complex;GO:0016604,nuclear body;GO:0005667,transcription regulator complex	GO:0003682,chromatin binding;GO:0031490,chromatin DNA binding;GO:0003684,damaged DNA binding;GO:0004402,histone acetyltransferase activity;GO:0043426,MRF binding;GO:0002039,p53 binding;GO:0061629,RNA polymerase II-specific DNA-binding transcription factor binding;GO:0003713,transcription coactivator activity;GO:0001223,transcription coactivator binding;GO:0003714,transcription corepressor activit…	GO:0034644,cellular response to UV;GO:0006325,chromatin organization;GO:0016573,histone acetylation;GO:1990258,histone glutamine methylation;GO:0018076,N-terminal peptidyl-lysine acetylation;GO:0000122,negative regulation of transcription by RNA polymerase II;GO:0045944,positive regulation of transcription by RNA polymerase II;GO:0030511,positive regulation of transforming growth factor beta rece…	bta:505453,path:bta04310,Wnt signaling pathway;bta:505453,path:bta04330,Notch signaling pathway;bta:505453,path:bta04350,TGF-beta signaling pathway;bta:505453,path:bta04630,Jak-STAT signaling pathway;bta:505453,path:bta04066,HIF-1 signaling pathway;bta:505453,path:bta04068,FoxO signaling pathway;bta:505453,path:bta04024,cAMP signaling pathway;bta:505453,path:bta04110,Cell cycle;bta:505453,path:bt…
	35	A0A8B9YBZ6_BOSMU	A0A8B9YBZ6	WNT5A	Protein Wnt	18186.1	17527	23416.5	1593.63	1447.87	1340.22	19709.9	1460.57	19709.9	1460.57	3.7543	0.000611	-1	GO:0009986,cell surface;GO:0031012,extracellular matrix;GO:0005615,extracellular space;GO:0098978,glutamatergic synapse;GO:0098794,postsynapse	GO:1902379,chemoattractant activity involved in axon guidance;GO:0005125,cytokine activity;GO:0005109,frizzled binding;GO:0019904,protein domain specific binding;GO:0005115,receptor tyrosine kinase-like orphan receptor binding	GO:0090630,activation of GTPase activity;GO:0032148,activation of protein kinase B activity;GO:0008595,anterior/posterior axis specification, embryo;GO:0003283,atrial septum development;GO:0007411,axon guidance;GO:0060070,canonical Wnt signaling pathway;GO:0045165,cell fate commitment;GO:0034613,cellular protein localization;GO:0071277,cellular response to calcium ion;GO:0071346,cellular response…	bta:530005,path:bta04310,Wnt signaling pathway;bta:530005,path:bta04390,Hippo signaling pathway;bta:530005,path:bta04150,mTOR signaling pathway;bta:530005,path:bta04550,Signaling pathways regulating pluripotency of stem cells;bta:530005,path:bta04916,Melanogenesis;bta:530005,path:bta04360,Axon guidance;bta:530005,path:bta05200,Pathways in cancer;bta:530005,path:bta05205,Proteoglycans in cancer;bt…
	36	A0A8B9YCG1_BOSMU	A0A8B9YCG1	CSF1R	Receptor protein-tyrosine kinase	29313.2	27730.7	29834.8	42598.1	45406.8	44028.5	28959.5	44011.1	28959.5	44011.1	0.60383	0.000127	1	GO:0009986,cell surface;GO:1990682,CSF1-CSF1R complex;GO:0005887,integral component of plasma membrane;GO:0005654,nucleoplasm;GO:0043235,receptor complex	GO:0005524,ATP binding;GO:0019955,cytokine binding;GO:0005011,macrophage colony-stimulating factor receptor activity;GO:0042803,protein homodimerization activity;GO:0019903,protein phosphatase binding;GO:0004712,protein serine/threonine/tyrosine kinase activity;GO:0004714,transmembrane receptor protein tyrosine kinase activity	GO:0007411,axon guidance;GO:0045217,cell-cell junction maintenance;GO:0071363,cellular response to growth factor stimulus;GO:0021879,forebrain neuron differentiation;GO:0002244,hematopoietic progenitor cell differentiation;GO:0006954,inflammatory response;GO:0061518,microglial cell proliferation;GO:0043066,negative regulation of apoptotic process;GO:0008285,negative regulation of cell population …	bta:509418,path:bta04014,Ras signaling pathway;bta:509418,path:bta04015,Rap1 signaling pathway;bta:509418,path:bta04010,MAPK signaling pathway;bta:509418,path:bta04151,PI3K-Akt signaling pathway;bta:509418,path:bta04060,Cytokine-cytokine receptor interaction;bta:509418,path:bta04061,Viral protein interaction with cytokine and cytokine receptor;bta:509418,path:bta04640,Hematopoietic cell lineage;b…
	37	A0A8B9YD76_BOSMU	A0A8B9YD76	CTNNB1	Catenin beta 1	347846	337186	240540	599786	607512	594940	308524	600746	308524	600746	0.961372	0.001044	1	GO:0005912,adherens junction;GO:0045177,apical part of cell;GO:0016327,apicolateral plasma membrane;GO:0016323,basolateral plasma membrane;GO:0030877,beta-catenin destruction complex;GO:1990711,beta-catenin-ICAT complex;GO:0070369,beta-catenin-TCF7L2 complex;GO:0005923,bicellular tight junction;GO:0016342,catenin complex;GO:0005938,cell cortex;GO:0030054,cell junction;GO:0071944,cell periphery;GO…	GO:0045294,alpha-catenin binding;GO:0008013,beta-catenin binding;GO:0045296,cadherin binding;GO:0003682,chromatin binding;GO:0097718,disordered domain specific binding;GO:0030331,estrogen receptor binding;GO:1990226,histone methyltransferase binding;GO:0070411,I-SMAD binding;GO:0008022,protein C-terminus binding;GO:0019901,protein kinase binding;GO:0019903,protein phosphatase binding;GO:0061629,R…	GO:0034333,adherens junction assembly;GO:0009948,anterior/posterior axis specification;GO:0036520,astrocyte-dopaminergic neuron signaling;GO:0045453,bone resorption;GO:0001569,branching involved in blood vessel morphogenesis;GO:0001658,branching involved in ureteric bud morphogenesis;GO:0060070,canonical Wnt signaling pathway;GO:0044338,canonical Wnt signaling pathway involved in mesenchymal stem…	bta:539003,path:bta04015,Rap1 signaling pathway;bta:539003,path:bta04310,Wnt signaling pathway;bta:539003,path:bta04390,Hippo signaling pathway;bta:539003,path:bta04510,Focal adhesion;bta:539003,path:bta04520,Adherens junction;bta:539003,path:bta04550,Signaling pathways regulating pluripotency of stem cells;bta:539003,path:bta04670,Leukocyte transendothelial migration;bta:539003,path:bta04919,Thy…
	38	A0A8B9YET7_BOSMU	A0A8B9YET7	HGF	Hepatocyte growth factor	88795.4	78707.1	44342.8	140751	156721	178375	70615.1	158616	70615.1	158616	1.16749	0.007073	1	GO:0005615,extracellular space	GO:0008083,growth factor activity;GO:0004252,serine-type endopeptidase activity;GO:0042056,chemoattractant activity;GO:0042802,identical protein binding;GO:0005102,signaling receptor binding	GO:0060326,cell chemotaxis;GO:0000902,cell morphogenesis;GO:0035729,cellular response to hepatocyte growth factor stimulus;GO:0050673,epithelial cell proliferation;GO:0048012,hepatocyte growth factor receptor signaling pathway;GO:0001889,liver development;GO:0051450,myoblast proliferation;GO:0043066,negative regulation of apoptotic process;GO:0043154,negative regulation of cysteine-type endopepti…	bta:282879,path:bta04014,Ras signaling pathway;bta:282879,path:bta04015,Rap1 signaling pathway;bta:282879,path:bta04010,MAPK signaling pathway;bta:282879,path:bta04151,PI3K-Akt signaling pathway;bta:282879,path:bta04510,Focal adhesion;bta:282879,path:bta05200,Pathways in cancer;bta:282879,path:bta05205,Proteoglycans in cancer;bta:282879,path:bta05225,Hepatocellular carcinoma;bta:282879,path:bta05…
	39	A0A8B9YF54_BOSMU	A0A8B9YF54	CASP3	Caspase 3	102141	90999.5	60425.1	156174	155384	141317	84521.7	150959	84521.7	150959	0.836759	0.00766	1	GO:0005737,cytoplasm;GO:0005829,cytosol;GO:0005634,nucleus	GO:0097153,cysteine-type endopeptidase activity involved in apoptotic process;GO:0097199,cysteine-type endopeptidase activity involved in apoptotic signaling pathway;GO:0004175,endopeptidase activity;GO:0004190,aspartic-type endopeptidase activity;GO:0004861,cyclin-dependent protein serine/threonine kinase inhibitor activity;GO:0097200,cysteine-type endopeptidase activity involved in execution ph…	GO:1902004,positive regulation of amyloid-beta formation;GO:0006508,proteolysis;GO:0031647,regulation of protein stability;GO:0061713,anterior neural tube closure;GO:0006915,apoptotic process;GO:0001782,B cell homeostasis;GO:0045165,cell fate commitment;GO:0006974,cellular response to DNA damage stimulus;GO:0072734,cellular response to staurosporine;GO:0030218,erythrocyte differentiation;GO:00343…	bta:408016,path:bta04010,MAPK signaling pathway;bta:408016,path:bta04668,TNF signaling pathway;bta:408016,path:bta04210,Apoptosis;bta:408016,path:bta04215,Apoptosis - multiple species;bta:408016,path:bta04115,p53 signaling pathway;bta:408016,path:bta04650,Natural killer cell mediated cytotoxicity;bta:408016,path:bta04657,IL-17 signaling pathway;bta:408016,path:bta04726,Serotonergic synapse;bta:40…
	40	A0A8B9YGH7_BOSMU	A0A8B9YGH7	GNA12	G protein subunit alpha 12	11714.3	11184.1	13251.4	6465.7	5334.97	4884.9	12049.9	5561.86	12049.9	5561.86	1.11539	0.001131	-1	GO:0031526,brush border membrane;GO:0005834,heterotrimeric G-protein complex;GO:0016328,lateral plasma membrane;GO:0043005,neuron projection;GO:0043025,neuronal cell body	GO:0031752,D5 dopamine receptor binding;GO:0001664,G protein-coupled receptor binding;GO:0031683,G-protein beta/gamma-subunit complex binding;GO:0003924,GTPase activity;GO:0019001,guanyl nucleotide binding;GO:0051721,protein phosphatase 2A binding;GO:0019888,protein phosphatase regulator activity	GO:0007188,adenylate cyclase-modulating G protein-coupled receptor signaling pathway;GO:0030154,cell differentiation;GO:0042733,embryonic digit morphogenesis;GO:0001701,in utero embryonic development;GO:0010259,multicellular organism aging;GO:0032516,positive regulation of phosphoprotein phosphatase activity;GO:0008217,regulation of blood pressure;GO:0008360,regulation of cell shape;GO:0010762,re…	bta:515159,path:bta04010,MAPK signaling pathway;bta:515159,path:bta04072,Phospholipase D signaling pathway;bta:515159,path:bta04071,Sphingolipid signaling pathway;bta:515159,path:bta04022,cGMP-PKG signaling pathway;bta:515159,path:bta04810,Regulation of actin cytoskeleton;bta:515159,path:bta04928,Parathyroid hormone synthesis, secretion and action;bta:515159,path:bta04270,Vascular smooth muscle c…
	41	A0A8B9YKQ7_BOSMU	A0A8B9YKQ7;A0A8B9YNP9;A0A8C0AKQ2	TGFBR2	TGF-beta receptor type-2	19770.8	24201.7	19504.4	7347.63	7156.28	5142.43	21158.9	6548.78	21158.9	6548.78	1.69197	0.00096	-1	GO:0005901,caveola;GO:0009897,external side of plasma membrane;GO:0016021,integral component of membrane;GO:0005886,plasma membrane;GO:0043235,receptor complex;GO:0070021,transforming growth factor beta ligand-receptor complex;GO:0045121,membrane raft	GO:0048185,activin binding;GO:0017002,activin-activated receptor activity;GO:0005524,ATP binding;GO:0005539,glycosaminoglycan binding;GO:0046872,metal ion binding;GO:0004674,protein serine/threonine kinase activity;GO:0046332,SMAD binding;GO:0050431,transforming growth factor beta binding;GO:0005026,transforming growth factor beta receptor activity, type II;GO:0005024,transforming growth factor b…	GO:0032147,activation of protein kinase activity;GO:0007420,brain development;GO:0001569,branching involved in blood vessel morphogenesis;GO:0060434,bronchus morphogenesis;GO:0003214,cardiac left ventricle morphogenesis;GO:0071363,cellular response to growth factor stimulus;GO:0048701,embryonic cranial skeleton morphogenesis;GO:0035162,embryonic hemopoiesis;GO:0003274,endocardial cushion fusion;G…	bta:535376,path:bta04010,MAPK signaling pathway;bta:535376,path:bta04350,TGF-beta signaling pathway;bta:535376,path:bta04390,Hippo signaling pathway;bta:535376,path:bta04068,FoxO signaling pathway;bta:535376,path:bta04060,Cytokine-cytokine receptor interaction;bta:535376,path:bta04144,Endocytosis;bta:535376,path:bta04218,Cellular senescence;bta:535376,path:bta04520,Adherens junction;bta:535376,pa…
	42	A0A8B9YML1_BOSMU	A0A8B9YML1	SMAD4	Mothers against decapentaplegic homolog	81947.4	66199.9	66874.7	29832.7	33517.8	29475.5	71674	30942	71674	30942	1.21189	0.001542	-1	GO:0005737,cytoplasm;GO:0005634,nucleus;GO:0005667,transcription regulator complex;GO:0032444,activin responsive factor complex;GO:0005813,centrosome;GO:0000785,chromatin;GO:0005829,cytosol;GO:0071144,heteromeric SMAD protein complex;GO:0005654,nucleoplasm	GO:0003677,DNA binding;GO:0046872,metal ion binding;GO:0003682,chromatin binding;GO:0005518,collagen binding;GO:0001228,DNA-binding transcription activator activity, RNA polymerase II-specific;GO:0000981,DNA-binding transcription factor activity, RNA polymerase II-specific;GO:0070411,I-SMAD binding;GO:0042803,protein homodimerization activity;GO:0070412,R-SMAD binding;GO:0000978,RNA polymerase II…	GO:0006355,regulation of transcription, DNA-templated;GO:0007179,transforming growth factor beta receptor signaling pathway;GO:0009653,anatomical structure morphogenesis;GO:0036302,atrioventricular canal development;GO:0003190,atrioventricular valve formation;GO:0007411,axon guidance;GO:0030509,BMP signaling pathway;GO:0003360,brainstem development;GO:0001658,branching involved in ureteric bud mo…	bta:540248,path:bta04310,Wnt signaling pathway;bta:540248,path:bta04350,TGF-beta signaling pathway;bta:540248,path:bta04390,Hippo signaling pathway;bta:540248,path:bta04371,Apelin signaling pathway;bta:540248,path:bta04068,FoxO signaling pathway;bta:540248,path:bta04110,Cell cycle;bta:540248,path:bta04520,Adherens junction;bta:540248,path:bta04550,Signaling pathways regulating pluripotency of ste…
	43	A0A8B9YMX0_BOSMU	A0A8B9YMX0;A0A8B9YQ59;A0A8C0AKQ8	PDGFRA	Platelet-derived growth factor receptor alpha	47150.7	68108.4	108673	11964.8	13875.8	9627.89	74644.1	11822.8	74644.1	11822.8	2.65846	0.025565	-1	GO:0030054,cell junction;GO:0005929,cilium;GO:0009897,external side of plasma membrane;GO:0005794,Golgi apparatus;GO:0005887,integral component of plasma membrane;GO:0005902,microvillus;GO:0005654,nucleoplasm;GO:0043235,receptor complex;GO:0016021,integral component of membrane;GO:0005886,plasma membrane	GO:0005524,ATP binding;GO:0019838,growth factor binding;GO:0005018,platelet-derived growth factor alpha-receptor activity;GO:0048407,platelet-derived growth factor binding;GO:0005161,platelet-derived growth factor receptor binding;GO:0042803,protein homodimerization activity;GO:0004712,protein serine/threonine/tyrosine kinase activity;GO:0044877,protein-containing complex binding;GO:0004714,trans…	GO:0030325,adrenal gland development;GO:0055003,cardiac myofibril assembly;GO:0060326,cell chemotaxis;GO:0071230,cellular response to amino acid stimulus;GO:0034614,cellular response to reactive oxygen species;GO:0048701,embryonic cranial skeleton morphogenesis;GO:0048557,embryonic digestive tract morphogenesis;GO:0008210,estrogen metabolic process;GO:0030198,extracellular matrix organization;GO:…	bta:282301,path:bta04014,Ras signaling pathway;bta:282301,path:bta04015,Rap1 signaling pathway;bta:282301,path:bta04010,MAPK signaling pathway;bta:282301,path:bta04630,Jak-STAT signaling pathway;bta:282301,path:bta04020,Calcium signaling pathway;bta:282301,path:bta04072,Phospholipase D signaling pathway;bta:282301,path:bta04151,PI3K-Akt signaling pathway;bta:282301,path:bta04144,Endocytosis;bta:2…
	44	A0A8B9YND6_BOSMU	A0A8B9YND6	CASP8	Caspase 8	64297.8	58188.9	91189.5	26960.6	33118.5	24647.7	71225.4	28242.3	71225.4	28242.3	1.33453	0.01468	-1	GO:0031265,CD95 death-inducing signaling complex;GO:0005737,cytoplasm;GO:0005654,nucleoplasm;GO:0097342,ripoptosome	GO:0097153,cysteine-type endopeptidase activity involved in apoptotic process;GO:0097199,cysteine-type endopeptidase activity involved in apoptotic signaling pathway;GO:0097200,cysteine-type endopeptidase activity involved in execution phase of apoptosis;GO:0035877,death effector domain binding;GO:0042802,identical protein binding;GO:0097110,scaffold protein binding;GO:0031625,ubiquitin protein l…	GO:0097202,activation of cysteine-type endopeptidase activity;GO:0006919,activation of cysteine-type endopeptidase activity involved in apoptotic process;GO:0006915,apoptotic process;GO:0071260,cellular response to mechanical stimulus;GO:0097194,execution phase of apoptosis;GO:0008625,extrinsic apoptotic signaling pathway via death domain receptors;GO:0030225,macrophage differentiation;GO:0043124…	bta:507481,path:bta04668,TNF signaling pathway;bta:507481,path:bta04210,Apoptosis;bta:507481,path:bta04215,Apoptosis - multiple species;bta:507481,path:bta04217,Necroptosis;bta:507481,path:bta04115,p53 signaling pathway;bta:507481,path:bta04620,Toll-like receptor signaling pathway;bta:507481,path:bta04621,NOD-like receptor signaling pathway;bta:507481,path:bta04622,RIG-I-like receptor signaling p…
	45	A0A8B9YRC0_BOSMU	A0A8B9YRC0;A0A8B9YT90;A0A8B9YWH2	PLD2	Phospholipase	14072.8	11615.1	22915.4	4608.72	6546.2	7065.01	16201.1	6073.31	16201.1	6073.31	1.41554	0.044834	-1	GO:0005886,plasma membrane;GO:0110165,cellular anatomical entity	GO:0070290,N-acylphosphatidylethanolamine-specific phospholipase D activity;GO:0035091,phosphatidylinositol binding;GO:0004630,phospholipase D activity	GO:0048870,cell motility;GO:0048017,inositol lipid-mediated signaling;GO:0016042,lipid catabolic process;GO:0006654,phosphatidic acid biosynthetic process	bta:522159,path:bta00564,Glycerophospholipid metabolism;bta:522159,path:bta00565,Ether lipid metabolism;bta:522159,path:bta04014,Ras signaling pathway;bta:522159,path:bta04072,Phospholipase D signaling pathway;bta:522159,path:bta04071,Sphingolipid signaling pathway;bta:522159,path:bta04024,cAMP signaling pathway;bta:522159,path:bta04144,Endocytosis;bta:522159,path:bta04666,Fc gamma R-mediated pha…
	46	A0A8B9YU89_BOSMU	A0A8B9YU89;A0A8C0AKC5	ERBB2	Receptor protein-tyrosine kinase	216042	167326	73116.3	276616	293673	295688	152162	288659	152162	288659	0.923762	0.032266	1	GO:0016324,apical plasma membrane;GO:0009925,basal plasma membrane;GO:0016323,basolateral plasma membrane;GO:0005829,cytosol;GO:0010008,endosome membrane;GO:0038143,ERBB3;GO:0005887,integral component of plasma membrane;GO:0043209,myelin sheath;GO:0005634,nucleus;GO:0043235,receptor complex	GO:0005524,ATP binding;GO:0043125,ErbB-3 class receptor binding;GO:0019838,growth factor binding;GO:0042802,identical protein binding;GO:0008022,protein C-terminus binding;GO:0046982,protein heterodimerization activity;GO:0019903,protein phosphatase binding;GO:0004712,protein serine/threonine/tyrosine kinase activity;GO:0001042,RNA polymerase I core binding;GO:0004714,transmembrane receptor prote…	GO:0071364,cellular response to epidermal growth factor stimulus;GO:0007507,heart development;GO:0008045,motor neuron axon guidance;GO:0042552,myelination;GO:0033088,negative regulation of immature T cell proliferation in thymus;GO:0007528,neuromuscular junction development;GO:0030182,neuron differentiation;GO:0048709,oligodendrocyte differentiation;GO:0007422,peripheral nervous system developmen…	bta:505709,path:bta04010,MAPK signaling pathway;bta:505709,path:bta04012,ErbB signaling pathway;bta:505709,path:bta04066,HIF-1 signaling pathway;bta:505709,path:bta04020,Calcium signaling pathway;bta:505709,path:bta04151,PI3K-Akt signaling pathway;bta:505709,path:bta04510,Focal adhesion;bta:505709,path:bta04520,Adherens junction;bta:505709,path:bta04530,Tight junction;bta:505709,path:bta05200,Pat…
	47	A0A8C0A3X8_BOSMU	A0A8C0A3X8	LPAR1	Lysophosphatidic acid receptor 1	1048.75	1906.34	2066.55	714.248	739.547	714.248	1673.88	714.248	1673.88	739.547	1.2287	0.038824	-1	GO:0009986,cell surface;GO:0005737,cytoplasm;GO:0005768,endosome;GO:0005887,integral component of plasma membrane;GO:0005886,plasma membrane;GO:0016021,integral component of membrane	GO:0004930,G protein-coupled receptor activity;GO:0070915,lysophosphatidic acid receptor activity;GO:0030165,PDZ domain binding	GO:0007202,activation of phospholipase C activity;GO:0007189,adenylate cyclase-activating G protein-coupled receptor signaling pathway;GO:0007193,adenylate cyclase-inhibiting G protein-coupled receptor signaling pathway;GO:0010977,negative regulation of neuron projection development;GO:0022008,neurogenesis;GO:0051482,positive regulation of cytosolic calcium ion concentration involved in phospholi…	bta:281136,path:bta04015,Rap1 signaling pathway;bta:281136,path:bta04072,Phospholipase D signaling pathway;bta:281136,path:bta04151,PI3K-Akt signaling pathway;bta:281136,path:bta04080,Neuroactive ligand-receptor interaction;bta:281136,path:bta04540,Gap junction;bta:281136,path:bta04810,Regulation of actin cytoskeleton;bta:281136,path:bta05200,Pathways in cancer
	48	A0A8C0A4Q5_BOSMU	A0A8C0A4Q5	STAT6	Signal transducer and activator of transcription	11721.2	9753.01	16589.4	4886.99	4408.13	5001.09	12687.9	4765.4	12687.9	4765.4	1.41278	0.017785	-1	GO:0000785,chromatin;GO:0005829,cytosol;GO:0005654,nucleoplasm;GO:0090575,RNA polymerase II transcription regulator complex	GO:0001228,DNA-binding transcription activator activity, RNA polymerase II-specific;GO:0000981,DNA-binding transcription factor activity, RNA polymerase II-specific;GO:0042802,identical protein binding;GO:0019903,protein phosphatase binding;GO:0000978,RNA polymerase II cis-regulatory region sequence-specific DNA binding	GO:0019221,cytokine-mediated signaling pathway;GO:0006952,defense response;GO:0060397,growth hormone receptor signaling pathway via JAK-STAT;GO:0035771,interleukin-4-mediated signaling pathway;GO:0033598,mammary gland epithelial cell proliferation;GO:0060443,mammary gland morphogenesis;GO:0000122,negative regulation of transcription by RNA polymerase II;GO:0002829,negative regulation of type 2 im…	bta:353105,path:bta04630,Jak-STAT signaling pathway;bta:353105,path:bta04217,Necroptosis;bta:353105,path:bta04658,Th1 and Th2 cell differentiation;bta:353105,path:bta04659,Th17 cell differentiation;bta:353105,path:bta05200,Pathways in cancer;bta:353105,path:bta05321,Inflammatory bowel disease (IBD);bta:353105,path:bta05161,Hepatitis B
	49	A0A8C0A580_BOSMU	A0A8C0A580	RXRA	Retinoid X receptor alpha	2964.77	2487.43	2279.98	8740.99	7870.87	9818.75	2577.39	8810.2	2577.39	8810.2	1.77326	0.000481	1	GO:0005634,nucleus;GO:0000785,chromatin;GO:0043235,receptor complex;GO:0090575,RNA polymerase II transcription regulator complex	GO:0003700,DNA-binding transcription factor activity;GO:0043565,sequence-specific DNA binding;GO:0003707,steroid hormone receptor activity;GO:0008270,zinc ion binding;GO:0050692,DNA binding domain binding;GO:0019899,enzyme binding;GO:0042802,identical protein binding;GO:0050693,LBD domain binding;GO:0004879,nuclear receptor activity;GO:0042277,peptide binding;GO:0001972,retinoic acid binding;GO:0…	GO:0048856,anatomical structure development;GO:0030154,cell differentiation;GO:0042789,mRNA transcription by RNA polymerase II;GO:0000122,negative regulation of transcription by RNA polymerase II;GO:0035357,peroxisome proliferator activated receptor signaling pathway;GO:0002157,positive regulation of thyroid hormone mediated signaling pathway;GO:0045944,positive regulation of transcription by RNA…	bta:507554,path:bta04151,PI3K-Akt signaling pathway;bta:507554,path:bta04659,Th17 cell differentiation;bta:507554,path:bta04920,Adipocytokine signaling pathway;bta:507554,path:bta03320,PPAR signaling pathway;bta:507554,path:bta04919,Thyroid hormone signaling pathway;bta:507554,path:bta04928,Parathyroid hormone synthesis, secretion and action;bta:507554,path:bta04976,Bile secretion;bta:507554,path…
	50	A0A8C0AAU0_BOSMU	A0A8C0AAU0	PLCB4	1-phosphatidylinositol 4,5-bisphosphate phosphodiesterase	36046.5	23117.1	25413.3	69935.8	80049.3	79923.3	28192.3	76636.1	28192.3	76636.1	1.44272	0.000741	1	GO:0110165,cellular anatomical entity;GO:0030425,dendrite;GO:0098978,glutamatergic synapse;GO:0005634,nucleus;GO:0098688,parallel fiber to Purkinje cell synapse;GO:0014069,postsynaptic density;GO:0005790,smooth endoplasmic reticulum	GO:0005509,calcium ion binding;GO:0004435,phosphatidylinositol phospholipase C activity	GO:0016042,lipid catabolic process;GO:0048015,phosphatidylinositol-mediated signaling;GO:0035556,intracellular signal transduction;GO:0050804,modulation of chemical synaptic transmission	bta:281985,path:bta00562,Inositol phosphate metabolism;bta:281985,path:bta04015,Rap1 signaling pathway;bta:281985,path:bta04310,Wnt signaling pathway;bta:281985,path:bta04371,Apelin signaling pathway;bta:281985,path:bta04020,Calcium signaling pathway;bta:281985,path:bta04070,Phosphatidylinositol signaling system;bta:281985,path:bta04072,Phospholipase D signaling pathway;bta:281985,path:bta04071,S…
	51	A0A8C0AGN3_BOSMU	A0A8C0AGN3	ITGA2	Integrin subunit alpha 2	105191	104803	28309.4	241272	258942	246057	79434.6	248757	79434.6	248757	1.6469	0.002912	1	GO:0008305,integrin complex;GO:0045178,basal part of cell;GO:0009897,external side of plasma membrane;GO:0005925,focal adhesion;GO:0034666,integrin alpha2-beta1 complex	GO:0046872,metal ion binding;GO:0001540,amyloid-beta binding;GO:0098639,collagen binding involved in cell-matrix adhesion;GO:0038064,collagen receptor activity	GO:0007155,cell adhesion;GO:0007229,integrin-mediated signaling pathway;GO:0033627,cell adhesion mediated by integrin;GO:0048333,mesodermal cell differentiation;GO:0006929,substrate-dependent cell migration	bta:281872,path:bta04151,PI3K-Akt signaling pathway;bta:281872,path:bta04512,ECM-receptor interaction;bta:281872,path:bta04145,Phagosome;bta:281872,path:bta04510,Focal adhesion;bta:281872,path:bta04810,Regulation of actin cytoskeleton;bta:281872,path:bta04640,Hematopoietic cell lineage;bta:281872,path:bta04611,Platelet activation;bta:281872,path:bta05200,Pathways in cancer;bta:281872,path:bta0520…
	52	A0A8C0AJB1_BOSMU	A0A8C0AJB1	GNAI2	G protein subunit alpha i2	645100	632706	870047	433982	425380	415133	715951	424832	715951	424832	0.752969	0.01969	-1	GO:0044297,cell body;GO:0005813,centrosome;GO:0005829,cytosol;GO:0030425,dendrite;GO:0005834,heterotrimeric G-protein complex;GO:0030496,midbody;GO:0005654,nucleoplasm;GO:0045202,synapse	GO:0001664,G protein-coupled receptor binding;GO:0031683,G-protein beta/gamma-subunit complex binding;GO:0005525,GTP binding;GO:0003924,GTPase activity	GO:0007193,adenylate cyclase-inhibiting G protein-coupled receptor signaling pathway;GO:0007188,adenylate cyclase-modulating G protein-coupled receptor signaling pathway;GO:0051301,cell division;GO:0008283,cell population proliferation;GO:0007213,G protein-coupled acetylcholine receptor signaling pathway;GO:0001973,G protein-coupled adenosine receptor signaling pathway;GO:0007214,gamma-aminobutyr…	bta:281791,path:bta04015,Rap1 signaling pathway;bta:281791,path:bta04371,Apelin signaling pathway;bta:281791,path:bta04071,Sphingolipid signaling pathway;bta:281791,path:bta04024,cAMP signaling pathway;bta:281791,path:bta04022,cGMP-PKG signaling pathway;bta:281791,path:bta04540,Gap junction;bta:281791,path:bta04611,Platelet activation;bta:281791,path:bta04670,Leukocyte transendothelial migration;…
	53	A0A8B9WJX2_BOSMU	A0A8B9WJX2	CDX2	Caudal type homeobox 2	2509.26	2509.26	2509.26	7123.81	8576.81	8992.23	3276.71	8230.95	2509.26	8230.95	1.32881	0.007394	1	GO:0000794,condensed nuclear chromosome;GO:0005654,nucleoplasm;GO:0005634,nucleus;GO:0017053,transcription repressor complex	GO:0003700,DNA-binding transcription factor activity;GO:0001227,DNA-binding transcription repressor activity, RNA polymerase II-specific;GO:0008327,methyl-CpG binding;GO:0000978,RNA polymerase II cis-regulatory region sequence-specific DNA binding;GO:0000977,RNA polymerase II transcription regulatory region sequence-specific DNA binding	GO:0009887,animal organ morphogenesis;GO:0009948,anterior/posterior axis specification;GO:0001568,blood vessel development;GO:0030154,cell differentiation;GO:0008333,endosome to lysosome transport;GO:0045197,establishment or maintenance of epithelial cell apical/basal polarity;GO:0060575,intestinal epithelial cell differentiation;GO:0060711,labyrinthine layer development;GO:0045597,positive regul…	bta:618679,path:bta05226,Gastric cancer
	54	A0A8B9Y7D4_BOSMU	A0A8B9Y7D4	CSNK1A1	Casein kinase 1 alpha 1	184696	167886	93191.3	235618	233835	234964	148591	234806	148591	234806	0.660121	0.037466	1	GO:0036064,ciliary basal body;GO:0005737,cytoplasm;GO:0000139,Golgi membrane;GO:0000776,kinetochore;GO:0016607,nuclear speck;GO:0005634,nucleus;GO:0005819,spindle	GO:0005524,ATP binding;GO:0004672,protein kinase activity;GO:0106310,protein serine kinase activity;GO:0004674,protein serine/threonine kinase activity;GO:0004712,protein serine/threonine/tyrosine kinase activity	GO:0007049,cell cycle;GO:0051301,cell division;GO:0045104,intermediate filament cytoskeleton organization;GO:0090090,negative regulation of canonical Wnt signaling pathway;GO:0018105,peptidyl-serine phosphorylation;GO:0006468,protein phosphorylation;GO:0016055,Wnt signaling pathway	bta:282684,path:bta04310,Wnt signaling pathway;bta:282684,path:bta04340,Hedgehog signaling pathway;bta:282684,path:bta05225,Hepatocellular carcinoma;bta:282684,path:bta05226,Gastric cancer;bta:282684,path:bta05224,Breast cancer;bta:282684,path:bta05165,Human papillomavirus infection
	55	A0A8B9X589_BOSMU	A0A8B9X589	GJA1	Gap junction protein	49718.8	52671.5	89123.4	22664.9	17600.6	17585	63837.9	19283.5	63837.9	19283.5	1.72705	0.025232	-1	GO:0016324,apical plasma membrane;GO:0030054,cell junction;GO:0005922,connexin complex;GO:0043292,contractile fiber;GO:0005737,cytoplasm;GO:0005829,cytosol;GO:0005769,early endosome;GO:0005783,endoplasmic reticulum;GO:0005916,fascia adherens;GO:0005921,gap junction;GO:0005794,Golgi apparatus;GO:0016021,integral component of membrane;GO:0014704,intercalated disc;GO:0005882,intermediate filament;GO…	GO:0008013,beta-catenin binding;GO:0048487,beta-tubulin binding;GO:0015562,efflux transmembrane transporter activity;GO:0005243,gap junction channel activity;GO:1903763,gap junction channel activity involved in cell communication by electrical coupling;GO:0055077,gap junction hemi-channel activity;GO:0034634,glutathione transmembrane transporter activity;GO:0030165,PDZ domain binding;GO:1990782,p…	GO:0007512,adult heart development;GO:0015867,ATP transport;GO:0003294,atrial ventricular junction remodeling;GO:0048514,blood vessel morphogenesis;GO:0060348,bone development;GO:0046849,bone remodeling;GO:0061337,cardiac conduction;GO:0007154,cell communication;GO:0010643,cell communication by chemical coupling;GO:0045216,cell-cell junction organization;GO:0007267,cell-cell signaling;GO:0034613,…	bta:281193,path:bta04540,Gap junction;bta:281193,path:bta05412,Arrhythmogenic right ventricular cardiomyopathy (ARVC)
	56	A0A8B9XEY8_BOSMU	A0A8B9XEY8	SGCD	Sarcoglycan delta	16322.9	18861.6	35197.8	6737.65	5897.44	5578.72	23460.8	6071.27	23460.8	6071.27	1.95018	0.042587	-1	GO:0005856,cytoskeleton;GO:0016021,integral component of membrane;GO:0016012,sarcoglycan complex;GO:0042383,sarcolemma;GO:0016529,sarcoplasmic reticulum		GO:0055074,calcium ion homeostasis;GO:0019722,calcium-mediated signaling;GO:0086003,cardiac muscle cell contraction;GO:0055013,cardiac muscle cell development;GO:0048738,cardiac muscle tissue development;GO:0060977,coronary vasculature morphogenesis;GO:0060047,heart contraction;GO:0031503,protein-containing complex localization	bta:517059,path:bta05410,Hypertrophic cardiomyopathy (HCM);bta:517059,path:bta05412,Arrhythmogenic right ventricular cardiomyopathy (ARVC);bta:517059,path:bta05414,Dilated cardiomyopathy (DCM);bta:517059,path:bta05416,Viral myocarditis
	57	A0A8B9Y4L0_BOSMU	A0A8B9Y4L0	ITGA1	Integrin subunit alpha 1	1.99857e+06	1911502	1.95144e+06	1.20334e+06	1141823	1.142e+06	1.95384e+06	1.16239e+06	1.95384e+06	1.16239e+06	0.749218	1.7e-05	-1	GO:0045178,basal part of cell;GO:0009897,external side of plasma membrane;GO:0005925,focal adhesion;GO:0034665,integrin alpha1-beta1 complex	GO:0098639,collagen binding involved in cell-matrix adhesion;GO:0046872,metal ion binding;GO:0019903,protein phosphatase binding	GO:0045123,cellular extravasation;GO:0007229,integrin-mediated signaling pathway;GO:0008285,negative regulation of cell population proliferation;GO:0042059,negative regulation of epidermal growth factor receptor signaling pathway;GO:0030593,neutrophil chemotaxis;GO:0032516,positive regulation of phosphoprotein phosphatase activity	bta:535951,path:bta04151,PI3K-Akt signaling pathway;bta:535951,path:bta04512,ECM-receptor interaction;bta:535951,path:bta04510,Focal adhesion;bta:535951,path:bta04810,Regulation of actin cytoskeleton;bta:535951,path:bta04640,Hematopoietic cell lineage;bta:535951,path:bta05410,Hypertrophic cardiomyopathy (HCM);bta:535951,path:bta05412,Arrhythmogenic right ventricular cardiomyopathy (ARVC);bta:5359…
	58	A0A8B9Y8H0_BOSMU	A0A8B9Y8H0	DES	Desmin	2.97906e+06	3.56582e+06	5.48007e+06	319666	289218	268774	4008318	292552	4008318	292552	3.77624	0.00793	-1	GO:0097512,cardiac myofibril;GO:0005737,cytoplasm;GO:0005916,fascia adherens;GO:0014704,intercalated disc;GO:0005882,intermediate filament;GO:0031594,neuromuscular junction;GO:0005634,nucleus;GO:0042383,sarcolemma;GO:0030018,Z disc	GO:0008092,cytoskeletal protein binding;GO:0042802,identical protein binding	GO:0045109,intermediate filament organization	bta:280765,path:bta05410,Hypertrophic cardiomyopathy (HCM);bta:280765,path:bta05412,Arrhythmogenic right ventricular cardiomyopathy (ARVC);bta:280765,path:bta05414,Dilated cardiomyopathy (DCM)
	59	A0A8B9YBL8_BOSMU	A0A8B9YBL8	DAG1	Dystroglycan 1	162084	140646	55977.4	236888	249268	204132	119569	230096	119569	230096	0.944392	0.034489	1	GO:0005604,basement membrane;GO:0005737,cytoplasm;GO:0005856,cytoskeleton;GO:0016011,dystroglycan complex;GO:0005576,extracellular region;GO:0005615,extracellular space;GO:0016021,integral component of membrane;GO:0016020,membrane;GO:0005654,nucleoplasm;GO:0005886,plasma membrane;GO:0045211,postsynaptic membrane;GO:0042383,sarcolemma;GO:0005911,cell-cell junction;GO:0070938,contractile ring;GO:00…	GO:0005509,calcium ion binding;GO:0043236,laminin binding;GO:0003779,actin binding;GO:0051393,alpha-actinin binding;GO:0002162,dystroglycan binding;GO:0042169,SH2 domain binding;GO:0008307,structural constituent of muscle;GO:0015631,tubulin binding;GO:0017166,vinculin binding;GO:0001618,virus receptor activity	GO:0007411,axon guidance;GO:0002009,morphogenesis of an epithelium;GO:0016203,muscle attachment;GO:0021675,nerve development;GO:0071711,basement membrane organization;GO:0060445,branching involved in salivary gland morphogenesis;GO:0071679,commissural neuron axon guidance;GO:0060441,epithelial tube branching involved in lung morphogenesis;GO:0006509,membrane protein ectodomain proteolysis;GO:0034…	bta:281439,path:bta04512,ECM-receptor interaction;bta:281439,path:bta05410,Hypertrophic cardiomyopathy (HCM);bta:281439,path:bta05412,Arrhythmogenic right ventricular cardiomyopathy (ARVC);bta:281439,path:bta05414,Dilated cardiomyopathy (DCM);bta:281439,path:bta05416,Viral myocarditis
	60	A0A8B9YL48_BOSMU	A0A8B9YL48	ITGA11	Integrin subunit alpha 11	7801.73	8684.7	7666.14	3642.52	2786.28	3045.14	8050.86	3157.98	8050.86	3157.98	1.35014	0.000276	-1	GO:0005925,focal adhesion;GO:0034681,integrin alpha11-beta1 complex	GO:0098639,collagen binding involved in cell-matrix adhesion;GO:0038064,collagen receptor activity;GO:0046872,metal ion binding	GO:0033627,cell adhesion mediated by integrin;GO:0007229,integrin-mediated signaling pathway;GO:0006929,substrate-dependent cell migration	bta:523755,path:bta04151,PI3K-Akt signaling pathway;bta:523755,path:bta04512,ECM-receptor interaction;bta:523755,path:bta04510,Focal adhesion;bta:523755,path:bta04810,Regulation of actin cytoskeleton;bta:523755,path:bta05410,Hypertrophic cardiomyopathy (HCM);bta:523755,path:bta05412,Arrhythmogenic right ventricular cardiomyopathy (ARVC);bta:523755,path:bta05414,Dilated cardiomyopathy (DCM);bta:52…
	61	A0A8B9W2J7_BOSMU	A0A8B9W2J7	COL6A1	Collagen type VI alpha 1 chain	6977604	8420094	11277786	5.07292e+06	4815984	5.3574e+06	8891828	5.0821e+06	8891828	5.0821e+06	0.807056	0.040249	-1	GO:0062023,collagen-containing extracellular matrix;GO:0005615,extracellular space			bta:511422,path:bta04151,PI3K-Akt signaling pathway;bta:511422,path:bta04512,ECM-receptor interaction;bta:511422,path:bta04510,Focal adhesion;bta:511422,path:bta04974,Protein digestion and absorption;bta:511422,path:bta05165,Human papillomavirus infection
	62	A0A8B9W323_BOSMU	A0A8B9W323	ATP6V1E1	ATPase H+ transporting V1 subunit E1	33009.6	32527.4	33273.8	59697.3	64277.9	60108.6	32936.9	61361.3	32936.9	61361.3	0.897622	4.3e-05	1	GO:0016324,apical plasma membrane;GO:0005829,cytosol;GO:0005768,endosome;GO:0000221,vacuolar proton-transporting V-type ATPase, V1 domain;GO:0005902,microvillus	GO:0016787,hydrolase activity;GO:0046961,proton-transporting ATPase activity, rotational mechanism;GO:0051117,ATPase binding	GO:0045851,pH reduction;GO:1902600,proton transmembrane transport	bta:287017,path:bta00190,Oxidative phosphorylation;bta:287017,path:bta04150,mTOR signaling pathway;bta:287017,path:bta04145,Phagosome;bta:287017,path:bta04966,Collecting duct acid secretion;bta:287017,path:bta04721,Synaptic vesicle cycle;bta:287017,path:bta05323,Rheumatoid arthritis;bta:287017,path:bta05165,Human papillomavirus infection
	63	A0A8B9W4P7_BOSMU	A0A8B9W4P7;A0A8B9W4T0	ATP6V1A	H(+)-transporting two-sector ATPase	596639	630444	529602	920727	957104	867180	585562	915003	585562	915003	0.643956	0.001129	1	GO:0005829,cytosol;GO:0005886,plasma membrane;GO:0030133,transport vesicle;GO:0000221,vacuolar proton-transporting V-type ATPase, V1 domain;GO:0016324,apical plasma membrane;GO:0005902,microvillus;GO:0005654,nucleoplasm;GO:0030141,secretory granule	GO:0005524,ATP binding;GO:0046933,proton-transporting ATP synthase activity, rotational mechanism;GO:0046961,proton-transporting ATPase activity, rotational mechanism	GO:0006879,cellular iron ion homeostasis;GO:0036295,cellular response to increased oxygen levels;GO:0045851,pH reduction;GO:1902600,proton transmembrane transport	bta:282147,path:bta00190,Oxidative phosphorylation;bta:282147,path:bta04150,mTOR signaling pathway;bta:282147,path:bta04145,Phagosome;bta:282147,path:bta04966,Collecting duct acid secretion;bta:282147,path:bta04721,Synaptic vesicle cycle;bta:282147,path:bta05323,Rheumatoid arthritis;bta:282147,path:bta05165,Human papillomavirus infection
	64	A0A8B9WAZ1_BOSMU	A0A8B9WAZ1	NFX1	Nuclear transcription factor, X-box binding 1	6950.49	3031.83	5308.1	9630.22	9565.72	11907.4	5096.81	10367.8	5096.81	10367.8	1.02444	0.018453	1	GO:0005829,cytosol;GO:0005730,nucleolus;GO:0005654,nucleoplasm;GO:0005634,nucleus;GO:0005886,plasma membrane	GO:0000981,DNA-binding transcription factor activity, RNA polymerase II-specific;GO:0001227,DNA-binding transcription repressor activity, RNA polymerase II-specific;GO:0000977,RNA polymerase II transcription regulatory region sequence-specific DNA binding;GO:0061630,ubiquitin protein ligase activity;GO:0008270,zinc ion binding	GO:0045347,negative regulation of MHC class II biosynthetic process;GO:0000122,negative regulation of transcription by RNA polymerase II;GO:0051865,protein autoubiquitination;GO:0006355,regulation of transcription, DNA-templated	bta:515680,path:bta05165,Human papillomavirus infection
	65	A0A8B9WM54_BOSMU	A0A8B9WM54	ATP6V1B2	Vacuolar proton pump subunit B	384750	377087	350158	639227	611285	632859	370665	627790	370665	627790	0.760167	4.4e-05	1	GO:0016324,apical plasma membrane;GO:0005829,cytosol;GO:0042470,melanosome;GO:0005902,microvillus;GO:0005886,plasma membrane;GO:0001726,ruffle;GO:0000221,vacuolar proton-transporting V-type ATPase, V1 domain	GO:0005524,ATP binding;GO:0016787,hydrolase activity	GO:0046034,ATP metabolic process;GO:0045851,pH reduction;GO:1902600,proton transmembrane transport	bta:338082,path:bta00190,Oxidative phosphorylation;bta:338082,path:bta04150,mTOR signaling pathway;bta:338082,path:bta04145,Phagosome;bta:338082,path:bta04966,Collecting duct acid secretion;bta:338082,path:bta04721,Synaptic vesicle cycle;bta:338082,path:bta05323,Rheumatoid arthritis;bta:338082,path:bta05165,Human papillomavirus infection
	66	A0A8B9WRJ6_BOSMU	A0A8B9WRJ6	MPP5	Protein PALS1	83923.2	86440	45896.3	118226	109350	138462	72086.5	122013	72086.5	122013	0.759235	0.033478	1	GO:0005912,adherens junction;GO:0045177,apical part of cell;GO:0005923,bicellular tight junction;GO:0005737,cytoplasm;GO:0012505,endomembrane system;GO:0043219,lateral loop;GO:0035749,myelin sheath adaxonal region;GO:0005886,plasma membrane;GO:0032991,protein-containing complex;GO:0043220,Schmidt-Lanterman incisure	GO:0019904,protein domain specific binding	GO:0021954,central nervous system neuron development;GO:0021987,cerebral cortex development;GO:0010467,gene expression;GO:0002011,morphogenesis of an epithelial sheet;GO:0032287,peripheral nervous system myelin maintenance;GO:0035750,protein localization to myelin sheath abaxonal region;GO:0017015,regulation of transforming growth factor beta receptor signaling pathway	bta:528109,path:bta04390,Hippo signaling pathway;bta:528109,path:bta04530,Tight junction;bta:528109,path:bta05165,Human papillomavirus infection
	67	A0A8B9WV78_BOSMU	A0A8B9WV78;A0A8C0A627	PRKCI	Protein kinase C iota type	80041	64384.4	48371.8	146299	138865	130789	64265.7	138651	64265.7	138651	1.10934	0.001866	1	GO:0016324,apical plasma membrane;GO:0005829,cytosol;GO:0045171,intercellular bridge;GO:0015630,microtubule cytoskeleton;GO:0005634,nucleus;GO:0120157,PAR polarity complex;GO:0043220,Schmidt-Lanterman incisure	GO:0005524,ATP binding;GO:0004698,calcium-dependent protein kinase C activity;GO:0005543,phospholipid binding;GO:0106310,protein serine kinase activity;GO:0004674,protein serine/threonine kinase activity;GO:0004712,protein serine/threonine/tyrosine kinase activity	GO:0007015,actin filament organization;GO:0045216,cell-cell junction organization;GO:0032869,cellular response to insulin stimulus;GO:0035089,establishment of apical/basal cell polarity;GO:0045197,establishment or maintenance of epithelial cell apical/basal polarity;GO:0042462,eye photoreceptor cell development;GO:0035556,intracellular signal transduction;GO:0034351,negative regulation of glial c…	bta:528478,path:bta04015,Rap1 signaling pathway;bta:528478,path:bta04390,Hippo signaling pathway;bta:528478,path:bta04144,Endocytosis;bta:528478,path:bta04530,Tight junction;bta:528478,path:bta04611,Platelet activation;bta:528478,path:bta04910,Insulin signaling pathway;bta:528478,path:bta05165,Human papillomavirus infection
	68	A0A8B9X0R0_BOSMU	A0A8B9X0R0	ATP6V1C1	V-type proton ATPase subunit C	101578	88833.9	55612.6	138254	136526	131769	82008.1	135516	82008.1	135516	0.724628	0.018041	1	GO:0005886,plasma membrane;GO:0000221,vacuolar proton-transporting V-type ATPase, V1 domain	GO:0046961,proton-transporting ATPase activity, rotational mechanism	GO:0045851,pH reduction;GO:1902600,proton transmembrane transport	bta:338089,path:bta00190,Oxidative phosphorylation;bta:338089,path:bta04150,mTOR signaling pathway;bta:338089,path:bta04145,Phagosome;bta:338089,path:bta04966,Collecting duct acid secretion;bta:338089,path:bta04721,Synaptic vesicle cycle;bta:338089,path:bta05323,Rheumatoid arthritis;bta:338089,path:bta05165,Human papillomavirus infection
	69	A0A8B9X1P4_BOSMU	A0A8B9X1P4	ATP6V1G1	V-type proton ATPase subunit G	126546	97597.8	107053	196142	205685	209397	110399	203741	110399	203741	0.884014	0.000576	1	GO:0016324,apical plasma membrane;GO:0005829,cytosol;GO:0005765,lysosomal membrane;GO:0005886,plasma membrane;GO:0016471,vacuolar proton-transporting V-type ATPase complex;GO:0000221,vacuolar proton-transporting V-type ATPase, V1 domain	GO:0016887,ATP hydrolysis activity;GO:0051117,ATPase binding;GO:0046961,proton-transporting ATPase activity, rotational mechanism	GO:0006879,cellular iron ion homeostasis;GO:0036295,cellular response to increased oxygen levels	bta:281641,path:bta00190,Oxidative phosphorylation;bta:281641,path:bta04150,mTOR signaling pathway;bta:281641,path:bta04145,Phagosome;bta:281641,path:bta04966,Collecting duct acid secretion;bta:281641,path:bta04721,Synaptic vesicle cycle;bta:281641,path:bta05323,Rheumatoid arthritis;bta:281641,path:bta05165,Human papillomavirus infection
	70	A0A8B9XBI8_BOSMU	A0A8B9XBI8;A0A8B9XC03	EIF2AK2	Eukaryotic translation initiation factor 2 alpha kinase 2	199732	199967	216372	98960.2	112300	105232	205357	105497	205357	105497	0.960929	0.00012	-1	GO:0005829,cytosol;GO:0048471,perinuclear region of cytoplasm	GO:0005524,ATP binding;GO:0003725,double-stranded RNA binding;GO:0004694,eukaryotic translation initiation factor 2alpha kinase activity;GO:0042802,identical protein binding;GO:0004672,protein kinase activity;GO:0003743,translation initiation factor activity	GO:0034198,cellular response to amino acid starvation;GO:0051607,defense response to virus;GO:0030968,endoplasmic reticulum unfolded protein response;GO:0043066,negative regulation of apoptotic process;GO:0033689,negative regulation of osteoblast proliferation;GO:0017148,negative regulation of translation;GO:0045071,negative regulation of viral genome replication;GO:0032722,positive regulation of…	bta:347700,path:bta04141,Protein processing in endoplasmic reticulum;bta:347700,path:bta04217,Necroptosis;bta:347700,path:bta05203,Viral carcinogenesis;bta:347700,path:bta05162,Measles;bta:347700,path:bta05164,Influenza A;bta:347700,path:bta05160,Hepatitis C;bta:347700,path:bta05168,Herpes simplex virus 1 infection;bta:347700,path:bta05167,Kaposi sarcoma-associated herpesvirus infection;bta:34770…
	71	A0A8B9XL47_BOSMU	A0A8B9XL47	MX1	MX dynamin like GTPase 1	52534.9	52237.6	77683.2	15675.4	13934.9	10436.2	60818.6	13348.8	60818.6	13348.8	2.1878	0.005199	-1	GO:0005737,cytoplasm;GO:0005829,cytosol;GO:0005789,endoplasmic reticulum membrane;GO:0016020,membrane;GO:0005874,microtubule;GO:0031965,nuclear membrane;GO:0005634,nucleus;GO:0048471,perinuclear region of cytoplasm	GO:0005525,GTP binding;GO:0003924,GTPase activity;GO:0042802,identical protein binding;GO:0008017,microtubule binding	GO:0140374,antiviral innate immune response;GO:0051607,defense response to virus;GO:0045087,innate immune response;GO:0070106,interleukin-27-mediated signaling pathway;GO:0045071,negative regulation of viral genome replication;GO:0034340,response to type I interferon;GO:0034342,response to type III interferon;GO:0009615,response to virus	bta:280872,path:bta05162,Measles;bta:280872,path:bta05164,Influenza A;bta:280872,path:bta05160,Hepatitis C;bta:280872,path:bta05165,Human papillomavirus infection
	72	A0A8B9XLA1_BOSMU	A0A8B9XLA1	COL1A2	Collagen type I alpha 2 chain	9452497	10836605	14258291	2.64069e+06	2904079	2.36279e+06	1.15158e+07	2.63585e+06	1.15158e+07	2.63585e+06	2.12727	0.003482	-1	GO:0005584,collagen type I trimer;GO:0005783,endoplasmic reticulum;GO:0031012,extracellular matrix;GO:0005615,extracellular space	GO:0005201,extracellular matrix structural constituent;GO:0042802,identical protein binding;GO:0046872,metal ion binding;GO:0048407,platelet-derived growth factor binding;GO:0002020,protease binding;GO:0030674,protein-macromolecule adaptor activity;GO:0046332,SMAD binding	GO:0001568,blood vessel development;GO:0030282,bone mineralization;GO:0071230,cellular response to amino acid stimulus;GO:0030199,collagen fibril organization;GO:0032963,collagen metabolic process;GO:0085029,extracellular matrix assembly;GO:0030198,extracellular matrix organization;GO:0070208,protein heterotrimerization;GO:0008217,regulation of blood pressure;GO:0007266,Rho protein signal transdu…	bta:282188,path:bta04151,PI3K-Akt signaling pathway;bta:282188,path:bta04512,ECM-receptor interaction;bta:282188,path:bta04510,Focal adhesion;bta:282188,path:bta04611,Platelet activation;bta:282188,path:bta04926,Relaxin signaling pathway;bta:282188,path:bta04974,Protein digestion and absorption;bta:282188,path:bta05205,Proteoglycans in cancer;bta:282188,path:bta04933,AGE-RAGE signaling pathway in…
	73	A0A8B9Y1D8_BOSMU	A0A8B9Y1D8;A0A8B9Y288	LLGL1	LLGL scribble cell polarity complex component 1	78676.6	79525.3	110050	39759.6	40711.5	41112.8	89417.5	40527.9	89417.5	40527.9	1.14164	0.009077	-1	GO:0030424,axon;GO:0030864,cortical actin cytoskeleton;GO:0005737,cytoplasm;GO:0031901,early endosome membrane;GO:0000137,Golgi cis cisterna;GO:0000139,Golgi membrane;GO:0005886,plasma membrane;GO:0032588,trans-Golgi network membrane	GO:0005096,GTPase activator activity;GO:0045159,myosin II binding;GO:0019901,protein kinase binding	GO:0007409,axonogenesis;GO:0030866,cortical actin cytoskeleton organization;GO:0051294,establishment of spindle orientation;GO:0006887,exocytosis;GO:0006893,Golgi to plasma membrane transport;GO:0032878,regulation of establishment or maintenance of cell polarity;GO:0008593,regulation of Notch signaling pathway;GO:0050708,regulation of protein secretion;GO:0065003,protein-containing complex assemb…	bta:781865,path:bta04390,Hippo signaling pathway;bta:781865,path:bta04530,Tight junction;bta:781865,path:bta05165,Human papillomavirus infection
	74	A0A8B9Y4T4_BOSMU	A0A8B9Y4T4;A0A8B9Y9F6	TBPL1	TATA box-binding protein-like 1	6854.56	6066.83	5373.15	12857.7	14587	15958.5	6098.18	14467.8	6098.18	14467.8	1.24639	0.001089	1	GO:0005737,cytoplasm;GO:0005672,transcription factor TFIIA complex	GO:0140223,general transcription initiation factor activity;GO:0000979,RNA polymerase II core promoter sequence-specific DNA binding;GO:0016251,RNA polymerase II general transcription initiation factor activity	GO:0001675,acrosome assembly;GO:0006352,DNA-templated transcription, initiation;GO:0006235,dTTP biosynthetic process;GO:0007289,spermatid nucleus differentiation	bta:613818,path:bta03022,Basal transcription factors;bta:613818,path:bta05203,Viral carcinogenesis;bta:613818,path:bta05016,Huntington disease;bta:613818,path:bta05017,Spinocerebellar ataxia;bta:613818,path:bta05166,Human T-cell leukemia virus 1 infection;bta:613818,path:bta05165,Human papillomavirus infection
	75	A0A8B9Y6Q9_BOSMU	A0A8B9Y6Q9;A0A8B9Y6T2	EIF4EBP1	Eukaryotic translation initiation factor 4E binding protein 1	25362.4	21812.9	16870.5	7679.56	6974.63	2667.96	21348.6	5774.05	21348.6	5774.05	1.88649	0.005938	-1	GO:0005737,cytoplasm;GO:0005829,cytosol	GO:0008190,eukaryotic initiation factor 4E binding;GO:0030371,translation repressor activity	GO:0000082,G1/S transition of mitotic cell cycle;GO:0045947,negative regulation of translational initiation;GO:0045931,positive regulation of mitotic cell cycle;GO:0031929,TOR signaling	bta:509613,path:bta03013,RNA transport;bta:509613,path:bta04012,ErbB signaling pathway;bta:509613,path:bta04066,HIF-1 signaling pathway;bta:509613,path:bta04151,PI3K-Akt signaling pathway;bta:509613,path:bta04152,AMPK signaling pathway;bta:509613,path:bta04150,mTOR signaling pathway;bta:509613,path:bta04218,Cellular senescence;bta:509613,path:bta04910,Insulin signaling pathway;bta:509613,path:bta…
	76	A0A8C0A771_BOSMU	A0A8C0A771;A0A8C0A822	DLG3	Discs large MAGUK scaffold protein 3	11625.9	10890.3	8840.38	19695.4	20777.3	24372.4	10452.2	21615	10452.2	21615	1.04823	0.00244	1	GO:0110165,cellular anatomical entity;GO:0032281,AMPA glutamate receptor complex;GO:0016323,basolateral plasma membrane;GO:0005923,bicellular tight junction;GO:0030054,cell junction;GO:0005737,cytoplasm;GO:0098978,glutamatergic synapse	GO:0019900,kinase binding;GO:0019902,phosphatase binding;GO:0031625,ubiquitin protein ligase binding	GO:0098609,cell-cell adhesion;GO:0001736,establishment of planar polarity;GO:0045197,establishment or maintenance of epithelial cell apical/basal polarity;GO:0043113,receptor clustering;GO:0097120,receptor localization to synapse;GO:0099072,regulation of postsynaptic membrane neurotransmitter receptor levels	bta:509882,path:bta04390,Hippo signaling pathway;bta:509882,path:bta04530,Tight junction;bta:509882,path:bta05165,Human papillomavirus infection
	77	A0A8C0AEA0_BOSMU	A0A8C0AEA0	ISG15	ISG15 ubiquitin like modifier	133688	141636	235089	41584.7	55738.3	50448.9	170137	49257.3	170137	49257.3	1.78829	0.02114	-1	GO:0005737,cytoplasm;GO:0022627,cytosolic small ribosomal subunit;GO:0005576,extracellular region;GO:0005634,nucleus	GO:0005178,integrin binding;GO:0031386,protein tag;GO:0003735,structural constituent of ribosome;GO:0031625,ubiquitin protein ligase binding	GO:0042742,defense response to bacterium;GO:0051607,defense response to virus;GO:0007229,integrin-mediated signaling pathway;GO:0032020,ISG15-protein conjugation;GO:0019941,modification-dependent protein catabolic process;GO:0031397,negative regulation of protein ubiquitination;GO:0060339,negative regulation of type I interferon-mediated signaling pathway;GO:0045071,negative regulation of viral g…	bta:281871,path:bta04622,RIG-I-like receptor signaling pathway;bta:281871,path:bta05169,Epstein-Barr virus infection;bta:281871,path:bta05165,Human papillomavirus infection
	78	A0A8B9W7L9_BOSMU	A0A8B9W7L9;A0A8B9WA92	ERBB3	Receptor protein-tyrosine kinase	6276	6124.73	17120.4	37424.3	29853.4	32902.4	9840.38	33393.4	9840.38	33393.4	1.76278	0.005198	1	GO:0016324,apical plasma membrane;GO:0009925,basal plasma membrane;GO:0016323,basolateral plasma membrane;GO:0038143,ERBB3;GO:0005615,extracellular space;GO:0005887,integral component of plasma membrane;GO:0016328,lateral plasma membrane;GO:0043235,receptor complex	GO:0005524,ATP binding;GO:0043125,ErbB-3 class receptor binding;GO:0019838,growth factor binding;GO:0042802,identical protein binding;GO:0038132,neuregulin binding;GO:0038131,neuregulin receptor activity;GO:0046982,protein heterodimerization activity;GO:0004712,protein serine/threonine/tyrosine kinase activity;GO:0030296,protein tyrosine kinase activator activity;GO:0004713,protein tyrosine kinas…	GO:0021545,cranial nerve development;GO:0003197,endocardial cushion development;GO:0097192,extrinsic apoptotic signaling pathway in absence of ligand;GO:0007162,negative regulation of cell adhesion;GO:0043524,negative regulation of neuron apoptotic process;GO:0051048,negative regulation of secretion;GO:0009968,negative regulation of signal transduction;GO:0007399,nervous system development;GO:005…	bta:785655,path:bta04010,MAPK signaling pathway;bta:785655,path:bta04012,ErbB signaling pathway;bta:785655,path:bta04020,Calcium signaling pathway;bta:785655,path:bta04151,PI3K-Akt signaling pathway;bta:785655,path:bta05206,MicroRNAs in cancer;bta:785655,path:bta05205,Proteoglycans in cancer;bta:785655,path:bta01521,EGFR tyrosine kinase inhibitor resistance
	79	A0A8B9W847_BOSMU	A0A8B9W847	LUM	Lumican	910194	1.3297e+06	2.09051e+06	493688	349036	187656	1.44347e+06	343460	1.44347e+06	343460	2.07132	0.036754	-1	GO:0031012,extracellular matrix;GO:0005615,extracellular space;GO:0005583,fibrillar collagen trimer	GO:0005518,collagen binding	GO:0030199,collagen fibril organization;GO:0045944,positive regulation of transcription by RNA polymerase II;GO:0032914,positive regulation of transforming growth factor beta1 production;GO:0007601,visual perception	bta:280847,path:bta05205,Proteoglycans in cancer
	80	A0A8B9WC94_BOSMU	A0A8B9WC94	HCLS1	Hematopoietic cell-specific Lyn substrate 1	199373	204403	266030	94894.8	113745	66562.4	223269	91734.1	223269	91734.1	1.28325	0.006651	-1	GO:0030864,cortical actin cytoskeleton;GO:0005737,cytoplasm;GO:0005829,cytosol;GO:0005634,nucleus;GO:0005886,plasma membrane;GO:0030427,site of polarized growth;GO:0005667,transcription regulator complex	GO:0051015,actin filament binding;GO:0019901,protein kinase binding;GO:0061629,RNA polymerase II-specific DNA-binding transcription factor binding;GO:0017124,SH3 domain binding	GO:0030041,actin filament polymerization;GO:0071345,cellular response to cytokine stimulus;GO:0030218,erythrocyte differentiation;GO:2000107,negative regulation of leukocyte apoptotic process;GO:0000122,negative regulation of transcription by RNA polymerase II;GO:0008284,positive regulation of cell population proliferation;GO:0051091,positive regulation of DNA-binding transcription factor activit…	bta:508445,path:bta04530,Tight junction;bta:508445,path:bta05205,Proteoglycans in cancer;bta:508445,path:bta05100,Bacterial invasion of epithelial cells
	81	A0A8B9WPN0_BOSMU	A0A8B9WPN0	CTSL	Cathepsin L	30317	24832.7	29689.5	86517.6	78675.8	75382.5	28279.7	80191.9	28279.7	80191.9	1.50369	0.000155	1	GO:0016324,apical plasma membrane;GO:0042583,chromaffin granule;GO:0005615,extracellular space;GO:0005764,lysosome;GO:0005794,Golgi apparatus;GO:0005771,multivesicular body;GO:0005886,plasma membrane	GO:0004197,cysteine-type endopeptidase activity;GO:0004175,endopeptidase activity;GO:0008234,cysteine-type peptidase activity;GO:0005518,collagen binding;GO:0001968,fibronectin binding;GO:0042393,histone binding;GO:0043394,proteoglycan binding;GO:0097655,serpin family protein binding	GO:0048002,antigen processing and presentation of peptide antigen;GO:0043373,CD4-positive, alpha-beta T cell lineage commitment;GO:0030574,collagen catabolic process;GO:0060309,elastin catabolic process;GO:0034230,enkephalin processing;GO:0006955,immune response;GO:0016540,protein autoprocessing;GO:0051603,proteolysis involved in cellular protein catabolic process;GO:0031638,zymogen activation;GO…	bta:281108,path:bta04145,Phagosome;bta:281108,path:bta04142,Lysosome;bta:281108,path:bta04140,Autophagy - animal;bta:281108,path:bta04210,Apoptosis;bta:281108,path:bta04612,Antigen processing and presentation;bta:281108,path:bta05205,Proteoglycans in cancer;bta:281108,path:bta05323,Rheumatoid arthritis;bta:281108,path:bta05418,Fluid shear stress and atherosclerosis
	82	A0A8B9X3I4_BOSMU	A0A8B9X3I4	MSN	Moesin	1.93816e+06	2.05264e+06	2636690	1.14256e+06	1.12377e+06	1055712	2.20917e+06	1.10735e+06	2.20917e+06	1.10735e+06	0.996392	0.007199	-1	GO:0005912,adherens junction;GO:0045177,apical part of cell;GO:0016324,apical plasma membrane;GO:0016323,basolateral plasma membrane;GO:0009986,cell surface;GO:0005856,cytoskeleton;GO:0030175,filopodium;GO:0005925,focal adhesion;GO:0005902,microvillus;GO:0031528,microvillus membrane;GO:0048471,perinuclear region of cytoplasm;GO:0005886,plasma membrane;GO:0031143,pseudopodium;GO:0001931,uropod	GO:0003779,actin binding;GO:0050839,cell adhesion molecule binding;GO:0003725,double-stranded RNA binding;GO:0019901,protein kinase binding;GO:0005102,signaling receptor binding	GO:0071394,cellular response to testosterone stimulus;GO:0061028,establishment of endothelial barrier;GO:0045198,establishment of epithelial cell apical/basal polarity;GO:0022612,gland morphogenesis;GO:0001771,immunological synapse formation;GO:0022614,membrane to membrane docking;GO:1903364,positive regulation of cellular protein catabolic process;GO:2000643,positive regulation of early endosome…	bta:540426,path:bta04530,Tight junction;bta:540426,path:bta04810,Regulation of actin cytoskeleton;bta:540426,path:bta04670,Leukocyte transendothelial migration;bta:540426,path:bta05205,Proteoglycans in cancer;bta:540426,path:bta05162,Measles
	83	A0A8B9XV89_BOSMU	A0A8B9XV89;A0A8B9XVC0	TLR2	Toll-like receptor 2	8252.34	5172.44	12647.2	0.960606	3173.06	1827.16	8690.66	1667.06	8690.66	1667.06	2.38216	0.040673	-1	GO:0005794,Golgi apparatus;GO:0016021,integral component of membrane;GO:0045121,membrane raft;GO:0030670,phagocytic vesicle membrane;GO:0009986,cell surface;GO:0005887,integral component of plasma membrane;GO:0035354,Toll-like receptor 1-Toll-like receptor 2 protein complex	GO:0050135,NAD(P)+ nucleosidase activity;GO:0061809,NAD+ nucleotidase, cyclic ADP-ribose generating;GO:0004888,transmembrane signaling receptor activity;GO:0001540,amyloid-beta binding;GO:0042802,identical protein binding;GO:0001530,lipopolysaccharide binding;GO:0003953,NAD+ nucleosidase activity;GO:0038187,pattern recognition receptor activity;GO:0042834,peptidoglycan binding;GO:0044877,protein-…	GO:0071726,cellular response to diacyl bacterial lipopeptide;GO:0071727,cellular response to triacyl bacterial lipopeptide;GO:0006954,inflammatory response;GO:0045087,innate immune response;GO:0002755,MyD88-dependent toll-like receptor signaling pathway;GO:0001817,regulation of cytokine production;GO:0034134,toll-like receptor 2 signaling pathway;GO:0001775,cell activation;GO:0071346,cellular res…	bta:281534,path:bta04151,PI3K-Akt signaling pathway;bta:281534,path:bta04145,Phagosome;bta:281534,path:bta04620,Toll-like receptor signaling pathway;bta:281534,path:bta05205,Proteoglycans in cancer;bta:281534,path:bta05235,PD-L1 expression and PD-1 checkpoint pathway in cancer;bta:281534,path:bta05323,Rheumatoid arthritis;bta:281534,path:bta05321,Inflammatory bowel disease (IBD);bta:281534,path:b…
	84	A0A8B9Y7P9_BOSMU	A0A8B9Y7P9	PTPN11	Tyrosine-protein phosphatase non-receptor type	378312	354276	185726	452592	491584	494288	306105	479488	306105	479488	0.64747	0.049138	1	GO:0005737,cytoplasm;GO:0005634,nucleus;GO:0032991,protein-containing complex	GO:0045296,cadherin binding;GO:0005158,insulin receptor binding;GO:0004726,non-membrane spanning protein tyrosine phosphatase activity;GO:0051428,peptide hormone receptor binding;GO:0001784,phosphotyrosine residue binding;GO:0030971,receptor tyrosine kinase binding;GO:0030159,signaling receptor complex adaptor activity	GO:0033277,abortive mitotic cell cycle;GO:0036302,atrioventricular canal development;GO:0007409,axonogenesis;GO:0060020,Bergmann glial cell differentiation;GO:0071364,cellular response to epidermal growth factor stimulus;GO:0021697,cerebellar cortex formation;GO:0000077,DNA damage checkpoint signaling;GO:0048013,ephrin receptor signaling pathway;GO:0007173,epidermal growth factor receptor signali…	bta:533590,path:bta04014,Ras signaling pathway;bta:533590,path:bta04630,Jak-STAT signaling pathway;bta:533590,path:bta04072,Phospholipase D signaling pathway;bta:533590,path:bta04625,C-type lectin receptor signaling pathway;bta:533590,path:bta04650,Natural killer cell mediated cytotoxicity;bta:533590,path:bta04670,Leukocyte transendothelial migration;bta:533590,path:bta04920,Adipocytokine signali…
	85	A0A8B9Y8L6_BOSMU	A0A8B9Y8L6;A0A8B9Y9Z3;A0A8B9YB15;A0A8B9YC13;A0A8B9YCM4;A0A8B9YEF8;A0A8B9YJJ4;A0A8C0AHN9;A0A8C0AID4	CD44	CD44 antigen	70794.9	85308.4	93022.5	63370.7	59810.2	37834.7	83041.9	53671.9	83041.9	53671.9	0.629675	0.046407	-1	GO:0016324,apical plasma membrane;GO:0016323,basolateral plasma membrane;GO:0042995,cell projection;GO:0016021,integral component of membrane;GO:0031258,lamellipodium membrane;GO:0035692,macrophage migration inhibitory factor receptor complex;GO:0005902,microvillus;GO:0005886,plasma membrane;GO:0009986,cell surface;GO:0005829,cytosol;GO:0005794,Golgi apparatus	GO:0005540,hyaluronic acid binding;GO:0004888,transmembrane signaling receptor activity;GO:0004896,cytokine receptor activity	GO:0007155,cell adhesion;GO:0019221,cytokine-mediated signaling pathway;GO:0006954,inflammatory response;GO:0070374,positive regulation of ERK1 and ERK2 cascade;GO:2000392,regulation of lamellipodium morphogenesis;GO:0044319,wound healing, spreading of cells;GO:0051216,cartilage development;GO:0044344,cellular response to fibroblast growth factor stimulus;GO:0030214,hyaluronan catabolic process;G…	bta:281057,path:bta04512,ECM-receptor interaction;bta:281057,path:bta04640,Hematopoietic cell lineage;bta:281057,path:bta05206,MicroRNAs in cancer;bta:281057,path:bta05205,Proteoglycans in cancer;bta:281057,path:bta05169,Epstein-Barr virus infection
	86	A0A8B9YIM7_BOSMU	A0A8B9YIM7	GPC1	Glypican-1	226993	218219	230727	148765	131417	119478	225313	133220	225313	133220	0.758121	0.000578	-1	GO:0046658,anchored component of plasma membrane;GO:0009986,cell surface;GO:0062023,collagen-containing extracellular matrix;GO:0005768,endosome;GO:0031012,extracellular matrix;GO:0005615,extracellular space;GO:0045121,membrane raft;GO:0045202,synapse;GO:0005829,cytosol;GO:0005654,nucleoplasm	GO:0005507,copper ion binding;GO:0017134,fibroblast growth factor binding;GO:0043236,laminin binding	GO:0016477,cell migration;GO:0030200,heparan sulfate proteoglycan catabolic process;GO:0040037,negative regulation of fibroblast growth factor receptor signaling pathway;GO:2001016,positive regulation of skeletal muscle cell differentiation;GO:1905475,regulation of protein localization to membrane;GO:0009966,regulation of signal transduction	bta:518114,path:bta05205,Proteoglycans in cancer;bta:518114,path:bta05418,Fluid shear stress and atherosclerosis
	87	A0A8B9YQU6_BOSMU	A0A8B9YQU6	FLNB	Filamin B	1.42189e+06	1.3952e+06	1288929	2.31974e+06	2.32013e+06	1.94507e+06	1.36867e+06	2.19498e+06	1.36867e+06	2.19498e+06	0.681428	0.003266	1	GO:0043232,intracellular non-membrane-bounded organelle;GO:0005829,cytosol;GO:0005886,plasma membrane	GO:0051015,actin filament binding;GO:0042802,identical protein binding	GO:0030036,actin cytoskeleton organization;GO:0030154,cell differentiation	bta:613533,path:bta04010,MAPK signaling pathway;bta:613533,path:bta04510,Focal adhesion;bta:613533,path:bta05205,Proteoglycans in cancer;bta:613533,path:bta05132,Salmonella infection
	88	A0A8B9YTF2_BOSMU	A0A8B9YTF2;A0A8B9YW92;A0A8B9Z325	ITPR1	Inositol 1,4,5-trisphosphate receptor	28215.6	33034.1	50626.5	12702.4	14246	13236.9	37292.1	13395.1	37292.1	13395.1	1.47716	0.024874	-1	GO:0030424,axon;GO:0030176,integral component of endoplasmic reticulum membrane;GO:0048471,perinuclear region of cytoplasm;GO:0098793,presynapse;GO:0005791,rough endoplasmic reticulum;GO:0030141,secretory granule;GO:0030658,transport vesicle membrane;GO:0005955,calcineurin complex;GO:0030659,cytoplasmic vesicle membrane;GO:0005789,endoplasmic reticulum membrane;GO:0016021,integral component of me…	GO:0015278,calcium-release channel activity;GO:0070679,inositol 1,4,5 trisphosphate binding;GO:0005220,inositol 1,4,5-trisphosphate-sensitive calcium-release channel activity;GO:0035091,phosphatidylinositol binding;GO:0019855,calcium channel inhibitor activity;GO:0005509,calcium ion binding;GO:0098695,inositol 1,4,5-trisphosphate receptor activity involved in regulation of postsynaptic cytosolic …	GO:0070059,intrinsic apoptotic signaling pathway in response to endoplasmic reticulum stress;GO:0051209,release of sequestered calcium ion into cytosol;GO:0000902,cell morphogenesis;GO:0032469,endoplasmic reticulum calcium ion homeostasis;GO:0042045,epithelial fluid transport;GO:0050849,negative regulation of calcium-mediated signaling;GO:0009791,post-embryonic development;GO:0001666,response to …	bta:317697,path:bta04371,Apelin signaling pathway;bta:317697,path:bta04020,Calcium signaling pathway;bta:317697,path:bta04070,Phosphatidylinositol signaling system;bta:317697,path:bta04022,cGMP-PKG signaling pathway;bta:317697,path:bta04140,Autophagy - animal;bta:317697,path:bta04114,Oocyte meiosis;bta:317697,path:bta04210,Apoptosis;bta:317697,path:bta04218,Cellular senescence;bta:317697,path:bta…
	89	A0A8B9YZG8_BOSMU	A0A8B9YZG8;A0A8B9YZJ9	ANK3	Ankyrin 3	387013	342460	129934	531627	594586	658158	286469	594791	286469	594791	1.054	0.024213	1			GO:0007165,signal transduction	bta:511203,path:bta05205,Proteoglycans in cancer
	90	A0A8B9Z272_BOSMU	A0A8B9Z272;A0A8C0ALP9	VAV1	Vav guanine nucleotide exchange factor 1	37555.8	46686	73172	18238.7	18435.3	17282.4	52471.3	17985.5	52471.3	17985.5	1.5447	0.032066	-1	GO:0005911,cell-cell junction	GO:0005085,guanyl-nucleotide exchange factor activity;GO:0046872,metal ion binding;GO:0140031,phosphorylation-dependent protein binding;GO:0001784,phosphotyrosine residue binding	GO:0007186,G protein-coupled receptor signaling pathway;GO:0006955,immune response;GO:0007229,integrin-mediated signaling pathway;GO:0030593,neutrophil chemotaxis;GO:0006909,phagocytosis;GO:0045785,positive regulation of cell adhesion;GO:0043547,positive regulation of GTPase activity;GO:0045954,positive regulation of natural killer cell mediated cytotoxicity;GO:0072593,reactive oxygen species met…	bta:617345,path:bta04015,Rap1 signaling pathway;bta:617345,path:bta04024,cAMP signaling pathway;bta:617345,path:bta04510,Focal adhesion;bta:617345,path:bta04810,Regulation of actin cytoskeleton;bta:617345,path:bta04650,Natural killer cell mediated cytotoxicity;bta:617345,path:bta04660,T cell receptor signaling pathway;bta:617345,path:bta04662,B cell receptor signaling pathway;bta:617345,path:bta0…
	91	A0A8C0AF61_BOSMU	A0A8C0AF61	PAK1	Non-specific serine/threonine protein kinase	140486	139359	39898.9	256124	265460	279179	106581	266921	106581	266921	1.32446	0.009208	1	GO:0005884,actin filament;GO:0005911,cell-cell junction;GO:0005694,chromosome;GO:0005737,cytoplasm;GO:0005829,cytosol;GO:0005925,focal adhesion;GO:0030027,lamellipodium;GO:0005815,microtubule organizing center;GO:0005654,nucleoplasm;GO:0005886,plasma membrane;GO:0032991,protein-containing complex;GO:0001726,ruffle;GO:0032587,ruffle membrane	GO:0005524,ATP binding;GO:0005518,collagen binding;GO:0043015,gamma-tubulin binding;GO:0106310,protein serine kinase activity;GO:0004674,protein serine/threonine kinase activity;GO:0004712,protein serine/threonine/tyrosine kinase activity;GO:0031267,small GTPase binding	GO:0031532,actin cytoskeleton reorganization;GO:0006915,apoptotic process;GO:0048754,branching morphogenesis of an epithelial tube;GO:0016477,cell migration;GO:0006974,cellular response to DNA damage stimulus;GO:0006338,chromatin remodeling;GO:0006887,exocytosis;GO:0048012,hepatocyte growth factor receptor signaling pathway;GO:0035556,intracellular signal transduction;GO:0060244,negative regulati…	bta:533729,path:bta04014,Ras signaling pathway;bta:533729,path:bta04010,MAPK signaling pathway;bta:533729,path:bta04012,ErbB signaling pathway;bta:533729,path:bta04392,Hippo signaling pathway - multiple species;bta:533729,path:bta04024,cAMP signaling pathway;bta:533729,path:bta04510,Focal adhesion;bta:533729,path:bta04810,Regulation of actin cytoskeleton;bta:533729,path:bta04625,C-type lectin rec…

## Sheet: Screen (48 DEPs)
NO.	1	2	3	4	5	6			NO.	1	2
KEGG	Cell adhesion molecules (CAMs)	Pathways in cancer	Gastric cancer	Arrhythmogenic right ventricular cardiomyopathy (ARVC)	Human papillomavirus infection	Proteoglycans in cancer	Merge		KEGG	Pathways in cancer	Gastric cancer	Merge
Number	9	46	16	12	37	30	91		Number	46	16	48		NO.	ID	Accession	Gene Name	Description	E1	E2	E3	M1	M2	M3	Imputation(E)	Imputation(M)	Keep(E)	Keep(M)	FC(M_E)	pValue(M_E)	Sig(M_E)	GO_CC	GO_MF	GO_BP	KEGG
	ITGB2	PRKACB	PIK3CB	ITGAV	COL6A1	PRKACB	ITGB2			PRKACB	PIK3CB	PRKACB		1	A0A8B9W4Q7_BOSMU	A0A8B9W4Q7;A0A8B9W4U8;A0A8B9W4X0;A0A8B9W736	PRKACB	cAMP-dependent protein kinase	376662	379979	442488	235651	264777	226482	399710	242304	399710	242304	0.606199	0.002938	-1	GO:0005737,cytoplasm;GO:0005634,nucleus;GO:0005886,plasma membrane;GO:0005813,centrosome;GO:0097546,ciliary base	GO:0004679,AMP-activated protein kinase activity;GO:0005524,ATP binding;GO:0004691,cAMP-dependent protein kinase activity;GO:0106310,protein serine kinase activity;GO:0004712,protein serine/threonine/tyrosine kinase activity;GO:0000287,magnesium ion binding;GO:0031625,ubiquitin protein ligase binding	GO:0010737,protein kinase A signaling;GO:0006468,protein phosphorylation;GO:1901621,negative regulation of smoothened signaling pathway involved in dorsal/ventral neural tube patterning;GO:0001843,neural tube closure;GO:0070613,regulation of protein processing	bta:282323,path:bta04014,Ras signaling pathway;bta:282323,path:bta04010,MAPK signaling pathway;bta:282323,path:bta04310,Wnt signaling pathway;bta:282323,path:bta04340,Hedgehog signaling pathway;bta:282323,path:bta04371,Apelin signaling pathway;bta:282323,path:bta04020,Calcium signaling pathway;bta:282323,path:bta04024,cAMP signaling pathway;bta:282323,path:bta04140,Autophagy - animal;bta:282323,p…
	ITGAV	PIK3CB	MET	CTNNA1	ATP6V1E1	PIK3CB	ITGAV			PIK3CB	MET	PIK3CB		2	A0A8B9W6R5_BOSMU	A0A8B9W6R5	PIK3CB	Phosphatidylinositol-4,5-bisphosphate 3-kinase	9081.69	9753.37	8242.56	14284.2	14077.3	16264.3	9025.87	14875.3	9025.87	14875.3	1.64807	0.002068	1	GO:0005737,cytoplasm;GO:0016020,membrane;GO:0030496,midbody;GO:0005730,nucleolus;GO:0005654,nucleoplasm;GO:0005942,phosphatidylinositol 3-kinase complex;GO:0005943,phosphatidylinositol 3-kinase complex, class IA;GO:0005886,plasma membrane	GO:0052812,phosphatidylinositol-3,4-bisphosphate 5-kinase activity;GO:0046934,phosphatidylinositol-4,5-bisphosphate 3-kinase activity;GO:0016303,1-phosphatidylinositol-3-kinase activity;GO:0035005,1-phosphatidylinositol-4-phosphate 3-kinase activity;GO:0052742,phosphatidylinositol kinase activity	GO:0014065,phosphatidylinositol 3-kinase signaling;GO:0016477,cell migration;GO:0051898,negative regulation of protein kinase B signaling;GO:1903671,negative regulation of sprouting angiogenesis;GO:1900747,negative regulation of vascular endothelial growth factor signaling pathway;GO:0046854,phosphatidylinositol phosphate biosynthetic process;GO:0036092,phosphatidylinositol-3-phosphate biosynthet…	bta:517948,path:bta00562,Inositol phosphate metabolism;bta:517948,path:bta04014,Ras signaling pathway;bta:517948,path:bta04015,Rap1 signaling pathway;bta:517948,path:bta04012,ErbB signaling pathway;bta:517948,path:bta04370,VEGF signaling pathway;bta:517948,path:bta04630,Jak-STAT signaling pathway;bta:517948,path:bta04668,TNF signaling pathway;bta:517948,path:bta04066,HIF-1 signaling pathway;bta:5…
	NCAM1	MET	RXRG	ITGA3	ATP6V1A	MET	NCAM1			MET	RXRG	MET		3	A0A8B9W7K8_BOSMU	A0A8B9W7K8;A0A8B9W7Q3;A0A8B9W889;A0A8B9WC98;A0A8B9WEE0	MET	Hepatocyte growth factor receptor	1190.22	503.908	2964.58	6665.88	5592.36	6432.79	1552.9	6230.34	1552.9	6230.34	4.01206	0.004313	1	GO:0009925,basal plasma membrane;GO:0005887,integral component of plasma membrane;GO:0043235,receptor complex;GO:0016021,integral component of membrane	GO:0005524,ATP binding;GO:0005008,hepatocyte growth factor-activated receptor activity;GO:0004712,protein serine/threonine/tyrosine kinase activity;GO:0017154,semaphorin receptor activity;GO:0004714,transmembrane receptor protein tyrosine kinase activity;GO:0042802,identical protein binding;GO:0019903,protein phosphatase binding	GO:0016477,cell migration;GO:0001889,liver development;GO:0007399,nervous system development;GO:0030182,neuron differentiation;GO:0031016,pancreas development;GO:0006909,phagocytosis;GO:0050918,positive chemotaxis;GO:2001028,positive regulation of endothelial cell chemotaxis;GO:0033674,positive regulation of kinase activity;GO:0051897,positive regulation of protein kinase B signaling;GO:0071526,s…	bta:280855,path:bta04014,Ras signaling pathway;bta:280855,path:bta04015,Rap1 signaling pathway;bta:280855,path:bta04010,MAPK signaling pathway;bta:280855,path:bta04151,PI3K-Akt signaling pathway;bta:280855,path:bta04510,Focal adhesion;bta:280855,path:bta04520,Adherens junction;bta:280855,path:bta04360,Axon guidance;bta:280855,path:bta05200,Pathways in cancer;bta:280855,path:bta05202,Transcription…
	ITGA6	ITGAV	CTNNA1	GJA1	PRKACB	ERBB3	ITGA6			ITGAV	CTNNA1	ITGAV		4	A0A8B9WAI7_BOSMU	A0A8B9WAI7;A0A8B9WH24	ITGAV	Integrin subunit alpha V	284599	306121	344043	166275	160160	133875	311587	153437	311587	153437	0.492435	0.001388	-1	GO:0005925,focal adhesion;GO:0034685,integrin alphav-beta6 complex;GO:0034686,integrin alphav-beta8 complex;GO:0008305,integrin complex;GO:0035868,alphav-beta3 integrin-HMGB1 complex;GO:0035867,alphav-beta3 integrin-IGF-1-IGF1R complex;GO:0009986,cell surface;GO:0005829,cytosol;GO:0031527,filopodium membrane;GO:0034683,integrin alphav-beta3 complex;GO:0034684,integrin alphav-beta5 complex;GO:0031…	GO:0046872,metal ion binding;GO:0001618,virus receptor activity;GO:0019960,C-X3-C chemokine binding;GO:0050840,extracellular matrix binding;GO:1990430,extracellular matrix protein binding;GO:0017134,fibroblast growth factor binding;GO:0001968,fibronectin binding;GO:0031994,insulin-like growth factor I binding;GO:0005178,integrin binding;GO:0038132,neuregulin binding;GO:0002020,protease binding;GO…	GO:0001568,blood vessel development;GO:0033627,cell adhesion mediated by integrin;GO:0007229,integrin-mediated signaling pathway;GO:1901388,regulation of transforming growth factor beta activation;GO:0007155,cell adhesion;GO:0001525,angiogenesis;GO:0038027,apolipoprotein A-I-mediated signaling pathway;GO:0043277,apoptotic cell clearance;GO:0016477,cell migration;GO:0007160,cell-matrix adhesion;GO…	bta:281875,path:bta04151,PI3K-Akt signaling pathway;bta:281875,path:bta04512,ECM-receptor interaction;bta:281875,path:bta04514,Cell adhesion molecules (CAMs);bta:281875,path:bta04145,Phagosome;bta:281875,path:bta04510,Focal adhesion;bta:281875,path:bta04810,Regulation of actin cytoskeleton;bta:281875,path:bta04919,Thyroid hormone signaling pathway;bta:281875,path:bta05200,Pathways in cancer;bta:2…
	CLDN4	RXRG	CDX2	ITGA6	PIK3CB	LUM	CLDN4			RXRG	CDX2	RXRG		5	A0A8B9WBH3_BOSMU	A0A8B9WBH3;A0A8C0A4G8	RXRG	Retinoid X receptor gamma	648.939	0	861.654	5423.8	6281.33	7885.92	917.101	6530.35	755.296	6530.35	7.12064	0.001637	1	GO:0005737,cytoplasm;GO:0090575,RNA polymerase II transcription regulator complex	GO:0004879,nuclear receptor activity;GO:0044323,retinoic acid-responsive element binding;GO:0000978,RNA polymerase II cis-regulatory region sequence-specific DNA binding;GO:0003707,steroid hormone receptor activity;GO:0008270,zinc ion binding	GO:0048856,anatomical structure development;GO:0030154,cell differentiation;GO:0045944,positive regulation of transcription by RNA polymerase II;GO:0006357,regulation of transcription by RNA polymerase II;GO:0032526,response to retinoic acid;GO:0048384,retinoic acid receptor signaling pathway	bta:509500,path:bta04659,Th17 cell differentiation;bta:509500,path:bta04920,Adipocytokine signaling pathway;bta:509500,path:bta03320,PPAR signaling pathway;bta:509500,path:bta04919,Thyroid hormone signaling pathway;bta:509500,path:bta04928,Parathyroid hormone synthesis, secretion and action;bta:509500,path:bta05200,Pathways in cancer;bta:509500,path:bta05202,Transcriptional misregulation in cance…
	NECTIN1	CTNNA1	MAPK3	SGCD	ATP6V1E1	ITGAV	NECTIN1			CTNNA1	MAPK3	CTNNA1		6	A0A8B9WFQ6_BOSMU	A0A8B9WFQ6	CTNNA1	Catenin alpha 1	468992	459636	317212	657121	657641	688430	415280	667730	415280	667730	1.6079	0.007333	1	GO:0015629,actin cytoskeleton;GO:0005912,adherens junction;GO:0016342,catenin complex;GO:0005829,cytosol;GO:0005886,plasma membrane;GO:0016600,flotillin complex;GO:0014704,intercalated disc;GO:0043231,intracellular membrane-bounded organelle;GO:0030027,lamellipodium;GO:0005915,zonula adherens	GO:0051015,actin filament binding;GO:0008013,beta-catenin binding;GO:0045296,cadherin binding;GO:0005198,structural molecule activity;GO:0045295,gamma-catenin binding;GO:0042802,identical protein binding;GO:0017166,vinculin binding	GO:0007015,actin filament organization;GO:0016477,cell migration;GO:0098609,cell-cell adhesion;GO:0090136,epithelial cell-cell adhesion;GO:1900181,negative regulation of protein localization to nucleus;GO:0043297,apical junction assembly;GO:0034613,cellular protein localization;GO:0071681,cellular response to indole-3-methanol;GO:0007163,establishment or maintenance of cell polarity;GO:2000146,ne…	bta:526848,path:bta04390,Hippo signaling pathway;bta:526848,path:bta04520,Adherens junction;bta:526848,path:bta04670,Leukocyte transendothelial migration;bta:526848,path:bta05200,Pathways in cancer;bta:526848,path:bta05226,Gastric cancer;bta:526848,path:bta05213,Endometrial cancer;bta:526848,path:bta05412,Arrhythmogenic right ventricular cardiomyopathy (ARVC);bta:526848,path:bta05100,Bacterial in…
	CDH1	PLD1	CDH1	ITGA1	ITGAV	HCLS1	CDH1			PLD1	CDH1	PLD1		7	A0A8B9WHC5_BOSMU	A0A8B9WHC5;A0A8B9WIK5;A0A8B9WL70;A0A8B9WLR1;A0A8B9WN68	PLD1	Phospholipase	400.635	1692.51	2566.37	4272.97	3144.06	3293.21	1553.17	3570.08	1553.17	3570.08	2.29857	0.04911	1	GO:0005737,cytoplasm;GO:0012505,endomembrane system;GO:0043231,intracellular membrane-bounded organelle;GO:0016324,apical plasma membrane;GO:0098981,cholinergic synapse;GO:0030139,endocytic vesicle;GO:0005768,endosome;GO:0005794,Golgi apparatus	GO:0070290,N-acylphosphatidylethanolamine-specific phospholipase D activity;GO:0035091,phosphatidylinositol binding;GO:0004630,phospholipase D activity	GO:0048017,inositol lipid-mediated signaling;GO:0016042,lipid catabolic process;GO:0006654,phosphatidic acid biosynthetic process;GO:0048870,cell motility;GO:0045727,positive regulation of translation;GO:0032534,regulation of microvillus assembly;GO:0098693,regulation of synaptic vesicle cycle	bta:514554,path:bta00564,Glycerophospholipid metabolism;bta:514554,path:bta00565,Ether lipid metabolism;bta:514554,path:bta04014,Ras signaling pathway;bta:514554,path:bta04072,Phospholipase D signaling pathway;bta:514554,path:bta04071,Sphingolipid signaling pathway;bta:514554,path:bta04024,cAMP signaling pathway;bta:514554,path:bta04144,Endocytosis;bta:514554,path:bta04666,Fc gamma R-mediated pha…
	HLA-DRA	ITGA3	TGFB1	DES	NFX1	CAMK2D	HLA-DRA			ITGA3	TGFB1	ITGA3		8	A0A8B9WHY2_BOSMU	A0A8B9WHY2;A0A8B9WKB9;A0A8B9WQ36	ITGA3	Integrin subunit alpha 3	559497	517722	181062	716145	833006	897424	419427	815525	419427	815525	1.94438	0.039036	1	GO:0030054,cell junction;GO:0031527,filopodium membrane;GO:0008305,integrin complex;GO:0016323,basolateral plasma membrane;GO:0060076,excitatory synapse;GO:0009897,external side of plasma membrane;GO:0034667,integrin alpha3-beta1 complex;GO:0097060,synaptic membrane	GO:0046872,metal ion binding;GO:0046982,protein heterodimerization activity;GO:0002020,protease binding	GO:0007155,cell adhesion;GO:0007229,integrin-mediated signaling pathway;GO:1903078,positive regulation of protein localization to plasma membrane;GO:0097062,dendritic spine maintenance;GO:0035640,exploration behavior;GO:0030324,lung development;GO:0007613,memory;GO:0048333,mesodermal cell differentiation;GO:0035024,negative regulation of Rho protein signal transduction;GO:0072006,nephron developm…	bta:508490,path:bta04151,PI3K-Akt signaling pathway;bta:508490,path:bta04512,ECM-receptor interaction;bta:508490,path:bta04510,Focal adhesion;bta:508490,path:bta04810,Regulation of actin cytoskeleton;bta:508490,path:bta04640,Hematopoietic cell lineage;bta:508490,path:bta05200,Pathways in cancer;bta:508490,path:bta05222,Small cell lung cancer;bta:508490,path:bta05410,Hypertrophic cardiomyopathy (H…
	CLDN1	PML	CSNK1A1	DAG1	ITGA3	ESR1	CLDN1			PML	CSNK1A1	PML		9	A0A8B9WI58_BOSMU	A0A8B9WI58;A0A8B9WI88;A0A8B9WIE1;A0A8B9WK56	PML	Promyelocytic leukemia	67726.6	72821.3	104162	46951.9	50032.1	36471.5	81569.8	44485.2	81569.8	44485.2	0.545363	0.037555	-1	GO:0000785,chromatin;GO:0000781,chromosome, telomeric region;GO:0005829,cytosol;GO:0042406,extrinsic component of endoplasmic reticulum membrane;GO:0000792,heterochromatin;GO:0016363,nuclear matrix;GO:0005730,nucleolus;GO:0005654,nucleoplasm;GO:0016605,PML body	GO:0042803,protein homodimerization activity;GO:0046332,SMAD binding;GO:0032183,SUMO binding;GO:0140037,sumo-dependent protein binding;GO:0031625,ubiquitin protein ligase binding;GO:0004842,ubiquitin-protein transferase activity;GO:0008270,zinc ion binding	GO:0006919,activation of cysteine-type endopeptidase activity involved in apoptotic process;GO:0060444,branching involved in mammary gland duct morphogenesis;GO:0045165,cell fate commitment;GO:0071353,cellular response to interleukin-4;GO:1990830,cellular response to leukemia inhibitory factor;GO:0032922,circadian regulation of gene expression;GO:0007182,common-partner SMAD protein phosphorylatio…	bta:100138545,path:bta04120,Ubiquitin mediated proteolysis;bta:100138545,path:bta04144,Endocytosis;bta:100138545,path:bta05200,Pathways in cancer;bta:100138545,path:bta05202,Transcriptional misregulation in cancer;bta:100138545,path:bta05221,Acute myeloid leukemia;bta:100138545,path:bta05164,Influenza A;bta:100138545,path:bta05168,Herpes simplex virus 1 infection
		CAMK2D	WNT5A	CTNNB1	ATP6V1B2	CTSL	PRKACB			CAMK2D	WNT5A	CAMK2D		10	A0A8B9WKP7_BOSMU	A0A8B9WKP7;A0A8B9WLF0	CAMK2D	Calcium/calmodulin-dependent protein kinase	206877	236419	299842	117008	126618	130692	247713	124773	247713	124773	0.503699	0.011382	-1	GO:0005737,cytoplasm;GO:0043005,neuron projection;GO:0042383,sarcolemma;GO:0033017,sarcoplasmic reticulum membrane;GO:0043226,organelle	GO:0005524,ATP binding;GO:0005516,calmodulin binding;GO:0004683,calmodulin-dependent protein kinase activity;GO:0106310,protein serine kinase activity;GO:0004712,protein serine/threonine/tyrosine kinase activity	GO:0010613,positive regulation of cardiac muscle hypertrophy;GO:0006468,protein phosphorylation;GO:0060341,regulation of cellular localization	bta:532713,path:bta04012,ErbB signaling pathway;bta:532713,path:bta04310,Wnt signaling pathway;bta:532713,path:bta04066,HIF-1 signaling pathway;bta:532713,path:bta04020,Calcium signaling pathway;bta:532713,path:bta04024,cAMP signaling pathway;bta:532713,path:bta04114,Oocyte meiosis;bta:532713,path:bta04217,Necroptosis;bta:532713,path:bta04911,Insulin secretion;bta:532713,path:bta04922,Glucagon si…
		MAPK9	CTNNB1	ITGA11	MPP5	MAPK3	PIK3CB			MAPK9	CTNNB1	MAPK9		11	A0A8B9WLL3_BOSMU	A0A8B9WLL3;A0A8B9WN71	MAPK9	Stress-activated protein kinase JNK	194326	178282	114226	266054	272949	262224	162278	267075	162278	267075	1.64579	0.013177	1	GO:0005737,cytoplasm;GO:0043231,intracellular membrane-bounded organelle;GO:0005634,nucleus;GO:0005829,cytosol;GO:0005739,mitochondrion	GO:0005524,ATP binding;GO:0004707,MAP kinase activity;GO:0106310,protein serine kinase activity;GO:0004705,JUN kinase activity;GO:0004674,protein serine/threonine kinase activity;GO:0004712,protein serine/threonine/tyrosine kinase activity	GO:0048511,rhythmic process;GO:0035556,intracellular signal transduction;GO:0007254,JNK cascade;GO:0071276,cellular response to cadmium ion;GO:0034614,cellular response to reactive oxygen species;GO:0018105,peptidyl-serine phosphorylation;GO:2001235,positive regulation of apoptotic signaling pathway;GO:0010628,positive regulation of gene expression;GO:0010744,positive regulation of macrophage der…	bta:534125,path:bta04141,Protein processing in endoplasmic reticulum;bta:534125,path:bta04014,Ras signaling pathway;bta:534125,path:bta04010,MAPK signaling pathway;bta:534125,path:bta04012,ErbB signaling pathway;bta:534125,path:bta04310,Wnt signaling pathway;bta:534125,path:bta04668,TNF signaling pathway;bta:534125,path:bta04068,FoxO signaling pathway;bta:534125,path:bta04071,Sphingolipid signali…
		ESR1	HGF	ITGA2	PRKCI	MSN	MET			ESR1	HGF	ESR1		12	A0A8B9WN29_BOSMU	A0A8B9WN29;A0A8B9WS43	ESR1	Estrogen receptor	27998	36710.8	47440.3	10058	6957.7	9580.87	37383.1	8865.51	37383.1	8865.51	0.237153	0.007495	-1	GO:0005737,cytoplasm;GO:0005794,Golgi apparatus;GO:0005634,nucleus;GO:0005886,plasma membrane;GO:0097550,transcription preinitiation complex;GO:0005667,transcription regulator complex;GO:0035327,transcriptionally active chromatin	GO:0051117,ATPase binding;GO:0008013,beta-catenin binding;GO:0003682,chromatin binding;GO:0001228,DNA-binding transcription activator activity, RNA polymerase II-specific;GO:0030284,estrogen receptor activity;GO:0030331,estrogen receptor binding;GO:0034056,estrogen response element binding;GO:0042802,identical protein binding;GO:0004879,nuclear receptor activity;GO:0019901,protein kinase binding;…	GO:0008209,androgen metabolic process;GO:0001547,antral ovarian follicle growth;GO:0071392,cellular response to estradiol stimulus;GO:0071391,cellular response to estrogen stimulus;GO:0002064,epithelial cell development;GO:0060750,epithelial cell proliferation involved in mammary gland duct elongation;GO:0030520,intracellular estrogen receptor signaling pathway;GO:0030518,intracellular steroid ho…	bta:407238,path:bta04915,Estrogen signaling pathway;bta:407238,path:bta04917,Prolactin signaling pathway;bta:407238,path:bta04919,Thyroid hormone signaling pathway;bta:407238,path:bta04961,Endocrine and other factor-regulated calcium reabsorption;bta:407238,path:bta05200,Pathways in cancer;bta:407238,path:bta05205,Proteoglycans in cancer;bta:407238,path:bta05224,Breast cancer;bta:407238,path:bta0…
		HHIP	TGFBR2		MAPK3	STAT3	RXRG			HHIP	TGFBR2	HHIP		13	A0A8B9WQ27_BOSMU	A0A8B9WQ27	HHIP	Hedgehog interacting protein	24708	3447.64	6924.32	75411.1	59433.6	60506.6	11693.3	65117.1	11693.3	65117.1	5.56875	0.003082	1	GO:0009986,cell surface;GO:0005887,integral component of plasma membrane	GO:0003824,catalytic activity;GO:0097108,hedgehog family protein binding;GO:0008270,zinc ion binding	GO:0009953,dorsal/ventral pattern formation;GO:0060441,epithelial tube branching involved in lung morphogenesis;GO:0045879,negative regulation of smoothened signaling pathway;GO:0007405,neuroblast proliferation;GO:0040036,regulation of fibroblast growth factor receptor signaling pathway;GO:0007165,signal transduction;GO:0048705,skeletal system morphogenesis	bta:540830,path:bta04340,Hedgehog signaling pathway;bta:540830,path:bta04024,cAMP signaling pathway;bta:540830,path:bta05200,Pathways in cancer;bta:540830,path:bta05217,Basal cell carcinoma
		RPS6KA5	SMAD4		ATP6V1C1	COL1A2	CTNNA1			RPS6KA5	SMAD4	RPS6KA5		14	A0A8B9WSL7_BOSMU	A0A8B9WSL7;A0A8B9WTH1	RPS6KA5	Ribosomal protein S6 kinase	9856.48	9847.02	14807.4	20879	16062	19580.7	11503.6	18840.6	11503.6	18840.6	1.63779	0.028593	1	GO:0005737,cytoplasm;GO:0005654,nucleoplasm	GO:0005524,ATP binding;GO:0000287,magnesium ion binding;GO:0106310,protein serine kinase activity;GO:0004674,protein serine/threonine kinase activity;GO:0004712,protein serine/threonine/tyrosine kinase activity	GO:0035556,intracellular signal transduction;GO:0043990,histone H2A-S1 phosphorylation;GO:0043987,histone H3-S10 phosphorylation;GO:0043988,histone H3-S28 phosphorylation;GO:0016572,histone phosphorylation;GO:0070498,interleukin-1-mediated signaling pathway;GO:0045892,negative regulation of transcription, DNA-templated;GO:0018105,peptidyl-serine phosphorylation;GO:0035066,positive regulation of h…	bta:504408,path:bta04010,MAPK signaling pathway;bta:504408,path:bta04668,TNF signaling pathway;bta:504408,path:bta04261,Adrenergic signaling in cardiomyocytes;bta:504408,path:bta04722,Neurotrophin signaling pathway;bta:504408,path:bta04713,Circadian entrainment;bta:504408,path:bta05200,Pathways in cancer;bta:504408,path:bta05206,MicroRNAs in cancer;bta:504408,path:bta05219,Bladder cancer
		DAPK1	ERBB2		ATP6V1G1	TLR2	PLD1			DAPK1	ERBB2	DAPK1		15	A0A8B9WU71_BOSMU	A0A8B9WU71	DAPK1	Non-specific serine/threonine protein kinase	6695.72	7023.11	7559.09	13350.6	15574.1	13120.5	7092.64	14015	7092.64	14015	1.976	0.001088	1	GO:0015629,actin cytoskeleton;GO:0005737,cytoplasm;GO:1990722,DAPK1-calmodulin complex;GO:0005886,plasma membrane	GO:0005524,ATP binding;GO:0005525,GTP binding;GO:0106310,protein serine kinase activity;GO:0004674,protein serine/threonine kinase activity;GO:0004712,protein serine/threonine/tyrosine kinase activity;GO:0005516,calmodulin binding;GO:0004683,calmodulin-dependent protein kinase activity;GO:0042802,identical protein binding;GO:0017075,syntaxin-1 binding	GO:0006915,apoptotic process;GO:0071310,cellular response to organic substance;GO:0045087,innate immune response;GO:0007165,signal transduction;GO:0071447,cellular response to hydroperoxide;GO:0071346,cellular response to interferon-gamma;GO:0002357,defense response to tumor cell;GO:0008625,extrinsic apoptotic signaling pathway via death domain receptors;GO:0035556,intracellular signal transducti…	bta:540873,path:bta04140,Autophagy - animal;bta:540873,path:bta05200,Pathways in cancer;bta:540873,path:bta05219,Bladder cancer
		MAPK3	RXRA		ITGA6	TGFB1	ITGA3			MAPK3	RXRA	MAPK3		16	A0A8B9WWA8_BOSMU	A0A8B9WWA8	MAPK3	Mitogen-activated protein kinase	247635	289673	412312	140096	145515	140112	316540	141908	316540	141908	0.44831	0.024171	-1	GO:0043231,intracellular membrane-bounded organelle;GO:0005901,caveola;GO:0005737,cytoplasm;GO:0005856,cytoskeleton;GO:0005829,cytosol;GO:0005769,early endosome;GO:0005925,focal adhesion;GO:0005794,Golgi apparatus;GO:0005770,late endosome;GO:0005635,nuclear envelope;GO:0005634,nucleus;GO:0031143,pseudopodium	GO:0005524,ATP binding;GO:0004707,MAP kinase activity;GO:0106310,protein serine kinase activity;GO:0004712,protein serine/threonine/tyrosine kinase activity;GO:0042802,identical protein binding;GO:0004708,MAP kinase kinase activity;GO:0019902,phosphatase binding;GO:0001784,phosphotyrosine residue binding;GO:0004674,protein serine/threonine kinase activity	GO:0060020,Bergmann glial cell differentiation;GO:0030509,BMP signaling pathway;GO:0061308,cardiac neural crest cell development involved in heart development;GO:0051216,cartilage development;GO:0072584,caveolin-mediated endocytosis;GO:0007166,cell surface receptor signaling pathway;GO:0034198,cellular response to amino acid starvation;GO:0071276,cellular response to cadmium ion;GO:1903351,cellul…	bta:531391,path:bta04014,Ras signaling pathway;bta:531391,path:bta04015,Rap1 signaling pathway;bta:531391,path:bta04010,MAPK signaling pathway;bta:531391,path:bta04012,ErbB signaling pathway;bta:531391,path:bta04350,TGF-beta signaling pathway;bta:531391,path:bta04370,VEGF signaling pathway;bta:531391,path:bta04371,Apelin signaling pathway;bta:531391,path:bta04668,TNF signaling pathway;bta:531391,…
		STAT3			EIF2AK2	PTPN11	PML			STAT3		STAT3		17	A0A8B9X4G1_BOSMU	A0A8B9X4G1	STAT3	Signal transducer and activator of transcription	160298	189851	238686	87010.9	97689.5	91532.2	196279	92077.5	196279	92077.5	0.469117	0.010675	-1	GO:0005737,cytoplasm;GO:0005634,nucleus;GO:0005886,plasma membrane;GO:0000785,chromatin;GO:0005829,cytosol;GO:0005654,nucleoplasm;GO:0090575,RNA polymerase II transcription regulator complex	GO:0031490,chromatin DNA binding;GO:0003677,DNA binding;GO:0003700,DNA-binding transcription factor activity;GO:0046983,protein dimerization activity;GO:0042803,protein homodimerization activity;GO:0019901,protein kinase binding;GO:0001228,DNA-binding transcription activator activity, RNA polymerase II-specific;GO:0000981,DNA-binding transcription factor activity, RNA polymerase II-specific;GO:00…	GO:0048708,astrocyte differentiation;GO:0044320,cellular response to leptin stimulus;GO:0042755,eating behavior;GO:0097009,energy homeostasis;GO:0001754,eye photoreceptor cell differentiation;GO:0042593,glucose homeostasis;GO:0060397,growth hormone receptor signaling pathway via JAK-STAT;GO:0006954,inflammatory response;GO:0070102,interleukin-6-mediated signaling pathway;GO:0033210,leptin-mediate…	bta:508541,path:bta04630,Jak-STAT signaling pathway;bta:508541,path:bta04066,HIF-1 signaling pathway;bta:508541,path:bta04068,FoxO signaling pathway;bta:508541,path:bta04217,Necroptosis;bta:508541,path:bta04550,Signaling pathways regulating pluripotency of stem cells;bta:508541,path:bta04659,Th17 cell differentiation;bta:508541,path:bta04062,Chemokine signaling pathway;bta:508541,path:bta04920,Ad…
		STAT5A			JAK1	CD44	CAMK2D			STAT5A		STAT5A		18	A0A8B9X5Y6_BOSMU	A0A8B9X5Y6;A0A8B9X6B9;A0A8B9XBX8	STAT5A	Signal transducer and activator of transcription	65559.6	76413.7	103353	30039.9	34178.9	31904	81775.6	32040.9	81775.6	32040.9	0.391815	0.011673	-1	GO:0005737,cytoplasm;GO:0005634,nucleus;GO:0005829,cytosol;GO:0005654,nucleoplasm	GO:0003677,DNA binding;GO:0000981,DNA-binding transcription factor activity, RNA polymerase II-specific;GO:0000978,RNA polymerase II cis-regulatory region sequence-specific DNA binding;GO:0003700,DNA-binding transcription factor activity	GO:0019221,cytokine-mediated signaling pathway;GO:0006952,defense response;GO:0046543,development of secondary female sexual characteristics;GO:0007565,female pregnancy;GO:0060397,growth hormone receptor signaling pathway via JAK-STAT;GO:0007595,lactation;GO:0019915,lipid storage;GO:0001553,luteinization;GO:0030879,mammary gland development;GO:0001779,natural killer cell differentiation;GO:004306…	bta:282375,path:bta04012,ErbB signaling pathway;bta:282375,path:bta04630,Jak-STAT signaling pathway;bta:282375,path:bta04217,Necroptosis;bta:282375,path:bta04658,Th1 and Th2 cell differentiation;bta:282375,path:bta04659,Th17 cell differentiation;bta:282375,path:bta04917,Prolactin signaling pathway;bta:282375,path:bta04935,Growth hormone synthesis, secretion and action;bta:282375,path:bta05200,Pat…
		ITGA6			LAMA4	WNT5A	MAPK9			ITGA6		ITGA6		19	A0A8B9X613_BOSMU	A0A8B9X613;A0A8B9X620;A0A8B9XCN9	ITGA6	Integrin subunit alpha 6	117632	117483	132578	269723	255379	279323	122564	268142	122564	268142	2.18777	7e-05	1	GO:0008305,integrin complex		GO:0007155,cell adhesion;GO:0007229,integrin-mediated signaling pathway	bta:535043,path:bta04151,PI3K-Akt signaling pathway;bta:535043,path:bta04512,ECM-receptor interaction;bta:535043,path:bta04514,Cell adhesion molecules (CAMs);bta:535043,path:bta04510,Focal adhesion;bta:535043,path:bta04810,Regulation of actin cytoskeleton;bta:535043,path:bta04640,Hematopoietic cell lineage;bta:535043,path:bta05200,Pathways in cancer;bta:535043,path:bta05222,Small cell lung cancer…
		STAT5B			MX1	CTNNB1	ESR1			STAT5B		STAT5B		20	A0A8B9X783_BOSMU	A0A8B9X783	STAT5B	Signal transducer and activator of transcription	20105.3	19168.3	27469	54.0185	6019.86	13740.3	22247.5	6604.72	22247.5	6604.72	0.296874	0.030169	-1	GO:0005737,cytoplasm;GO:0005634,nucleus	GO:0003682,chromatin binding;GO:0003677,DNA binding;GO:0001228,DNA-binding transcription activator activity, RNA polymerase II-specific;GO:0046983,protein dimerization activity;GO:0042803,protein homodimerization activity;GO:0000981,DNA-binding transcription factor activity, RNA polymerase II-specific;GO:0000978,RNA polymerase II cis-regulatory region sequence-specific DNA binding	GO:0071364,cellular response to epidermal growth factor stimulus;GO:0071363,cellular response to growth factor stimulus;GO:0019221,cytokine-mediated signaling pathway;GO:0046543,development of secondary female sexual characteristics;GO:0046544,development of secondary male sexual characteristics;GO:0007565,female pregnancy;GO:0060397,growth hormone receptor signaling pathway via JAK-STAT;GO:00075…	bta:282376,path:bta04012,ErbB signaling pathway;bta:282376,path:bta04630,Jak-STAT signaling pathway;bta:282376,path:bta04217,Necroptosis;bta:282376,path:bta04658,Th1 and Th2 cell differentiation;bta:282376,path:bta04659,Th17 cell differentiation;bta:282376,path:bta04062,Chemokine signaling pathway;bta:282376,path:bta04917,Prolactin signaling pathway;bta:282376,path:bta04935,Growth hormone synthes…
		SLC2A1			COL1A2	HGF	HHIP			SLC2A1		SLC2A1		21	A0A8B9XC34_BOSMU	A0A8B9XC34;A0A8B9XEV0;A0A8C0AAU8	SLC2A1	Solute carrier family 2, facilitated glucose transporter member 1	773067	547311	193253	2.3867e+06	2.17719e+06	2.69088e+06	504543	2.41825e+06	504543	2.41825e+06	4.79296	0.001051	1	GO:0016324,apical plasma membrane;GO:0016323,basolateral plasma membrane;GO:0030864,cortical actin cytoskeleton;GO:0005829,cytosol;GO:0001939,female pronucleus;GO:0005887,integral component of plasma membrane;GO:0045121,membrane raft;GO:0030496,midbody;GO:0001917,photoreceptor inner segment;GO:0005886,plasma membrane;GO:0098793,presynapse;GO:0031982,vesicle;GO:0016021,integral component of membra…	GO:0055056,D-glucose transmembrane transporter activity;GO:0033300,dehydroascorbic acid transmembrane transporter activity;GO:0005355,glucose transmembrane transporter activity;GO:0042802,identical protein binding;GO:0005324,long-chain fatty acid transporter activity;GO:0043621,protein self-association	GO:0042149,cellular response to glucose starvation;GO:0007417,central nervous system development;GO:0046323,glucose import;GO:0098708,glucose import across plasma membrane;GO:1904659,glucose transmembrane transport;GO:0015911,long-chain fatty acid import across plasma membrane;GO:0045494,photoreceptor cell maintenance;GO:0065003,protein-containing complex assembly;GO:0150104,transport across bloo…	bta:282356,path:bta04066,HIF-1 signaling pathway;bta:282356,path:bta04911,Insulin secretion;bta:282356,path:bta04922,Glucagon signaling pathway;bta:282356,path:bta04920,Adipocytokine signaling pathway;bta:282356,path:bta04919,Thyroid hormone signaling pathway;bta:282356,path:bta04976,Bile secretion;bta:282356,path:bta05200,Pathways in cancer;bta:282356,path:bta05230,Central carbon metabolism in c…
		JAK1			HLA-DRA	CASP3	RPS6KA5			JAK1		JAK1		22	A0A8B9XHQ6_BOSMU	A0A8B9XHQ6;A0A8B9XK31;A0A8B9XQ43	JAK1	Tyrosine-protein kinase	108068	107132	123690	50984.6	56988.8	55542.9	112963	54505.4	112963	54505.4	0.482507	0.000498	-1	GO:0005737,cytoplasm;GO:0005856,cytoskeleton;GO:0016020,membrane;GO:0005634,nucleus	GO:0005524,ATP binding;GO:0005131,growth hormone receptor binding;GO:0004715,non-membrane spanning protein tyrosine kinase activity;GO:0019903,protein phosphatase binding;GO:0004712,protein serine/threonine/tyrosine kinase activity;GO:0031625,ubiquitin protein ligase binding	GO:0019221,cytokine-mediated signaling pathway;GO:0038110,interleukin-2-mediated signaling pathway;GO:0035556,intracellular signal transduction;GO:0034112,positive regulation of homotypic cell-cell adhesion;GO:1903672,positive regulation of sprouting angiogenesis;GO:0150105,protein localization to cell-cell junction;GO:0007259,receptor signaling pathway via JAK-STAT;GO:0046677,response to antibio…	bta:537201,path:bta04630,Jak-STAT signaling pathway;bta:537201,path:bta04151,PI3K-Akt signaling pathway;bta:537201,path:bta04217,Necroptosis;bta:537201,path:bta04550,Signaling pathways regulating pluripotency of stem cells;bta:537201,path:bta04621,NOD-like receptor signaling pathway;bta:537201,path:bta04658,Th1 and Th2 cell differentiation;bta:537201,path:bta04659,Th17 cell differentiation;bta:53…
		CDH1			LLGL1	GPC1	DAPK1			CDH1		CDH1		23	A0A8B9XJD0_BOSMU	A0A8B9XJD0;A0A8B9XLE8	CDH1	Cadherin-1	99703.3	107422	38117.7	320245	291867	271217	81747.7	294443	81747.7	294443	3.60185	0.00124	1	GO:0005912,adherens junction;GO:0030054,cell junction;GO:0005911,cell-cell junction;GO:0005768,endosome;GO:0005794,Golgi apparatus;GO:0016021,integral component of membrane;GO:0005886,plasma membrane;GO:0043296,apical junction complex;GO:0016342,catenin complex;GO:0005737,cytoplasm;GO:0016600,flotillin complex;GO:0030864,cortical actin cytoskeleton;GO:0009898,cytoplasmic side of plasma membrane;G…	GO:0005509,calcium ion binding;GO:0045296,cadherin binding;GO:0030506,ankyrin binding;GO:0008013,beta-catenin binding;GO:0050839,cell adhesion molecule binding;GO:0045295,gamma-catenin binding;GO:0032794,GTPase activating protein binding;GO:0042802,identical protein binding	GO:0007156,homophilic cell adhesion via plasma membrane adhesion molecules;GO:0010468,regulation of gene expression;GO:0098742,cell-cell adhesion via plasma-membrane adhesion molecules;GO:0007416,synapse assembly;GO:0034332,adherens junction organization;GO:0071681,cellular response to indole-3-methanol;GO:0071285,cellular response to lithium ion;GO:0030336,negative regulation of cell migration;G…	bta:282637,path:bta04015,Rap1 signaling pathway;bta:282637,path:bta04390,Hippo signaling pathway;bta:282637,path:bta04371,Apelin signaling pathway;bta:282637,path:bta04514,Cell adhesion molecules (CAMs);bta:282637,path:bta04520,Adherens junction;bta:282637,path:bta05200,Pathways in cancer;bta:282637,path:bta05226,Gastric cancer;bta:282637,path:bta05216,Thyroid cancer;bta:282637,path:bta05218,Mela…
		LAMA4			ITGA1	FLNB	MAPK3			LAMA4		LAMA4		24	A0A8B9XKY6_BOSMU	A0A8B9XKY6	LAMA4	Laminin subunit alpha 4	140669	156877	195555	112364	103406	78176.2	164367	97982	164367	97982	0.596118	0.026006	-1	GO:0005576,extracellular region;GO:0005604,basement membrane;GO:0031594,neuromuscular junction;GO:0043083,synaptic cleft	GO:0005102,signaling receptor binding	GO:0007155,cell adhesion;GO:0030155,regulation of cell adhesion;GO:0030334,regulation of cell migration;GO:0045995,regulation of embryonic development;GO:0001568,blood vessel development;GO:0050873,brown fat cell differentiation;GO:0120163,negative regulation of cold-induced thermogenesis	bta:529670,path:bta04151,PI3K-Akt signaling pathway;bta:529670,path:bta04512,ECM-receptor interaction;bta:529670,path:bta04510,Focal adhesion;bta:529670,path:bta05200,Pathways in cancer;bta:529670,path:bta05222,Small cell lung cancer;bta:529670,path:bta05165,Human papillomavirus infection;bta:529670,path:bta05146,Amoebiasis;bta:529670,path:bta05145,Toxoplasmosis;bta:529670,path:bta05143,African t…
		DAPK3			TBPL1	ITPR1	STAT3			DAPK3		DAPK3		25	A0A8B9Y1K1_BOSMU	A0A8B9Y1K1	DAPK3	Death associated protein kinase 3	31912.7	33753.3	55925.1	14520.4	15641.2	9716.04	40530.4	13292.6	40530.4	13292.6	0.327965	0.026386	-1	GO:0005737,cytoplasm;GO:0005634,nucleus;GO:0016605,PML body	GO:0005524,ATP binding;GO:0043522,leucine zipper domain binding;GO:0042803,protein homodimerization activity;GO:0004674,protein serine/threonine kinase activity;GO:0031267,small GTPase binding	GO:0097190,apoptotic signaling pathway;GO:0071346,cellular response to interferon-gamma;GO:0035556,intracellular signal transduction;GO:0017148,negative regulation of translation;GO:0043065,positive regulation of apoptotic process;GO:0090263,positive regulation of canonical Wnt signaling pathway;GO:0030335,positive regulation of cell migration;GO:0046777,protein autophosphorylation;GO:2000249,reg…	bta:525506,path:bta04140,Autophagy - animal;bta:525506,path:bta05200,Pathways in cancer;bta:525506,path:bta05219,Bladder cancer
		TGFB1			EIF4EBP1	ERBB2	STAT5A			TGFB1		TGFB1		26	A0A8B9Y658_BOSMU	A0A8B9Y658	TGFB1	Transforming growth factor beta	66215.5	64276.4	31742.3	84893.6	84082.4	88709.9	54078.1	85895.3	54078.1	85895.3	1.58836	0.047705	1	GO:0072562,blood microparticle;GO:0009986,cell surface;GO:0005737,cytoplasm;GO:0031012,extracellular matrix;GO:0005615,extracellular space;GO:0005634,nucleus	GO:0003823,antigen binding;GO:0005125,cytokine activity;GO:0008083,growth factor activity;GO:0034713,type I transforming growth factor beta receptor binding;GO:0005114,type II transforming growth factor beta receptor binding;GO:0034714,type III transforming growth factor beta receptor binding;GO:0005160,transforming growth factor beta receptor binding;GO:0043539,protein serine/threonine kinase ac…	GO:0006754,ATP biosynthetic process;GO:0030509,BMP signaling pathway;GO:0016477,cell migration;GO:0045216,cell-cell junction organization;GO:0071407,cellular response to organic cyclic compound;GO:0071560,cellular response to transforming growth factor beta stimulus;GO:0002062,chondrocyte differentiation;GO:0007182,common-partner SMAD protein phosphorylation;GO:0007173,epidermal growth factor rec…	bta:282089,path:bta04010,MAPK signaling pathway;bta:282089,path:bta04350,TGF-beta signaling pathway;bta:282089,path:bta04390,Hippo signaling pathway;bta:282089,path:bta04068,FoxO signaling pathway;bta:282089,path:bta04060,Cytokine-cytokine receptor interaction;bta:282089,path:bta04110,Cell cycle;bta:282089,path:bta04218,Cellular senescence;bta:282089,path:bta04659,Th17 cell differentiation;bta:28…
		PDGFRB			CSNK1A1	ANK3	STAT5B			PDGFRB		PDGFRB		27	A0A8B9Y7V6_BOSMU	A0A8B9Y7V6;A0A8B9Y982	PDGFRB	Platelet-derived growth factor receptor beta	85004.3	84844	113559	28019.7	30864.1	25837	94469.2	28240.3	94469.2	28240.3	0.298936	0.002365	-1	GO:0031410,cytoplasmic vesicle;GO:0016021,integral component of membrane;GO:0043202,lysosomal lumen;GO:0005886,plasma membrane;GO:0005794,Golgi apparatus;GO:0005887,integral component of plasma membrane;GO:0043235,receptor complex	GO:0005524,ATP binding;GO:0005019,platelet-derived growth factor beta-receptor activity;GO:0004712,protein serine/threonine/tyrosine kinase activity;GO:0019838,growth factor binding;GO:0048407,platelet-derived growth factor binding;GO:0005161,platelet-derived growth factor receptor binding;GO:0019901,protein kinase binding;GO:0004714,transmembrane receptor protein tyrosine kinase activity;GO:0038…	GO:0006935,chemotaxis;GO:0001525,angiogenesis;GO:0060326,cell chemotaxis;GO:0046488,phosphatidylinositol metabolic process;GO:0048015,phosphatidylinositol-mediated signaling;GO:0038091,positive regulation of cell proliferation by VEGF-activated platelet derived growth factor receptor signaling pathway;GO:0070374,positive regulation of ERK1 and ERK2 cascade;GO:0033674,positive regulation of kinase…	bta:527165,path:bta04014,Ras signaling pathway;bta:527165,path:bta04015,Rap1 signaling pathway;bta:527165,path:bta04010,MAPK signaling pathway;bta:527165,path:bta04630,Jak-STAT signaling pathway;bta:527165,path:bta04020,Calcium signaling pathway;bta:527165,path:bta04072,Phospholipase D signaling pathway;bta:527165,path:bta04151,PI3K-Akt signaling pathway;bta:527165,path:bta04510,Focal adhesion;bt…
		CREBBP			PDGFRB	VAV1	SLC2A1			CREBBP		CREBBP		28	A0A8B9Y8J6_BOSMU	A0A8B9Y8J6;A0A8B9Y959;A0A8B9YA46;A0A8B9YCP4	CREBBP	Histone acetyltransferase	274.878	0.604585	0	0	541.965	439.592	154.656	512.581	137.741	490.778	3.31433	0.015785	1	GO:0000785,chromatin;GO:0005737,cytoplasm;GO:0000123,histone acetyltransferase complex;GO:0016604,nuclear body;GO:0005667,transcription regulator complex	GO:0003682,chromatin binding;GO:0031490,chromatin DNA binding;GO:0003684,damaged DNA binding;GO:0004402,histone acetyltransferase activity;GO:0043426,MRF binding;GO:0002039,p53 binding;GO:0061629,RNA polymerase II-specific DNA-binding transcription factor binding;GO:0003713,transcription coactivator activity;GO:0001223,transcription coactivator binding;GO:0003714,transcription corepressor activit…	GO:0034644,cellular response to UV;GO:0006325,chromatin organization;GO:0016573,histone acetylation;GO:1990258,histone glutamine methylation;GO:0018076,N-terminal peptidyl-lysine acetylation;GO:0000122,negative regulation of transcription by RNA polymerase II;GO:0045944,positive regulation of transcription by RNA polymerase II;GO:0030511,positive regulation of transforming growth factor beta rece…	bta:505453,path:bta04310,Wnt signaling pathway;bta:505453,path:bta04330,Notch signaling pathway;bta:505453,path:bta04350,TGF-beta signaling pathway;bta:505453,path:bta04630,Jak-STAT signaling pathway;bta:505453,path:bta04066,HIF-1 signaling pathway;bta:505453,path:bta04068,FoxO signaling pathway;bta:505453,path:bta04024,cAMP signaling pathway;bta:505453,path:bta04110,Cell cycle;bta:505453,path:bt…
		WNT5A			CREBBP	PAK1	JAK1			WNT5A		WNT5A		29	A0A8B9YBZ6_BOSMU	A0A8B9YBZ6	WNT5A	Protein Wnt	18186.1	17527	23416.5	1593.63	1447.87	1340.22	19709.9	1460.57	19709.9	1460.57	0.074104	0.000611	-1	GO:0009986,cell surface;GO:0031012,extracellular matrix;GO:0005615,extracellular space;GO:0098978,glutamatergic synapse;GO:0098794,postsynapse	GO:1902379,chemoattractant activity involved in axon guidance;GO:0005125,cytokine activity;GO:0005109,frizzled binding;GO:0019904,protein domain specific binding;GO:0005115,receptor tyrosine kinase-like orphan receptor binding	GO:0090630,activation of GTPase activity;GO:0032148,activation of protein kinase B activity;GO:0008595,anterior/posterior axis specification, embryo;GO:0003283,atrial septum development;GO:0007411,axon guidance;GO:0060070,canonical Wnt signaling pathway;GO:0045165,cell fate commitment;GO:0034613,cellular protein localization;GO:0071277,cellular response to calcium ion;GO:0071346,cellular response…	bta:530005,path:bta04310,Wnt signaling pathway;bta:530005,path:bta04390,Hippo signaling pathway;bta:530005,path:bta04150,mTOR signaling pathway;bta:530005,path:bta04550,Signaling pathways regulating pluripotency of stem cells;bta:530005,path:bta04916,Melanogenesis;bta:530005,path:bta04360,Axon guidance;bta:530005,path:bta05200,Pathways in cancer;bta:530005,path:bta05205,Proteoglycans in cancer;bt…
		CSF1R			WNT5A	ITGA2	LAMA4			CSF1R		CSF1R		30	A0A8B9YCG1_BOSMU	A0A8B9YCG1	CSF1R	Receptor protein-tyrosine kinase	29313.2	27730.7	29834.8	42598.1	45406.8	44028.5	28959.5	44011.1	28959.5	44011.1	1.51975	0.000127	1	GO:0009986,cell surface;GO:1990682,CSF1-CSF1R complex;GO:0005887,integral component of plasma membrane;GO:0005654,nucleoplasm;GO:0043235,receptor complex	GO:0005524,ATP binding;GO:0019955,cytokine binding;GO:0005011,macrophage colony-stimulating factor receptor activity;GO:0042803,protein homodimerization activity;GO:0019903,protein phosphatase binding;GO:0004712,protein serine/threonine/tyrosine kinase activity;GO:0004714,transmembrane receptor protein tyrosine kinase activity	GO:0007411,axon guidance;GO:0045217,cell-cell junction maintenance;GO:0071363,cellular response to growth factor stimulus;GO:0021879,forebrain neuron differentiation;GO:0002244,hematopoietic progenitor cell differentiation;GO:0006954,inflammatory response;GO:0061518,microglial cell proliferation;GO:0043066,negative regulation of apoptotic process;GO:0008285,negative regulation of cell population …	bta:509418,path:bta04014,Ras signaling pathway;bta:509418,path:bta04015,Rap1 signaling pathway;bta:509418,path:bta04010,MAPK signaling pathway;bta:509418,path:bta04151,PI3K-Akt signaling pathway;bta:509418,path:bta04060,Cytokine-cytokine receptor interaction;bta:509418,path:bta04061,Viral protein interaction with cytokine and cytokine receptor;bta:509418,path:bta04640,Hematopoietic cell lineage;b…
		CTNNB1			CTNNB1		DAPK3			CTNNB1		CTNNB1		31	A0A8B9YD76_BOSMU	A0A8B9YD76	CTNNB1	Catenin beta 1	347846	337186	240540	599786	607512	594940	308524	600746	308524	600746	1.94716	0.001044	1	GO:0005912,adherens junction;GO:0045177,apical part of cell;GO:0016327,apicolateral plasma membrane;GO:0016323,basolateral plasma membrane;GO:0030877,beta-catenin destruction complex;GO:1990711,beta-catenin-ICAT complex;GO:0070369,beta-catenin-TCF7L2 complex;GO:0005923,bicellular tight junction;GO:0016342,catenin complex;GO:0005938,cell cortex;GO:0030054,cell junction;GO:0071944,cell periphery;GO…	GO:0045294,alpha-catenin binding;GO:0008013,beta-catenin binding;GO:0045296,cadherin binding;GO:0003682,chromatin binding;GO:0097718,disordered domain specific binding;GO:0030331,estrogen receptor binding;GO:1990226,histone methyltransferase binding;GO:0070411,I-SMAD binding;GO:0008022,protein C-terminus binding;GO:0019901,protein kinase binding;GO:0019903,protein phosphatase binding;GO:0061629,R…	GO:0034333,adherens junction assembly;GO:0009948,anterior/posterior axis specification;GO:0036520,astrocyte-dopaminergic neuron signaling;GO:0045453,bone resorption;GO:0001569,branching involved in blood vessel morphogenesis;GO:0001658,branching involved in ureteric bud morphogenesis;GO:0060070,canonical Wnt signaling pathway;GO:0044338,canonical Wnt signaling pathway involved in mesenchymal stem…	bta:539003,path:bta04015,Rap1 signaling pathway;bta:539003,path:bta04310,Wnt signaling pathway;bta:539003,path:bta04390,Hippo signaling pathway;bta:539003,path:bta04510,Focal adhesion;bta:539003,path:bta04520,Adherens junction;bta:539003,path:bta04550,Signaling pathways regulating pluripotency of stem cells;bta:539003,path:bta04670,Leukocyte transendothelial migration;bta:539003,path:bta04919,Thy…
		HGF			CASP3		TGFB1			HGF		HGF		32	A0A8B9YET7_BOSMU	A0A8B9YET7	HGF	Hepatocyte growth factor	88795.4	78707.1	44342.8	140751	156721	178375	70615.1	158616	70615.1	158616	2.2462	0.007073	1	GO:0005615,extracellular space	GO:0008083,growth factor activity;GO:0004252,serine-type endopeptidase activity;GO:0042056,chemoattractant activity;GO:0042802,identical protein binding;GO:0005102,signaling receptor binding	GO:0060326,cell chemotaxis;GO:0000902,cell morphogenesis;GO:0035729,cellular response to hepatocyte growth factor stimulus;GO:0050673,epithelial cell proliferation;GO:0048012,hepatocyte growth factor receptor signaling pathway;GO:0001889,liver development;GO:0051450,myoblast proliferation;GO:0043066,negative regulation of apoptotic process;GO:0043154,negative regulation of cysteine-type endopepti…	bta:282879,path:bta04014,Ras signaling pathway;bta:282879,path:bta04015,Rap1 signaling pathway;bta:282879,path:bta04010,MAPK signaling pathway;bta:282879,path:bta04151,PI3K-Akt signaling pathway;bta:282879,path:bta04510,Focal adhesion;bta:282879,path:bta05200,Pathways in cancer;bta:282879,path:bta05205,Proteoglycans in cancer;bta:282879,path:bta05225,Hepatocellular carcinoma;bta:282879,path:bta05…
		CASP3			ITGA11		PDGFRB			CASP3		CASP3		33	A0A8B9YF54_BOSMU	A0A8B9YF54	CASP3	Caspase 3	102141	90999.5	60425.1	156174	155384	141317	84521.7	150959	84521.7	150959	1.78603	0.00766	1	GO:0005737,cytoplasm;GO:0005829,cytosol;GO:0005634,nucleus	GO:0097153,cysteine-type endopeptidase activity involved in apoptotic process;GO:0097199,cysteine-type endopeptidase activity involved in apoptotic signaling pathway;GO:0004175,endopeptidase activity;GO:0004190,aspartic-type endopeptidase activity;GO:0004861,cyclin-dependent protein serine/threonine kinase inhibitor activity;GO:0097200,cysteine-type endopeptidase activity involved in execution ph…	GO:1902004,positive regulation of amyloid-beta formation;GO:0006508,proteolysis;GO:0031647,regulation of protein stability;GO:0061713,anterior neural tube closure;GO:0006915,apoptotic process;GO:0001782,B cell homeostasis;GO:0045165,cell fate commitment;GO:0006974,cellular response to DNA damage stimulus;GO:0072734,cellular response to staurosporine;GO:0030218,erythrocyte differentiation;GO:00343…	bta:408016,path:bta04010,MAPK signaling pathway;bta:408016,path:bta04668,TNF signaling pathway;bta:408016,path:bta04210,Apoptosis;bta:408016,path:bta04215,Apoptosis - multiple species;bta:408016,path:bta04115,p53 signaling pathway;bta:408016,path:bta04650,Natural killer cell mediated cytotoxicity;bta:408016,path:bta04657,IL-17 signaling pathway;bta:408016,path:bta04726,Serotonergic synapse;bta:40…
		GNA12			CASP8		CREBBP			GNA12		GNA12		34	A0A8B9YGH7_BOSMU	A0A8B9YGH7	GNA12	G protein subunit alpha 12	11714.3	11184.1	13251.4	6465.7	5334.97	4884.9	12049.9	5561.86	12049.9	5561.86	0.461567	0.001131	-1	GO:0031526,brush border membrane;GO:0005834,heterotrimeric G-protein complex;GO:0016328,lateral plasma membrane;GO:0043005,neuron projection;GO:0043025,neuronal cell body	GO:0031752,D5 dopamine receptor binding;GO:0001664,G protein-coupled receptor binding;GO:0031683,G-protein beta/gamma-subunit complex binding;GO:0003924,GTPase activity;GO:0019001,guanyl nucleotide binding;GO:0051721,protein phosphatase 2A binding;GO:0019888,protein phosphatase regulator activity	GO:0007188,adenylate cyclase-modulating G protein-coupled receptor signaling pathway;GO:0030154,cell differentiation;GO:0042733,embryonic digit morphogenesis;GO:0001701,in utero embryonic development;GO:0010259,multicellular organism aging;GO:0032516,positive regulation of phosphoprotein phosphatase activity;GO:0008217,regulation of blood pressure;GO:0008360,regulation of cell shape;GO:0010762,re…	bta:515159,path:bta04010,MAPK signaling pathway;bta:515159,path:bta04072,Phospholipase D signaling pathway;bta:515159,path:bta04071,Sphingolipid signaling pathway;bta:515159,path:bta04022,cGMP-PKG signaling pathway;bta:515159,path:bta04810,Regulation of actin cytoskeleton;bta:515159,path:bta04928,Parathyroid hormone synthesis, secretion and action;bta:515159,path:bta04270,Vascular smooth muscle c…
		TGFBR2			DLG3		WNT5A			TGFBR2		TGFBR2		35	A0A8B9YKQ7_BOSMU	A0A8B9YKQ7;A0A8B9YNP9;A0A8C0AKQ2	TGFBR2	TGF-beta receptor type-2	19770.8	24201.7	19504.4	7347.63	7156.28	5142.43	21158.9	6548.78	21158.9	6548.78	0.309504	0.00096	-1	GO:0005901,caveola;GO:0009897,external side of plasma membrane;GO:0016021,integral component of membrane;GO:0005886,plasma membrane;GO:0043235,receptor complex;GO:0070021,transforming growth factor beta ligand-receptor complex;GO:0045121,membrane raft	GO:0048185,activin binding;GO:0017002,activin-activated receptor activity;GO:0005524,ATP binding;GO:0005539,glycosaminoglycan binding;GO:0046872,metal ion binding;GO:0004674,protein serine/threonine kinase activity;GO:0046332,SMAD binding;GO:0050431,transforming growth factor beta binding;GO:0005026,transforming growth factor beta receptor activity, type II;GO:0005024,transforming growth factor b…	GO:0032147,activation of protein kinase activity;GO:0007420,brain development;GO:0001569,branching involved in blood vessel morphogenesis;GO:0060434,bronchus morphogenesis;GO:0003214,cardiac left ventricle morphogenesis;GO:0071363,cellular response to growth factor stimulus;GO:0048701,embryonic cranial skeleton morphogenesis;GO:0035162,embryonic hemopoiesis;GO:0003274,endocardial cushion fusion;G…	bta:535376,path:bta04010,MAPK signaling pathway;bta:535376,path:bta04350,TGF-beta signaling pathway;bta:535376,path:bta04390,Hippo signaling pathway;bta:535376,path:bta04068,FoxO signaling pathway;bta:535376,path:bta04060,Cytokine-cytokine receptor interaction;bta:535376,path:bta04144,Endocytosis;bta:535376,path:bta04218,Cellular senescence;bta:535376,path:bta04520,Adherens junction;bta:535376,pa…
		SMAD4			ISG15		CSF1R			SMAD4		SMAD4		36	A0A8B9YML1_BOSMU	A0A8B9YML1	SMAD4	Mothers against decapentaplegic homolog	81947.4	66199.9	66874.7	29832.7	33517.8	29475.5	71674	30942	71674	30942	0.431704	0.001542	-1	GO:0005737,cytoplasm;GO:0005634,nucleus;GO:0005667,transcription regulator complex;GO:0032444,activin responsive factor complex;GO:0005813,centrosome;GO:0000785,chromatin;GO:0005829,cytosol;GO:0071144,heteromeric SMAD protein complex;GO:0005654,nucleoplasm	GO:0003677,DNA binding;GO:0046872,metal ion binding;GO:0003682,chromatin binding;GO:0005518,collagen binding;GO:0001228,DNA-binding transcription activator activity, RNA polymerase II-specific;GO:0000981,DNA-binding transcription factor activity, RNA polymerase II-specific;GO:0070411,I-SMAD binding;GO:0042803,protein homodimerization activity;GO:0070412,R-SMAD binding;GO:0000978,RNA polymerase II…	GO:0006355,regulation of transcription, DNA-templated;GO:0007179,transforming growth factor beta receptor signaling pathway;GO:0009653,anatomical structure morphogenesis;GO:0036302,atrioventricular canal development;GO:0003190,atrioventricular valve formation;GO:0007411,axon guidance;GO:0030509,BMP signaling pathway;GO:0003360,brainstem development;GO:0001658,branching involved in ureteric bud mo…	bta:540248,path:bta04310,Wnt signaling pathway;bta:540248,path:bta04350,TGF-beta signaling pathway;bta:540248,path:bta04390,Hippo signaling pathway;bta:540248,path:bta04371,Apelin signaling pathway;bta:540248,path:bta04068,FoxO signaling pathway;bta:540248,path:bta04110,Cell cycle;bta:540248,path:bta04520,Adherens junction;bta:540248,path:bta04550,Signaling pathways regulating pluripotency of ste…
		PDGFRA			ITGA2		CTNNB1			PDGFRA		PDGFRA		37	A0A8B9YMX0_BOSMU	A0A8B9YMX0;A0A8B9YQ59;A0A8C0AKQ8	PDGFRA	Platelet-derived growth factor receptor alpha	47150.7	68108.4	108673	11964.8	13875.8	9627.89	74644.1	11822.8	74644.1	11822.8	0.158389	0.025565	-1	GO:0030054,cell junction;GO:0005929,cilium;GO:0009897,external side of plasma membrane;GO:0005794,Golgi apparatus;GO:0005887,integral component of plasma membrane;GO:0005902,microvillus;GO:0005654,nucleoplasm;GO:0043235,receptor complex;GO:0016021,integral component of membrane;GO:0005886,plasma membrane	GO:0005524,ATP binding;GO:0019838,growth factor binding;GO:0005018,platelet-derived growth factor alpha-receptor activity;GO:0048407,platelet-derived growth factor binding;GO:0005161,platelet-derived growth factor receptor binding;GO:0042803,protein homodimerization activity;GO:0004712,protein serine/threonine/tyrosine kinase activity;GO:0044877,protein-containing complex binding;GO:0004714,trans…	GO:0030325,adrenal gland development;GO:0055003,cardiac myofibril assembly;GO:0060326,cell chemotaxis;GO:0071230,cellular response to amino acid stimulus;GO:0034614,cellular response to reactive oxygen species;GO:0048701,embryonic cranial skeleton morphogenesis;GO:0048557,embryonic digestive tract morphogenesis;GO:0008210,estrogen metabolic process;GO:0030198,extracellular matrix organization;GO:…	bta:282301,path:bta04014,Ras signaling pathway;bta:282301,path:bta04015,Rap1 signaling pathway;bta:282301,path:bta04010,MAPK signaling pathway;bta:282301,path:bta04630,Jak-STAT signaling pathway;bta:282301,path:bta04020,Calcium signaling pathway;bta:282301,path:bta04072,Phospholipase D signaling pathway;bta:282301,path:bta04151,PI3K-Akt signaling pathway;bta:282301,path:bta04144,Endocytosis;bta:2…
		CASP8					HGF			CASP8		CASP8		38	A0A8B9YND6_BOSMU	A0A8B9YND6	CASP8	Caspase 8	64297.8	58188.9	91189.5	26960.6	33118.5	24647.7	71225.4	28242.3	71225.4	28242.3	0.39652	0.01468	-1	GO:0031265,CD95 death-inducing signaling complex;GO:0005737,cytoplasm;GO:0005654,nucleoplasm;GO:0097342,ripoptosome	GO:0097153,cysteine-type endopeptidase activity involved in apoptotic process;GO:0097199,cysteine-type endopeptidase activity involved in apoptotic signaling pathway;GO:0097200,cysteine-type endopeptidase activity involved in execution phase of apoptosis;GO:0035877,death effector domain binding;GO:0042802,identical protein binding;GO:0097110,scaffold protein binding;GO:0031625,ubiquitin protein l…	GO:0097202,activation of cysteine-type endopeptidase activity;GO:0006919,activation of cysteine-type endopeptidase activity involved in apoptotic process;GO:0006915,apoptotic process;GO:0071260,cellular response to mechanical stimulus;GO:0097194,execution phase of apoptosis;GO:0008625,extrinsic apoptotic signaling pathway via death domain receptors;GO:0030225,macrophage differentiation;GO:0043124…	bta:507481,path:bta04668,TNF signaling pathway;bta:507481,path:bta04210,Apoptosis;bta:507481,path:bta04215,Apoptosis - multiple species;bta:507481,path:bta04217,Necroptosis;bta:507481,path:bta04115,p53 signaling pathway;bta:507481,path:bta04620,Toll-like receptor signaling pathway;bta:507481,path:bta04621,NOD-like receptor signaling pathway;bta:507481,path:bta04622,RIG-I-like receptor signaling p…
		PLD2					CASP3			PLD2		PLD2		39	A0A8B9YRC0_BOSMU	A0A8B9YRC0;A0A8B9YT90;A0A8B9YWH2	PLD2	Phospholipase	14072.8	11615.1	22915.4	4608.72	6546.2	7065.01	16201.1	6073.31	16201.1	6073.31	0.374869	0.044834	-1	GO:0005886,plasma membrane;GO:0110165,cellular anatomical entity	GO:0070290,N-acylphosphatidylethanolamine-specific phospholipase D activity;GO:0035091,phosphatidylinositol binding;GO:0004630,phospholipase D activity	GO:0048870,cell motility;GO:0048017,inositol lipid-mediated signaling;GO:0016042,lipid catabolic process;GO:0006654,phosphatidic acid biosynthetic process	bta:522159,path:bta00564,Glycerophospholipid metabolism;bta:522159,path:bta00565,Ether lipid metabolism;bta:522159,path:bta04014,Ras signaling pathway;bta:522159,path:bta04072,Phospholipase D signaling pathway;bta:522159,path:bta04071,Sphingolipid signaling pathway;bta:522159,path:bta04024,cAMP signaling pathway;bta:522159,path:bta04144,Endocytosis;bta:522159,path:bta04666,Fc gamma R-mediated pha…
		ERBB2					GNA12			ERBB2		ERBB2		40	A0A8B9YU89_BOSMU	A0A8B9YU89;A0A8C0AKC5	ERBB2	Receptor protein-tyrosine kinase	216042	167326	73116.3	276616	293673	295688	152162	288659	152162	288659	1.89705	0.032266	1	GO:0016324,apical plasma membrane;GO:0009925,basal plasma membrane;GO:0016323,basolateral plasma membrane;GO:0005829,cytosol;GO:0010008,endosome membrane;GO:0038143,ERBB3;GO:0005887,integral component of plasma membrane;GO:0043209,myelin sheath;GO:0005634,nucleus;GO:0043235,receptor complex	GO:0005524,ATP binding;GO:0043125,ErbB-3 class receptor binding;GO:0019838,growth factor binding;GO:0042802,identical protein binding;GO:0008022,protein C-terminus binding;GO:0046982,protein heterodimerization activity;GO:0019903,protein phosphatase binding;GO:0004712,protein serine/threonine/tyrosine kinase activity;GO:0001042,RNA polymerase I core binding;GO:0004714,transmembrane receptor prote…	GO:0071364,cellular response to epidermal growth factor stimulus;GO:0007507,heart development;GO:0008045,motor neuron axon guidance;GO:0042552,myelination;GO:0033088,negative regulation of immature T cell proliferation in thymus;GO:0007528,neuromuscular junction development;GO:0030182,neuron differentiation;GO:0048709,oligodendrocyte differentiation;GO:0007422,peripheral nervous system developmen…	bta:505709,path:bta04010,MAPK signaling pathway;bta:505709,path:bta04012,ErbB signaling pathway;bta:505709,path:bta04066,HIF-1 signaling pathway;bta:505709,path:bta04020,Calcium signaling pathway;bta:505709,path:bta04151,PI3K-Akt signaling pathway;bta:505709,path:bta04510,Focal adhesion;bta:505709,path:bta04520,Adherens junction;bta:505709,path:bta04530,Tight junction;bta:505709,path:bta05200,Pat…
		LPAR1					TGFBR2			LPAR1		LPAR1		41	A0A8C0A3X8_BOSMU	A0A8C0A3X8	LPAR1	Lysophosphatidic acid receptor 1	1048.75	1906.34	2066.55	0	739.547	0	1673.88	714.248	1673.88	739.547	0.426701	0.038824	-1	GO:0009986,cell surface;GO:0005737,cytoplasm;GO:0005768,endosome;GO:0005887,integral component of plasma membrane;GO:0005886,plasma membrane;GO:0016021,integral component of membrane	GO:0004930,G protein-coupled receptor activity;GO:0070915,lysophosphatidic acid receptor activity;GO:0030165,PDZ domain binding	GO:0007202,activation of phospholipase C activity;GO:0007189,adenylate cyclase-activating G protein-coupled receptor signaling pathway;GO:0007193,adenylate cyclase-inhibiting G protein-coupled receptor signaling pathway;GO:0010977,negative regulation of neuron projection development;GO:0022008,neurogenesis;GO:0051482,positive regulation of cytosolic calcium ion concentration involved in phospholi…	bta:281136,path:bta04015,Rap1 signaling pathway;bta:281136,path:bta04072,Phospholipase D signaling pathway;bta:281136,path:bta04151,PI3K-Akt signaling pathway;bta:281136,path:bta04080,Neuroactive ligand-receptor interaction;bta:281136,path:bta04540,Gap junction;bta:281136,path:bta04810,Regulation of actin cytoskeleton;bta:281136,path:bta05200,Pathways in cancer
		STAT6					SMAD4			STAT6		STAT6		42	A0A8C0A4Q5_BOSMU	A0A8C0A4Q5	STAT6	Signal transducer and activator of transcription	11721.2	9753.01	16589.4	4886.99	4408.13	5001.09	12687.9	4765.4	12687.9	4765.4	0.375587	0.017785	-1	GO:0000785,chromatin;GO:0005829,cytosol;GO:0005654,nucleoplasm;GO:0090575,RNA polymerase II transcription regulator complex	GO:0001228,DNA-binding transcription activator activity, RNA polymerase II-specific;GO:0000981,DNA-binding transcription factor activity, RNA polymerase II-specific;GO:0042802,identical protein binding;GO:0019903,protein phosphatase binding;GO:0000978,RNA polymerase II cis-regulatory region sequence-specific DNA binding	GO:0019221,cytokine-mediated signaling pathway;GO:0006952,defense response;GO:0060397,growth hormone receptor signaling pathway via JAK-STAT;GO:0035771,interleukin-4-mediated signaling pathway;GO:0033598,mammary gland epithelial cell proliferation;GO:0060443,mammary gland morphogenesis;GO:0000122,negative regulation of transcription by RNA polymerase II;GO:0002829,negative regulation of type 2 im…	bta:353105,path:bta04630,Jak-STAT signaling pathway;bta:353105,path:bta04217,Necroptosis;bta:353105,path:bta04658,Th1 and Th2 cell differentiation;bta:353105,path:bta04659,Th17 cell differentiation;bta:353105,path:bta05200,Pathways in cancer;bta:353105,path:bta05321,Inflammatory bowel disease (IBD);bta:353105,path:bta05161,Hepatitis B
		RXRA					PDGFRA			RXRA		RXRA		43	A0A8C0A580_BOSMU	A0A8C0A580	RXRA	Retinoid X receptor alpha	2964.77	2487.43	2279.98	8740.99	7870.87	9818.75	2577.39	8810.2	2577.39	8810.2	3.41826	0.000481	1	GO:0005634,nucleus;GO:0000785,chromatin;GO:0043235,receptor complex;GO:0090575,RNA polymerase II transcription regulator complex	GO:0003700,DNA-binding transcription factor activity;GO:0043565,sequence-specific DNA binding;GO:0003707,steroid hormone receptor activity;GO:0008270,zinc ion binding;GO:0050692,DNA binding domain binding;GO:0019899,enzyme binding;GO:0042802,identical protein binding;GO:0050693,LBD domain binding;GO:0004879,nuclear receptor activity;GO:0042277,peptide binding;GO:0001972,retinoic acid binding;GO:0…	GO:0048856,anatomical structure development;GO:0030154,cell differentiation;GO:0042789,mRNA transcription by RNA polymerase II;GO:0000122,negative regulation of transcription by RNA polymerase II;GO:0035357,peroxisome proliferator activated receptor signaling pathway;GO:0002157,positive regulation of thyroid hormone mediated signaling pathway;GO:0045944,positive regulation of transcription by RNA…	bta:507554,path:bta04151,PI3K-Akt signaling pathway;bta:507554,path:bta04659,Th17 cell differentiation;bta:507554,path:bta04920,Adipocytokine signaling pathway;bta:507554,path:bta03320,PPAR signaling pathway;bta:507554,path:bta04919,Thyroid hormone signaling pathway;bta:507554,path:bta04928,Parathyroid hormone synthesis, secretion and action;bta:507554,path:bta04976,Bile secretion;bta:507554,path…
		PLCB4					CASP8			PLCB4		PLCB4		44	A0A8C0AAU0_BOSMU	A0A8C0AAU0	PLCB4	1-phosphatidylinositol 4,5-bisphosphate phosphodiesterase	36046.5	23117.1	25413.3	69935.8	80049.3	79923.3	28192.3	76636.1	28192.3	76636.1	2.71834	0.000741	1	GO:0110165,cellular anatomical entity;GO:0030425,dendrite;GO:0098978,glutamatergic synapse;GO:0005634,nucleus;GO:0098688,parallel fiber to Purkinje cell synapse;GO:0014069,postsynaptic density;GO:0005790,smooth endoplasmic reticulum	GO:0005509,calcium ion binding;GO:0004435,phosphatidylinositol phospholipase C activity	GO:0016042,lipid catabolic process;GO:0048015,phosphatidylinositol-mediated signaling;GO:0035556,intracellular signal transduction;GO:0050804,modulation of chemical synaptic transmission	bta:281985,path:bta00562,Inositol phosphate metabolism;bta:281985,path:bta04015,Rap1 signaling pathway;bta:281985,path:bta04310,Wnt signaling pathway;bta:281985,path:bta04371,Apelin signaling pathway;bta:281985,path:bta04020,Calcium signaling pathway;bta:281985,path:bta04070,Phosphatidylinositol signaling system;bta:281985,path:bta04072,Phospholipase D signaling pathway;bta:281985,path:bta04071,S…
		ITGA2					PLD2			ITGA2		ITGA2		45	A0A8C0AGN3_BOSMU	A0A8C0AGN3	ITGA2	Integrin subunit alpha 2	105191	104803	28309.4	241272	258942	246057	79434.6	248757	79434.6	248757	3.13159	0.002912	1	GO:0008305,integrin complex;GO:0045178,basal part of cell;GO:0009897,external side of plasma membrane;GO:0005925,focal adhesion;GO:0034666,integrin alpha2-beta1 complex	GO:0046872,metal ion binding;GO:0001540,amyloid-beta binding;GO:0098639,collagen binding involved in cell-matrix adhesion;GO:0038064,collagen receptor activity	GO:0007155,cell adhesion;GO:0007229,integrin-mediated signaling pathway;GO:0033627,cell adhesion mediated by integrin;GO:0048333,mesodermal cell differentiation;GO:0006929,substrate-dependent cell migration	bta:281872,path:bta04151,PI3K-Akt signaling pathway;bta:281872,path:bta04512,ECM-receptor interaction;bta:281872,path:bta04145,Phagosome;bta:281872,path:bta04510,Focal adhesion;bta:281872,path:bta04810,Regulation of actin cytoskeleton;bta:281872,path:bta04640,Hematopoietic cell lineage;bta:281872,path:bta04611,Platelet activation;bta:281872,path:bta05200,Pathways in cancer;bta:281872,path:bta0520…
		GNAI2					ERBB2			GNAI2		GNAI2		46	A0A8C0AJB1_BOSMU	A0A8C0AJB1	GNAI2	G protein subunit alpha i2	645100	632706	870047	433982	425380	415133	715951	424832	715951	424832	0.593381	0.01969	-1	GO:0044297,cell body;GO:0005813,centrosome;GO:0005829,cytosol;GO:0030425,dendrite;GO:0005834,heterotrimeric G-protein complex;GO:0030496,midbody;GO:0005654,nucleoplasm;GO:0045202,synapse	GO:0001664,G protein-coupled receptor binding;GO:0031683,G-protein beta/gamma-subunit complex binding;GO:0005525,GTP binding;GO:0003924,GTPase activity	GO:0007193,adenylate cyclase-inhibiting G protein-coupled receptor signaling pathway;GO:0007188,adenylate cyclase-modulating G protein-coupled receptor signaling pathway;GO:0051301,cell division;GO:0008283,cell population proliferation;GO:0007213,G protein-coupled acetylcholine receptor signaling pathway;GO:0001973,G protein-coupled adenosine receptor signaling pathway;GO:0007214,gamma-aminobutyr…	bta:281791,path:bta04015,Rap1 signaling pathway;bta:281791,path:bta04371,Apelin signaling pathway;bta:281791,path:bta04071,Sphingolipid signaling pathway;bta:281791,path:bta04024,cAMP signaling pathway;bta:281791,path:bta04022,cGMP-PKG signaling pathway;bta:281791,path:bta04540,Gap junction;bta:281791,path:bta04611,Platelet activation;bta:281791,path:bta04670,Leukocyte transendothelial migration;…
							LPAR1					CDX2		47	A0A8B9WJX2_BOSMU	A0A8B9WJX2	CDX2	Caudal type homeobox 2	0	2509.26	0	7123.81	8576.81	8992.23	3276.71	8230.95	2509.26	8230.95	2.51195	0.007394	1	GO:0000794,condensed nuclear chromosome;GO:0005654,nucleoplasm;GO:0005634,nucleus;GO:0017053,transcription repressor complex	GO:0003700,DNA-binding transcription factor activity;GO:0001227,DNA-binding transcription repressor activity, RNA polymerase II-specific;GO:0008327,methyl-CpG binding;GO:0000978,RNA polymerase II cis-regulatory region sequence-specific DNA binding;GO:0000977,RNA polymerase II transcription regulatory region sequence-specific DNA binding	GO:0009887,animal organ morphogenesis;GO:0009948,anterior/posterior axis specification;GO:0001568,blood vessel development;GO:0030154,cell differentiation;GO:0008333,endosome to lysosome transport;GO:0045197,establishment or maintenance of epithelial cell apical/basal polarity;GO:0060575,intestinal epithelial cell differentiation;GO:0060711,labyrinthine layer development;GO:0045597,positive regul…	bta:618679,path:bta05226,Gastric cancer
							STAT6					CSNK1A1		48	A0A8B9Y7D4_BOSMU	A0A8B9Y7D4	CSNK1A1	Casein kinase 1 alpha 1	184696	167886	93191.3	235618	233835	234964	148591	234806	148591	234806	1.58021	0.037466	1	GO:0036064,ciliary basal body;GO:0005737,cytoplasm;GO:0000139,Golgi membrane;GO:0000776,kinetochore;GO:0016607,nuclear speck;GO:0005634,nucleus;GO:0005819,spindle	GO:0005524,ATP binding;GO:0004672,protein kinase activity;GO:0106310,protein serine kinase activity;GO:0004674,protein serine/threonine kinase activity;GO:0004712,protein serine/threonine/tyrosine kinase activity	GO:0007049,cell cycle;GO:0051301,cell division;GO:0045104,intermediate filament cytoskeleton organization;GO:0090090,negative regulation of canonical Wnt signaling pathway;GO:0018105,peptidyl-serine phosphorylation;GO:0006468,protein phosphorylation;GO:0016055,Wnt signaling pathway	bta:282684,path:bta04310,Wnt signaling pathway;bta:282684,path:bta04340,Hedgehog signaling pathway;bta:282684,path:bta05225,Hepatocellular carcinoma;bta:282684,path:bta05226,Gastric cancer;bta:282684,path:bta05224,Breast cancer;bta:282684,path:bta05165,Human papillomavirus infection
							RXRA
							PLCB4
							ITGA2
							GNAI2
							CDX2
							CSNK1A1
							GJA1
							SGCD
							ITGA1
							DES
							DAG1
							ITGA11
							COL6A1
							ATP6V1E1
							ATP6V1A
							NFX1
							ATP6V1B2
							MPP5
							PRKCI
							ATP6V1C1
							ATP6V1G1
							EIF2AK2
							MX1
							COL1A2
							LLGL1
							TBPL1
							EIF4EBP1
							DLG3
							ISG15
							ERBB3
							LUM
							HCLS1
							CTSL
							MSN
							TLR2
							PTPN11
							CD44
							GPC1
							FLNB
							ITPR1
							ANK3
							VAV1
							PAK1
